# Supplementary material for: Convergent evolution of intestinal lineages in the phylum Methanobacteriota
Source: Microbiome. 2026 May 2;14:130. doi: 10.1186/s40168-026-02434-5 (PMC13135261; doi:10.1186/s40168-026-02434-5)
Supplement: Supplementary file 2 — Additional file 2. Table S1. Characteristics of the Methanobacteriota genomes included in this study. Table S2. Properties of selected Methanobacteriota genomes and their statistical analysis. (data visualized in Fig. 4). [file 40168_2026_2434_MOESM2_ESM.xlsx]

## Sheet: Table legend
Table S1. Characteristics of the Methanobacteriota genomes included in this study
Table S2. Properties of selected Methanobacteriota genomes and their statistical analysis (data visualized in Fig. 4)

## Sheet: Table S1
Category	Class	Taxonomy ICNP	Taxonomy GTDB	Genus (current, proposed, or GTDB)	Species/Genome	isolation source	accession number a	completeness b	contamination b	Assembly size (bp)	Estimated genome size (Mbp)	GC (mol%) b	Predicted genes b	Coding density (%) b	Pseudogenes (pseudofinder)	Proportion of pseudogenes among predicted genes (pseudofinder)	Pseudogenes (NCBI)	Proportion of pseudogenes among predicted genes (NCBI)
intestinal A	Methanobacteria	f__Methanobacteriaceae; g__Methanobrevibacter;	f__Methanobacteriaceae; g__Methanobrevibacter_D;	Methanacia	Methanacia filiformis	lower termite	GCF_001639265	96	0	2606143	2.71473	26.99	2049	76.71	237	0.115666	49	0.0239141
intestinal A	Methanobacteria	f__Methanobacteriaceae; g__Methanobrevibacter;	f__Methanobacteriaceae; g__Methanobrevibacter_D;	Methanoflexus	Methanoflexus curvatus	lower termite	GCF_001639295	97.6	0	2414608	2.47398	25.72	2065	76.92	231	0.111864	49	0.0237288
intestinal A	Methanobacteria	f__Methanobacteriaceae; g__Methanobrevibacter;	f__Methanobacteriaceae; g__Methanobrevibacter_D;	Methanoflexus	Methanoflexus mossambicus (Hm464_bin70)	lower termite	GCA_031261915	94.3	1.6	3071226	3.25687	24.01	2652	78.37	293	0.110483	29	0.0109351
intestinal A	Methanobacteria	f__Methanobacteriaceae; g__Methanobrevibacter;	f__Methanobacteriaceae; g__Methanobrevibacter_D;	Methanoflexus	Rs511_bin53	lower termite	GCA_031287175	62.74	4.96	1473766	2.34901	25.27	1456	76.41	226	0.15522	16	0.010989
intestinal A	Methanobacteria	f__Methanobacteriaceae; g__Methanobrevibacter;	f__Methanobacteriaceae; g__JAITXE01; s__JAITXE01	Methanovirga	Methanovirga basalitermitum (Ncb351_bin114)	lower termite	GCA_031284445	94.4	0.44	2064200	2.18665	27.88	1957	67.95	449	0.229433	45	0.0229944
intestinal A	Methanobacteria	f__Methanobacteriaceae; g__Methanobrevibacter;	f__Methanobacteriaceae; g__JAITXE01; s__JAITXE01	Methanovirga	Methanovirga aequatorialis (Nm470_bin38)	lower termite	GCA_031282205	96.8	0.8	1988740	2.05448	29.35	1819	70.86	338	0.185816	28	0.0153931
intestinal A	Methanobacteria	f__Methanobacteriaceae; g__Methanobrevibacter;	f__Methanobacteriaceae; g__JAITXE01; s__JAITXE01	Methanovirga	Methanovirga australis (Md513_bin122)	lower termite	GCA_031272765	98	3.2	2451286	2.50131	26.89	2237	73	303	0.135449	23	0.0102816
intestinal A	Methanobacteria	f__Methanobacteriaceae; g__Methanobrevibacter;	f__Methanobacteriaceae; g__JAITXE01; s__JAITXE01	Methanovirga	Methanovirga meridionalis (Pq454_bin35)	lower termite	GCA_031289325	98.4	0	2361482	2.39988	23.77	1913	66.96	228	0.119185	20	0.0104548
intestinal A	Methanobacteria	f__Methanobacteriaceae; g__Methanobrevibacter;	f__Methanobacteriaceae; g__JAITXE01; s__JAITXE01	Methanovirga	Methanovirga procula (Pc512_bin29)	lower termite	GCA_031280375	94.4	1.6	2250582	2.38409	26.79	2039	69.7	380	0.186366	55	0.026974
intestinal A	Methanobacteria	f__Methanobacteriaceae; g__Methanobrevibacter;	f__Methanobacteriaceae; g__JAITXE01; s__JAITXE01	Methanovirga	Md513_bin94	lower termite	GCA_031271925	52.54	0.8	964273	1.83531	28.29	946	79.73	125	0.132135	13	0.0137421
intestinal A	Methanobacteria	f__Methanobacteriaceae; g__Methanobrevibacter;	f__Methanobacteriaceae; g__JAITXE01; s__JAITXE01	Methanovirga	Zx50_bin4	lower termite	GCA_031284925	61.6	0.8	1166641	1.8939	26.69	1230	74.4	226	0.18374	28	0.0227642
intestinal A	Methanobacteria	f__Methanobacteriaceae; g__Methanobrevibacter;	f__Methanobacteriaceae; g__JAITXE01; s__JAITXE01	Methanovirga	Po218_bin58	lower termite	GCA_031289975	87.6	0	2378447	2.71512	24.66	2061	67.44	314	0.152353	16	0.00776322
intestinal A	Methanobacteria	f__Methanobacteriaceae; g__Methanobrevibacter;	f__Methanobacteriaceae; g__JAITXE01; s__JAITXE01	Methanovirga	US17/01-91bin11	lower termite	NA	98.4	0	1638352	1.66499	26.65	1725	72.06	355	0.205797	NA	NA
intestinal A	Methanobacteria	f__Methanobacteriaceae; g__Methanobrevibacter;	f__Methanobacteriaceae; g__JAITXE01; s__JAITXE01	Methanovirga	NG87_301-09bin46	lower termite	NA	85.5	1.6	2186463	2.55727	27.46	2387	75.54	452	0.189359	NA	NA
intestinal B	Methanobacteria	f__Methanobacteriaceae; g__Methanobrevibacter;	f__Methanobacteriaceae; g__JAITXE01; s__JAITXE01	Methanorudis	Methanorudis spinitermitis (Spi319_bin4)	higher termite	GCA_031286225	97.6	0	1914402	1.96148	25.85	1701	73.23	113	0.0664315	8	0.00470312
intestinal B	Methanobacteria	f__Methanobacteriaceae; g__Methanobrevibacter;	f__Methanobacteriaceae; g__JAITXE01; s__JAITXE01	Methanorudis	Th196P3_bin91	higher termite	GCA_009777005	85.6	2.4	2884613	3.36987	25.45	2256	68.45	259	0.114805	14	0.00620567
intestinal B	Methanobacteria	f__Methanobacteriaceae; g__Methanobrevibacter;	f__Methanobacteriaceae; g__JAITXE01; s__JAITXE01	Methanorudis	Th196P4_bin56	higher termite	GCA_009776495	72.98	9.84	1527987	2.09371	27.01	1408	76.79	94	0.0667614	7	0.00497159
intestinal B	Methanobacteria	f__Methanobacteriaceae; g__Methanobrevibacter;	f__Methanobacteriaceae; g__Methanobrevibacter_C;	Methanobaculum	Methanobaculum cuticulare	lower termite	GCF_001639285	97.6	0.8	2608702	2.67285	26.79	2193	72.27	218	0.0994072	40	0.0182399
intestinal B	Methanobacteria	f__Methanobacteriaceae; g__Methanobrevibacter;	f__Methanobacteriaceae; g__Methanobrevibacter_C;	Methanobaculum	Hm464_bin.67	lower termite	GCA_031261945	82.08	0.8	1145692	1.39582	26.61	1179	81.1	109	0.0924512	6	0.00508906
intestinal B	Methanobacteria	f__Methanobacteriaceae; g__Methanobrevibacter;	f__Methanobacteriaceae; g__Methanobrevibacter_C;	Methanobaculum	AUS91/301-20bin119	lower termite	NA	97.55	3.2	2340985	2.39978	25.64	2002	69.35	244	0.121878	NA	NA
intestinal B	Methanobacteria	f__Methanobacteriaceae; g__Methanobrevibacter;	f__Methanobacteriaceae; g__Methanobrevibacter_C;	Methanobinarius	Methanobinarius arboriphilus	wetwood	GCF_002072215	100	0	2445031	2.44503	25.44	2002	75.07	152	0.0759241	9	0.0044955
intestinal B	Methanobacteria	f__Methanobacteriaceae; g__Methanobrevibacter;	f__Methanobacteriaceae; g__Methanobrevibacter_C;	Methanobinarius	Methanobinarius endosymbioticus	ciliate/cockroach	GCA_003315655	97.6	0.13	1913772	1.96083	25.26	2209	69.06	187	0.0846537	186	0.084201
intestinal B	Methanobacteria	f__Methanobacteriaceae; g__Methanobrevibacter;	f__Methanobacteriaceae; g__Methanobrevibacter_C;	Methanobinarius	TMH8	higher termite	GCA_020148105	100	0	2099928	2.09993	25.71	1791	75.13	96	0.0536013	24	0.0134003
intestinal B	Methanobacteria	f__Methanobacteriaceae; g__Methanobrevibacter;	f__Methanobacteriaceae; g__Methanobrevibacter_C;	Methanobinarius	Lab288P3_bin120	higher termite	GCA_009784145	73.76	0.8	1507060	2.04319	25.54	1343	75.17	111	0.0826508	7	0.00521221
intestinal B	Methanobacteria	f__Methanobacteriaceae; g__Methanobrevibacter;	f__Methanobacteriaceae; g__Methanobrevibacter_C;	Methanobinarius	BRA29/301-33bin4	higher termite	NA	70.74	6.15	1730240	2.44591	28.99	2228	82.68	438	0.196589	NA	NA
intestinal B	Methanobacteria	f__Methanobacteriaceae; g__Methanobrevibacter;	f__Methanobacteriaceae; g__Methanobrevibacter_C;	Methanobinarius	G13-112/272-36bin78	higher termite	NA	54.35	4.08	1255672	2.31034	28.96	1639	71.15	497	0.303234	NA	NA
intestinal B	Methanobacteria	f__Methanobacteriaceae; g__Methanobrevibacter;	f__Methanobacteriaceae; g__Methanobrevibacter_C;	Methanobinarius	NG49 301-05bin58	higher termite	NA	55.95	0.86	1352264	2.41692	27.44	1680	79.8	316	0.188095	NA	NA
intestinal C	Methanobacteria	f__Methanobacteriaceae; g__Methanobrevibacter;	f__Methanobacteriaceae; g__Methanobrevibacter;	Methanobrevibacter	Methanobrevibacter ruminantium	cow rumen	GCF_000024185	99.14	1.6	2937203	2.96268	32.64	2284	78.08	142	0.0621716	20	0.00875657
intestinal C	Methanobacteria	f__Methanobacteriaceae; g__Methanobrevibacter;	f__Methanobacteriaceae; g__Methanobrevibacter;	Methanobrevibacter	Methanobrevibacter olleyae	sheep rumen	GCF_900114585	100	1.6	2122444	2.12244	26.81	1868	76.57	109	0.0583512	45	0.0240899
intestinal C	Methanobacteria	f__Methanobacteriaceae; g__Methanobrevibacter;	f__Methanobacteriaceae; g__UBA412	"Methanobotrus"	"Methanobotrus acididurans"	anaerobic digester	GCF_046197875	100	0	1698010	1.69801	27.44	1600	84.73	102	0.06375	NA	NA
intestinal C	Methanobacteria	f__Methanobacteriaceae; g__Methanobrevibacter;	f__Methanobacteriaceae; g__UBA412	"Methanobotrus"	OH_PBB_124	anaerobic digester	GCA_023440975	97.41	0.8	1790400	1.838	27.88	1805	86.57	127	0.0703601	NA	NA
intestinal C	Methanobacteria	f__Methanobacteriaceae; g__Methanobrevibacter;	f__Methanobacteriaceae; g__UBA412	"Methanobotrus"	UBA412	anaerobic digester	GCA_002495685	100	0.8	1681116	1.68112	27.18	1617	85.2	90	0.0556586	NA	NA
intestinal C	Methanobacteria	f__Methanobacteriaceae; g__Methanobrevibacter;	f__Methanobacteriaceae; g__Methanobrevibacter_B;	Methanarmilla	Methanarmilla wolinii	sheep feces	GCF_000621965	100	0	2041184	2.04118	24.21	1761	76.04	82	0.0465645	32	0.0181715
intestinal C	Methanobacteria	f__Methanobacteriaceae; g__Methanobrevibacter;	f__Methanobacteriaceae; g__Methanobrevibacter_B;	Methanarmilla	Methanarmilla boviskoreani	cow rumen	GCF_000320505	100	0	2045801	2.0458	28.98	1796	78	73	0.0406459	13	0.00723831
intestinal C	Methanobacteria	f__Methanobacteriaceae; g__Methanobrevibacter;	f__Methanobacteriaceae; g__JAHKLT01	"Methanomonile"	"Methanomonile shimae"	cockroach	GCF_046197865	100	0	1929273	1.92927	26.41	1833	89.54	72	0.0392799	NA	NA
intestinal C	Methanobacteria	f__Methanobacteriaceae; g__Methanobrevibacter;	f__Methanobacteriaceae; g__JAHKLT01	"Methanomonile"	MAG290	anaerobic digester	GCA_020854915	100	0	1663006	1.66301	26.11	1647	85.41	181	0.109897	19	0.0115361
intestinal C	Methanobacteria	f__Methanobacteriaceae; g__Methanobrevibacter;	f__Methanobacteriaceae; g__JAHKLT01	"Methanomonile"	OttesenSCG-928-I08	cockroach	GCA_030266405	78.8	0	1227336	1.55753	27.25	1247	91.51	69	0.0553328	5	0.00400962
intestinal C	Methanobacteria	f__Methanobacteriaceae; g__Methanobrevibacter;	f__Methanobacteriaceae; g__JAHKLT01	"Methanomonile"	OttesenSCG-928-K11	cockroach	GCA_030266085	72.4	0	1143055	1.57881	27.1	1141	91.19	58	0.0508326	4	0.0035057
intestinal C	Methanobacteria	f__Methanobacteriaceae; g__Methanobrevibacter;	f__Methanobacteriaceae; g__Methanobrevibacter_A;	Methanocatella	Methanocatella smithii	anaerobic digester	GCF_000016525	100	0	1853160	1.85316	31.03	1810	90.13	93	0.0513812	22	0.0121547
intestinal C	Methanobacteria	f__Methanobacteriaceae; g__Methanobrevibacter;	f__Methanobacteriaceae; g__Methanobrevibacter_A;	Methanocatella	Methanocatella oralis	human subgingival plaque	GCF_001639275	100	0	2140433	2.14043	27.71	2084	84.12	136	0.0652591	46	0.0220729
intestinal C	Methanobacteria	f__Methanobacteriaceae; g__Methanobrevibacter;	f__Methanobacteriaceae; g__Methanobrevibacter_A;	Methanocatella	Methanocatella gottschalkii	horse feces	GCF_003814835	100	0	1878029	1.87803	30.02	1899	87.77	145	0.076356	12	0.00631912
intestinal C	Methanobacteria	f__Methanobacteriaceae; g__Methanobrevibacter;	f__Methanobacteriaceae; g__Methanobrevibacter_A;	Methanocatella	Methanocatella thaueri	cow feces	GCF_003111625	98.4	0	2243115	2.27959	36.87	2180	90.17	83	0.0380734	7	0.00321101
intestinal C	Methanobacteria	f__Methanobacteriaceae; g__Methanobrevibacter;	f__Methanobacteriaceae; g__Methanobrevibacter_A;	Methanocatella	Methanocatella woesei	goose feces	GCF_003111605	100	0	1543150	1.54315	29.9	1635	90.33	55	0.0336391	10	0.00611621
intestinal C	Methanobacteria	f__Methanobacteriaceae; g__Methanobrevibacter;	f__Methanobacteriaceae; g__Methanobrevibacter_A;	Methanocatella	Methanocatella millerae	cow rumen	GCF_900103415	100	1.85	2725667	2.72567	36.54	2448	88.59	205	0.0837418	25	0.0102124
intestinal C	Methanobacteria	f__Methanobacteriaceae; g__Methanobrevibacter;	f__Methanobacteriaceae; g__Methanobrevibacter_A;	Methanocatella	Methanocatella intestinii	human gut	GCF_002252585	100	0	1926345	1.92634	30.29	1819	89.76	122	0.0670698	36	0.0197911
intestinal C	Methanobacteria	f__Methanobacteriaceae; g__Methanobrevibacter;	f__Methanobacteriaceae; g__Methanobrevibacter_A;	Methanocatella	Methanobrevibacter massiliense V14	human dental plague	GCF_963082475	99.2	0	1834388	1.84918	31.31	1897	86.5	274	0.144439	33	0.0173959
intestinal C	Methanobacteria	f__Methanobacteriaceae; g__Methanobrevibacter;	f__Methanobacteriaceae; g__Methanobrevibacter_A;	Methanocatella	Methanobrevibacter massiliense V74	human dental plague	GCF_963082495	99.2	0	2299297	2.31784	30.6	2298	84.52	434	0.18886	19	0.00826806
non-intestinal	Methanobacteria	f__Methanobacteriaceae; g__Methanobacterium;	f__Methanobacteriaceae; g__Methanobacterium;	Methanobacterium	Methanobacterium formicicum	sewage sludge digester	GCF_029848115	91.82	0.8	2451734	2.67015	41.24	3340	77.9	94	0.0281437	17	0.00508982
non-intestinal	Methanobacteria	f__Methanobacteriaceae; g__Methanobacterium;	f__Methanobacteriaceae; g__Methanobacterium;	Methanobacterium	Methanobacterium ferruginis	pipe transporting natural-gas-containing brine	GCF_030296715	98.93	0.8	2803797	2.83412	37.39	2862	82.58	131	0.0457722	175	0.0611461
non-intestinal	Methanobacteria	f__Methanobacteriaceae; g__Methanobacterium;	f__Methanobacteriaceae; g__Methanobacterium;	Methanobacterium	Methanobacterium electrotrophus	river sediments	GCF_019351055	98.93	0.8	2710650	2.73997	39.27	2637	83.4	182	0.0690178	57	0.0216155
non-intestinal	Methanobacteria	f__Methanobacteriaceae; g__Methanobacterium;	f__Methanobacteriaceae; g__Methanobacterium;	Methanobacterium	Methanobacterium petrolearium	oil storage tank	GCF_017873625	98.93	0	2468550	2.49525	37.77	2419	84.36	126	0.0520876	7	0.00289376
non-intestinal	Methanobacteria	f__Methanobacteriaceae; g__Methanobacterium;	f__Methanobacteriaceae; g__Methanobacterium;	Methanobacterium	Methanobacterium subterraneum	groundwater	GCF_002813695	98.93	0	2515817	2.54303	39.4	2480	82.94	153	0.0616935	39	0.0157258
non-intestinal	Methanobacteria	f__Methanobacteriaceae; g__Methanobacterium;	f__Methanobacteriaceae; g__Methanobacterium;	Methanobacterium	bin2	TCE/Cr reducing biocathode	GCA_015351695	99.2	0	2442285	2.46198	41.3	2474	83.99	92	0.0371867	18	0.00727567
non-intestinal	Methanobacteria	f__Methanobacteriaceae; g__Methanobacterium;	f__Methanobacteriaceae; g__Methanobacterium;	Methanobacterium	Rep1_Bin027	microaeration digestion	GCA_016839005	99.2	0	2220121	2.23803	42.41	2267	84.4	84	0.0370534	26	0.0114689
non-intestinal	Methanobacteria	f__Methanobacteriaceae; g__Methanobacterium;	f__Methanobacteriaceae; g__Methanobacterium;	Methanobacterium	HGW-Methanobacteriales-2	ground water	GCA_002839685	95.87	0.27	2277265	2.37537	39.64	2598	82.9	371	0.142802	77	0.0296382
non-intestinal	Methanobacteria	f__Methanobacteriaceae; g__Methanobacterium;	f__Methanobacteriaceae; g__Methanobacterium;	Methanobacterium	MO-MB1	subseafloor sediment	GCF_002813655	98.93	0.25	2506225	2.53333	39.43	2505	82.7	225	0.0898204	33	0.0131737
non-intestinal	Methanobacteria	f__Methanobacteriaceae; g__Methanobacterium;	f__Methanobacteriaceae; g__Methanobacterium;	Methanobacterium	MZ-A1	deep subseafloor coal bed	GCF_002813675	98.93	0	2524329	2.55163	39.38	2489	82.88	168	0.067497	39	0.0156689
non-intestinal	Methanobacteria	f__Methanobacteriaceae; g__Methanobacterium;	f__Methanobacteriaceae; g__Methanobacterium;	Methanobacterium	HO_2020	enriched culture from deer feces	GCF_012933645	98.93	0	2372968	2.39863	39.76	2366	83.17	149	0.0629755	42	0.0177515
non-intestinal	Methanobacteria	f__Methanobacteriaceae; g__Methanobacterium;	f__Methanobacteriaceae; g__Methanobacterium;	Methanobacterium	MAG 288	saline UASB reactor	GCA_020854955	98.93	0	2470617	2.49734	39.41	2464	82.85	158	0.0641234	29	0.0117695
non-intestinal	Methanobacteria	f__Methanobacteriaceae; g__Methanobacterium;	f__Methanobacteriaceae; g__Methanobacterium;	Methanobacterium	Mb9	soil	GCF_001458655	99.2	0	2494510	2.51463	41.14	2462	83.5	100	0.0406174	3	0.00121852
non-intestinal	Methanobacteria	f__Methanobacteriaceae; g__Methanobacterium;	f__Methanobacteriaceae; g__Methanobacterium;	Methanobacterium	BRM9	rumen	GCF_000762265	100	0	2449987	2.44999	41.34	2445	83.49	100	0.0408998	4	0.00163599
non-intestinal	Methanobacteria	f__Methanobacteriaceae; g__Methanobacterium;	f__Methanobacteriaceae; g__Methanobacterium;	Methanobacterium	Maddingley MBC34	coal seam gas formation	GCA_000309865	96.53	0.06	2420124	2.50712	38.59	2461	82.75	125	0.0507924	10	0.00406339
non-intestinal	Methanobacteria	f__Methanobacteriaceae; g__Methanobacterium;	f__Methanobacteriaceae; g__Methanobacterium;	Methanobacterium	MB1	biogas plant	GCA_000499765	98.13	0	2029766	2.06845	39.74	2056	83.27	135	0.0656615	43	0.0209144
non-intestinal	Methanobacteria	f__Methanobacteriaceae; g__Methanobacterium;	f__Methanobacteriaceae; g__Methanobacterium;	Methanobacterium	BAmetb5	bioreactor	GCA_003491305	100	0.8	2417388	2.41739	41.4	2411	84.03	98	0.040647	22	0.00912484
non-intestinal	Methanobacteria	f__Methanobacteriaceae; g__Methanobacterium;	f__Methanobacteriaceae; g__Methanobacterium;	Methanobacterium	AS08sgBPME_337	anaerobic digester	GCA_012838205	97.6	0	1873721	1.9198	36.5	1934	84	90	0.0465357	21	0.0108583
non-intestinal	Methanobacteria	f__Methanobacteriaceae; g__Methanobacterium;	f__Methanobacteriaceae; g__Methanobacterium;	Methanobacterium	Ch131b	deep subsurface aquifer	GCA_013403005	99.2	0.8	2370914	2.39003	38.08	2274	81.94	161	0.0708004	27	0.0118734
non-intestinal	Methanobacteria	f__Methanobacteriaceae; g__Methanobacterium;	f__Methanobacteriaceae; g__Methanobacterium;	Methanobacterium	NC_groundwater	groundwater	GCA_016217785	98.93	0.8	2607763	2.63597	39.05	2544	82.45	109	0.0428459	15	0.00589623
non-intestinal	Methanobacteria	f__Methanobacteriaceae; g__Methanobacterium;	f__Methanobacteriaceae; g__Methanobacterium;	Methanobacterium	MAG 287	sludge reactor	GCA_020854975	94.93	1.2	2213772	2.332	37.87	2239	84.17	160	0.0714605	34	0.0151854
non-intestinal	Methanobacteria	f__Methanobacteriaceae; g__Methanobacterium;	f__Methanobacteriaceae; g__Methanobacterium_A;	Methanobacterium	PtaU1.Bin097	bioreactor	GCA_002067325	97.99	1.6	2172543	2.21711	40.74	2299	87.3	173	0.0752501	NA	NA
non-intestinal	Methanobacteria	f__Methanobacteriaceae; g__Methanobacterium;	f__Methanobacteriaceae; g__Methanobacterium_A;	Methanobacterium	bin.336	wastewater sediment	GCA_021372715	96.29	1.6	2131726	2.21386	35.52	2360	86.59	192	0.0813559	19	0.00805085
non-intestinal	Methanobacteria	f__Methanobacteriaceae; g__Methanobacterium;	f__Methanobacteriaceae; g__Methanobacterium_A;	Methanobacterium	UBA294	mud from fermenter	GCA_002494495	97.56	0	1861827	1.90839	37.62	1935	85.25	139	0.0718346	NA	NA
non-intestinal	Methanobacteria	f__Methanobacteriaceae; g__Methanobacterium;	f__Methanobacteriaceae; g__Methanobacterium_A;	Methanobacterium	bog_22	permafrost active layer soil	GCA_003166335	100	0	2488520	2.48852	32.4	2712	80.07	357	0.131637	NA	NA
non-intestinal	Methanobacteria	f__Methanobacteriaceae; g__Methanobacterium;	f__Methanobacteriaceae; g__Methanobacterium_A;	Methanobacterium	QR_Bin.13	sediment	GCA_018263005	94.4	0	2098097	2.22256	36.25	2069	87.33	118	0.0570324	NA	NA
non-intestinal	Methanobacteria	f__Methanobacteriaceae; g__Methanobacterium;	f__Methanobacteriaceae; g__Methanobacterium_B;	Methanobacterium	Methanobacterium lacus AL-21	poor fen	GCF_000191585	99.2	0	2583753	2.60459	35.83	2568	83.7	125	0.048676	10	0.00389408
non-intestinal	Methanobacteria	f__Methanobacteriaceae; g__Methanobacterium;	f__Methanobacteriaceae; g__Methanobacterium_B;	Methanobacterium	Methanobacterium spitsbergense	permafrost	GCF_019931065	98.8	0	2662706	2.69505	32.53	2817	82.02	247	0.0876819	39	0.0138445
non-intestinal	Methanobacteria	f__Methanobacteriaceae; g__Methanobacterium;	f__Methanobacteriaceae; g__Methanobacterium_B;	Methanobacterium	SA7853_bin4	water body in an iron ore region	GCA_009712615	94.13	0.8	2181304	2.31733	39.77	2194	86.46	230	0.104831	114	0.0519599
non-intestinal	Methanobacteria	f__Methanobacteriaceae; g__Methanobacterium;	f__Methanobacteriaceae; g__Methanobacterium_B;	Methanobacterium	SMA-27	unknown	GCF_000744455	98.4	0.8	2490725	2.53122	32.57	2660	81.41	291	0.109398	34	0.012782
non-intestinal	Methanobacteria	f__Methanobacteriaceae; g__Methanobacterium;	f__Methanobacteriaceae; g__Methanobacterium_B;	Methanobacterium	bog_57	permafrost active layer soil	GCA_003158115	95.73	0.8	2293092	2.39537	32.07	2469	78.45	354	0.143378	NA	NA
non-intestinal	Methanobacteria	f__Methanobacteriaceae; g__Methanobacterium;	f__Methanobacteriaceae; g__Methanobacterium_C;	Methanobacterium	Methanobacterium congolense	anaerobic digester	GCF_900095295	99.73	0	2451457	2.45809	38.49	2396	80.77	98	0.0409015	5	0.00208681
non-intestinal	Methanobacteria	f__Methanobacteriaceae; g__Methanobacterium;	f__Methanobacteriaceae; g__Methanobacterium_C;	Methanobacterium	Methanobacterium paludis	minerotrophic fen	GCF_000214725	99.73	0.8	2546541	2.55344	35.73	2493	79.18	137	0.0549539	4	0.00160449
non-intestinal	Methanobacteria	f__Methanobacteriaceae; g__Methanobacterium;	f__Methanobacteriaceae; g__Methanobacterium_C;	Methanobacterium	Methanobacterium aggregans	biogas plant	GCF_017874455	100	0	2347771	2.34777	38.14	2308	81.53	87	0.037695	11	0.00476603
non-intestinal	Methanobacteria	f__Methanobacteriaceae; g__Methanobacterium;	f__Methanobacteriaceae; g__Methanobacterium_C;	Methanobacterium	UBA410	mud from fermenter	GCA_002498385	98.4	0	2115113	2.14951	38.21	2000	76.52	204	0.102	NA	NA
intestinal D	Methanobacteria	f__Methanobacteriaceae; g__Methanosphaera;	f__Methanobacteriaceae; g__Methanosphaera;	Methanosphaera	Methanosphaera stadtmanae	human gut	GCF_000012545	97.6	0	1767403	1.81086	27.63	1605	84.32	107	0.0666667	4	0.00249221
intestinal D	Methanobacteria	f__Methanobacteriaceae; g__Methanosphaera;	f__Methanobacteriaceae; g__Methanosphaera;	Methanosphaera	Methanosphaera cuniculi	rabbit gut	GCF_003149675	96	0	1881477	1.95987	28.08	1649	81.8	146	0.0885385	7	0.004245
intestinal D	Methanobacteria	f__Methanobacteriaceae; g__Methanosphaera;	f__Methanobacteriaceae; g__Methanosphaera;	Methanosphaera	SIG25	goat gut	GCA_015062825	97.6	0	2613818	2.67809	29.35	2248	82.48	214	0.0951957	32	0.0142349
intestinal D	Methanobacteria	f__Methanobacteriaceae; g__Methanosphaera;	f__Methanobacteriaceae; g__Methanosphaera;	Methanosphaera	WGK6	kangaroo gut	GCF_001729965	96.8	0	1729155	1.78632	27.7	1601	84.92	112	0.0699563	12	0.00749532
intestinal D	Methanobacteria	f__Methanobacteriaceae; g__Methanosphaera;	f__Methanobacteriaceae; g__Methanosphaera;	Methanosphaera	BMS	cattle rumen	GCF_003268005	96.8	0.8	2868093	2.96291	32.93	2205	82.63	251	0.113832	16	0.00725624
intestinal D	Methanobacteria	f__Methanobacteriaceae; g__Methanosphaera;	f__Methanobacteriaceae; g__Methanosphaera;	Methanosphaera	Tb.RUG.228	cattle rumen	GCF_016282985	94.4	0.8	1856051	1.96616	29.8	1825	87.6	140	0.0767123	32	0.0175342
intestinal D	Methanobacteria	f__Methanobacteriaceae; g__Methanosphaera;	f__Methanobacteriaceae; g__Methanosphaera;	Methanosphaera	Ca. Methanosphaera massiliense	human gut	GCF_028890305	97.6	0	1785773	1.82969	29.67	1675	84.39	81	0.0483582	7	0.0041791
intestinal D	Methanobacteria	f__Methanobacteriaceae; g__Methanosphaera;	f__Methanobacteriaceae; g__Methanosphaera;	Methanosphaera	MGYG-HGUT-04563	human gut	GCA_902496515	97.6	0	1759917	1.80319	29.79	1657	84.98	76	0.045866	NA	NA
intestinal D	Methanobacteria	f__Methanobacteriaceae; g__Methanosphaera;	f__Methanobacteriaceae; g__Methanosphaera;	Methanosphaera	Methanosphaera sp. ISO3-F5	sheep rumen	GCF_034480035	100	0	2506044	2.50604	31	2339	84.34	307	0.131253	9	0.0038478
intestinal D	Methanobacteria	f__Methanobacteriaceae; g__Methanosphaera;	f__Methanobacteriaceae; g__Methanosphaera;	Methanosphaera	SRR873602_bin.81_metaWRAP_v1.3_MAG	sheep	GCF_946616125	97.6	0	1682674	1.72405	29.68	1544	84.97	54	0.0349741	6	0.00388601
non-intestinal	Methanobacteria	f__Methanobacteriaceae; g__Methanobacterium;	f__Methanobacteriaceae; g__Methanobacterium_D;	Methanobacterium	Methanobacterium bryantii	sewadge sludge	GCF_002287175	99.2	1.07	3466370	3.49432	33.19	3403	79.15	247	0.072583	67	0.0196885
non-intestinal	Methanobacteria	f__Methanobacteriaceae; g__Methanobacterium;	f__Methanobacteriaceae; g__Methanobacterium_D;	Methanobacterium	Methanobacterium veterum	ancient permafrost	GCF_000745485	99.2	0.8	3369555	3.39673	33.21	3320	79.61	207	0.0623494	14	0.00421687
non-intestinal	Methanobacteria	f__Methanobacteriaceae; g__Methanobacterium;	f__Methanobacteriaceae; g__Methanobacterium_D;	Methanobacterium	Methanobacterium arcticum	pefmafrost	GCF_000746075	99.2	3.2	3393923	3.42129	33.17	3367	79.56	213	0.0632611	12	0.003564
non-intestinal	Methanobacteria	f__Methanobacteriaceae; g__Methanobacterium;	f__Methanobacteriaceae; g__Methanobacterium_D;	Methanobacterium	UBA44	mud from fermenter	GCA_002494885	98.4	0	2266768	2.30363	33.09	2382	82.95	211	0.088581	NA	NA
non-intestinal	Methanobacteria	f__Methanobacteriaceae; g__Methanobacterium;	f__Methanobacteriaceae; g__Methanobacterium_D;	Methanobacterium	NC_groundwater_1999	groundwater	GCA_016222945	99.2	0	2261001	2.27923	32.57	2344	86.85	114	0.0486348	23	0.00981229
non-intestinal	Methanobacteria	f__Methanobacteriaceae; g__;	f__Methanobacteriaceae; g__UBA117;	UBA117	UBA117	crude oil	GCA_002494785	100	0	2183030	2.18303	33.41	2166	84.37	125	0.0577101	NA	NA
non-intestinal	Methanobacteria	f__Methanobacteriaceae; g__;	f__Methanobacteriaceae; g__UBA117;	UBA117	Yes71-23	groundwater	GCA_030016715	88	0	1942863	2.2078	32.7	1993	85.38	156	0.078274	11	0.00551932
non-intestinal	Methanobacteria	f__Methanobacteriaceae; g__;	f__Methanobacteriaceae; g__VGTM01;	VGTM01	K_DeepCast_300m_m2_256	freshwater lake	GCA_016874685	99.33	0	2059236	2.07313	34.6	2314	83.22	243	0.105013	NA	NA
non-intestinal	Methanobacteria	f__Methanobacteriaceae; g__Methanobacterium;	f__Methanobacteriaceae; g__Methanobacterium_F;	Methanobacterium	Methanobacterium alkalithermotolerans	alkaline thermal spring	GCA_018141185	100	0	2187077	2.18708	36.35	2157	86.57	82	0.0380158	14	0.0064905
non-intestinal	Methanobacteria	f__Methanobacteriaceae; g__Methanobacterium;	f__Methanobacteriaceae; g__Methanobacterium_E;	Methanobacterium	Methanobacterium alcaliphilum	alkaline lake	GCF_023227715	99.2	1.6	2359936	2.37897	33.4	2385	85.93	97	0.0406709	4	0.00167715
non-intestinal	Methanobacteria	f__Methanobacteriaceae; g__;	f__Methanobacteriaceae; g__UBA349;	UBA349	UBA349	hydrocarbon biofilm	GCA_002509745	86.74	4.8	2254594	2.59926	32.63	2325	81.84	266	0.114409	NA	NA
non-intestinal	Methanobacteria	f__Methanobacteriaceae; g__;	f__Methanobacteriaceae; g__UBA349;	UBA349	E21_concoct.bin.137	groundwater	GCA_030656015	100	0.8	2365400	2.3654	33.05	2251	82.25	149	0.0661928	15	0.00666371
non-intestinal	Methanobacteria	f__Methanobacteriaceae; g__;	f__Methanobacteriaceae; g__UBA349;	UBA349	HGW-Methanobacteriales-1	groundwater	GCA_002839705	100	1.6	2565531	2.56553	32.96	2493	82.81	155	0.0621741	NA	NA
non-intestinal	Methanobacteria	f__Methanobacteriaceae; g__;	f__Methanobacteriaceae; g__UBA349;	UBA349	nzgw21	groundwater	GCA_023249725	95.79	1.66	2397917	2.50331	32.65	2418	82.25	258	0.1067	NA	NA
non-intestinal	Methanobacteria	f__Methanobacteriaceae; g__;	f__Methanobacteriaceae; g__UBA349;	UBA349	C21_concoct.bin.51	groundwater	GCA_030691365	100	0.8	2358149	2.35815	32.79	2308	81.6	209	0.0905546	16	0.00693241
non-intestinal	Methanobacteria	f__Methanobacteriaceae; g__;	f__Methanobacteriaceae; g__UBA587;	UBA587	UBA587	water	GCA_002504725	86.4	1.6	2007729	2.32376	37.1	1958	80.68	111	0.0566905	NA	NA
non-intestinal	Methanobacteria	f__Methanobacteriaceae; g__;	f__Methanobacteriaceae; g__CADBMS01;	CADBMS01	RUG14110	rumen	GCA_902795935	92.01	1.6	1513444	1.64487	27.3	1547	84.21	177	0.114415	NA	NA
non-intestinal	Methanobacteria	f__Methanobacteriaceae; g__;	f__Methanobacteriaceae; g__JAUXXK01;	JAUXXK01	C17_concoct.bin.30	groundwater	GCA_030681145	97.6	1.2	2230340	2.28518	32.74	2512	83.81	298	0.118631	NA	NA
thermophilic	Methanobacteria	f__Methanothermobacteraceae; g__Methanothermobacter;	f__Methanothermobacteraceae; g__Methanothermobacter;	Methanothermobacter	Methanothermobacter thermautotrophicus	sewage sludge	GCF_000008645	100	0.31	1751377	1.75138	49.54	1899	89.48	192	0.101106	47	0.0247499
thermophilic	Methanobacteria	f__Methanothermobacteraceae; g__Methanothermobacter;	f__Methanothermobacteraceae; g__Methanothermobacter;	Methanothermobacter	Methanothermobacter wolfei	sewage sludge and river sediment	GCF_025397995	100	0	1706705	1.7067	48.67	1847	89.07	160	0.086627	73	0.0395236
thermophilic	Methanobacteria	f__Methanothermobacteraceae; g__Methanothermobacter;	f__Methanothermobacteraceae; g__Methanothermobacter;	Methanothermobacter	Yes71-02	groundwater	GCF_030017545	99.73	0	1637839	1.64227	48.87	1723	89.82	86	0.0499129	7	0.00406268
thermophilic	Methanobacteria	f__Methanothermobacteraceae; g__Methanothermobacter;	f__Methanothermobacteraceae; g__Methanothermobacter;	Methanothermobacter	Methanothermobacter marburgensis	sewage sludge	GCF_000145295	100	0	1634695	1.6347	48.64	1783	90.71	97	0.0544027	14	0.00785193
thermophilic	Methanobacteria	f__Methanothermobacteraceae; g__Methanothermobacter;	f__Methanothermobacteraceae; g__Methanothermobacter;	Methanothermobacter	Methanothermobacter sp. K4	water samples from a deep subsurface thermal aquifer	GCF_022014235	98.4	0.25	1744648	1.77302	48.96	1854	90.63	68	0.0366775	8	0.00431499
thermophilic	Methanobacteria	f__Methanothermobacteraceae; g__Methanothermobacter;	f__Methanothermobacteraceae; g__Methanothermobacter;	Methanothermobacter	Methanothermobacter sp. CaT2	co-culture	GCF_000828575	100	0	1731003	1.731	49.35	1829	89.96	95	0.051941	13	0.00710771
thermophilic	Methanobacteria	f__Methanothermobacteraceae; g__Methanothermobacter;	f__Methanothermobacteraceae; g__Methanothermobacter;	Methanothermobacter	M_thermautotrophicusA WHS	sediment hot spring	GCF_014889545	100	0	1654216	1.65422	49.69	1810	89.73	111	0.061326	8	0.00441989
thermophilic	Methanobacteria	f__Methanothermobacteraceae; g__Methanothermobacter;	f__Methanothermobacteraceae; g__Methanothermobacter;	Methanothermobacter	Methanothermobacter defluvii	sewage sludge	GCF_003385755	100	0.25	1709557	1.70956	49.5	1822	89.89	84	0.0461032	11	0.00603732
thermophilic	Methanobacteria	f__Methanothermobacteraceae; g__Methanothermobacter;	f__Methanothermobacteraceae; g__Methanothermobacter;	Methanothermobacter	MAG-4	oilfield	GCA_014361435	97.6	2.87	1612916	1.65258	50.02	1876	91.02	206	0.109808	31	0.0165245
thermophilic	Methanobacteria	f__Methanothermobacteraceae; g__Methanothermobacter;	f__Methanothermobacteraceae; g__Methanothermobacter;	Methanothermobacter	AS01afH2WH_50	anaerobic reactor	GCA_012719835	99.2	2.98	1496485	1.50855	50.06	1797	90.32	259	0.144129	63	0.0350584
thermophilic	Methanobacteria	f__Methanothermobacteraceae; g__Methanothermobacter;	f__Methanothermobacteraceae; g__Methanothermobacter;	Methanothermobacter	EMTCatA1	sewage sludge	GCA_002356395	100	0.25	1719949	1.71995	49.57	1844	90.08	111	0.0601952	10	0.00542299
thermophilic	Methanobacteria	f__Methanothermobacteraceae; g__Methanothermobacter;	f__Methanothermobacteraceae; g__Methanothermobacter;	Methanothermobacter	KEPCO-1	anaerobic reactor	GCF_008033705	99.73	0.25	1741029	1.74574	48.47	1875	90.06	98	0.0522667	12	0.0064
thermophilic	Methanobacteria	f__Methanothermobacteraceae; g__Methanothermobacter;	f__Methanothermobacteraceae; g__Methanothermobacter;	Methanothermobacter	THM-2	anaerobic reactor	GCF_009917665	100	0.25	1697935	1.69793	48.75	1852	89.97	163	0.088013	59	0.0318575
thermophilic	Methanobacteria	f__Methanothermobacteraceae; g__Methanothermobacter;	f__Methanothermobacteraceae; g__Methanothermobacter;	Methanothermobacter	LCB019-055	hot spring sediment	GCA_024518555	96.48	0.46	1552309	1.60894	49.84	1803	90.15	175	0.0970605	9	0.00499168
thermophilic	Methanobacteria	f__Methanothermobacteraceae; g__Methanothermobacter;	f__Methanothermobacteraceae; g__Methanothermobacter;	Methanothermobacter	THM-1	anaerobic reactor	GCF_009914355	100	0	1724502	1.7245	48.59	1875	89.26	161	0.0858667	93	0.0496
thermophilic	Methanobacteria	f__Methanothermobacteraceae; g__Methanothermobacter;	f__Methanothermobacteraceae; g__Methanothermobacter;	Methanothermobacter	AS20ysBPTH_75	anaerobic reactor	GCA_012521115	97.33	0	1551381	1.59394	49.24	1721	90.56	155	0.0900639	55	0.0319582
thermophilic	Methanobacteria	f__Methanothermobacteraceae; g__Methanothermobacter;	f__Methanothermobacteraceae; g__Methanothermobacter;	Methanothermobacter	USSF_metabat.15	anaerobic reactor	GCA_029779015	99.73	0	1701300	1.70591	48.74	1848	90.06	163	0.0882035	NA	NA
thermophilic	Methanobacteria	f__Methanothermobacteraceae; g__Methanothermobacter;	f__Methanothermobacteraceae; g__Methanothermobacter;	Methanothermobacter	Yes49-21	groundwater	GCA_030018235	92.32	0	1504761	1.62994	49.25	1607	89.47	84	0.0522713	6	0.00373367
thermophilic	Methanobacteria	f__Methanothermobacteraceae; g__Methanothermobacter;	f__Methanothermobacteraceae; g__Methanothermobacter;	Methanothermobacter	Bin_3	anaerobic digester	GCA_023622745	93.87	0	1405689	1.49748	49.3	1609	90.43	168	0.104413	NA	NA
thermophilic	Methanobacteria	f__Methanothermobacteraceae; g__Methanothermobacter;	f__Methanothermobacteraceae; g__Methanothermobacter;	Methanothermobacter	SIV6	biogas sludge	GCA_900095815	100	0	1686891	1.68689	48.89	1796	89.49	137	0.0762806		0
thermophilic	Methanobacteria	f__Methanobacteriaceae; g__Methanothermobacter;	f__DSM-23052; g__Methanothermobacter_A;	Methanothermobaculum	Methanothermobaculum tenebrarum	gas field	GCF_023167465	100	0	1495190	1.49519	42.05	1670	88.73	132	0.0790419	13	0.00778443
thermophilic	Methanobacteria	f__Methanobacteriaceae; g__Methanothermobacter;	f__DSM-23052; g__Methanothermobacter_A;	Methanothermobaculum	Methanothermobacter_A tenebrarum_A	formation water from oil well	GCF_003264935	99.2	0	1467867	1.4797	40.03	1629	90.73	106	0.0650706	20	0.0122775
thermophilic	Methanobacteria	f__Methanobacteriaceae; g__Methanothermobacter;	f__DSM-23052; g__Methanothermobacter_A;	Methanothermobaculum	MAG-6	oilfield	GCA_014361345	95.94	3.2	1303862	1.35904	40.77	1586	90.17	142	0.0895334	10	0.00630517
thermophilic	Methanobacteria	f__Methanobacteriaceae; g__Methanothermobacter;	f__DSM-23052; g__Methanothermobacter_A;	Methanothermobaculum	AS04akNAM_25	anaerobic reactor	GCA_012840205	100	0	1541949	1.54195	39.96	1685	89.67	110	0.0652819	17	0.010089
thermophilic	Methanobacteria	f__Methanobacteriaceae; g__Methanothermobacter;	f__DSM-23052; g__Methanothermobacter_A;	Methanothermobaculum	JZ_65_OP_bin_148	hot spring	GCA_030055615	99.2	0	1488638	1.50064	39.2	1584	89.9	104	0.0656566	7	0.00441919
thermophilic	Methanobacteria	f__Methanobacteriaceae; g__Methanothermobacter;	f__DSM-23052; g__Methanothermobacter_A;	Methanothermobaculum	MCM B 1447	formation water	GCF_003264935	99.2	0	1467867	1.4797	40.03	1600	90.74	106	0.06625	20	0.0125
thermophilic	Methanobacteria	f__Methanothermaceae; g__Methanothermus;	f__Methanothermaceae; g__Methanothermus;	Methanothermus	Methanothermus fervidus	hot solfataric spring	GCF_000166095	100	0	1243342	1.24334	31.64	1371	94.09	57	0.0415755	16	0.0116703
thermophilic	Methanopyri	f__Methanopyraceae; g__Methanopyrus;	f__Methanopyraceae; g__Methanopyrus;	Methanopyrus	Methanopyrus kandleri	hydrothermally heated deep sea sediment	GCF_000007185	96.74	1.6	1694969	1.75209	61.16	1824	90.39	177	0.0970395	9	0.00493421
thermophilic	Methanopyri	f__Methanopyraceae; g__Methanopyrus;	f__Methanopyraceae; g__Methanopyrus;	Methanopyrus	UBA8853	unknown	GCF_013329715	92.28	1.6	1426055	1.54536	60.48	1547	91.9	137	0.0885585	7	0.00452489
thermophilic	Methanopyri	f__Methanopyraceae; g__Methanopyrus;	f__Methanopyraceae; g__Methanopyrus;	Methanopyrus	SNP6	ocean	GCF_002201895	95.94	1.6	1421621	1.48178	58	1545	91.28	124	0.0802589	15	0.00970874
thermophilic	Methanopyri	f__Methanopyraceae; g__Methanopyrus;	f__Methanopyraceae; g__Methanopyrus;	Methanopyrus	PIR-30_metabat2_scaf2bin.107	marine hydrothermal vent	GCA_027067375	94.74	1.6	1445754	1.52602	61.91	1573	94.7	100	0.0635728	NA	NA
thermophilic	Methanopyri	f__Methanopyraceae; g__Methanopyrus;	f__Methanopyraceae; g__Methanopyrus;	Methanopyrus	4559-240_metabat2_scaf2bin.008	marine hydrothermal vent	GCA_027064305	95.14	3.24	1208994	1.27075	69.82	1356	95	119	0.0877581	NA	NA
non-intestinal	Methanococci	f__Methanococcaceae; g__Methanococcus;	f__Methanococcaceae; g__Methanococcus;	Methanococcus	Methanococcus vannielii	marine mud	GCF_000017165	99.5	0	1720098	1.72874	31.33	1746	86.8	69	0.0395189	15	0.00859107
non-intestinal	Methanococci	f__Methanococcaceae; g__Methanococcus;	f__Methanococcaceae; g__Methanococcus;	Methanococcus	Methanococcus maripaludis	salt marsh	GCF_002945325	99.52	0	1714918	1.72319	32.92	1819	88.79	58	0.0318857	21	0.0115448
non-intestinal	Methanococci	f__Methanococcaceae; g__Methanococcus;	f__Methanococcaceae; g__Methanococcus;	Methanococcus	Methanococcus voltae	estuary mud	GCF_024807035	99.05	0	1780593	1.79767	28.99	1619	80.68	35	0.0216183	16	0.00988264
non-intestinal	Methanococci	f__Methanococcaceae; g__Methanococcus;	f__Methanococcaceae; g__Methanofervidicoccus;	Methanococcus	Methanococcus aeolicus	marine sediments	GCF_000017185	99.03	0	1569500	1.58487	30.04	1525	84.94	54	0.0354098	13	0.00852459
thermophilic	Methanococci	f__Methanocaldococcaceae; g__Methanocaldococcus	f__Methanocaldococcaceae; g__Methanocaldococcus;	Methanocaldococcus	Methanocaldococcus jannaschii	submarine hydrothermal vent	GCF_000091665	99.52	0	1739927	1.74832	31.29	1877	87.86	160	0.0852424	50	0.0266383
thermophilic	Methanococci	f__Methanocaldococcaceae; g__Methanocaldococcus	f__Methanocaldococcaceae; g__Methanocaldococcus;	Methanocaldococcus	Methanocaldococcus bathoardescens	hydrothermal vent fluid	GCF_000739065	99.52	0	1607556	1.61531	30.79	1676	89.72	77	0.0459427	16	0.00954654
thermophilic	Methanococci	f__Methanocaldococcaceae; g__Methanocaldococcus	f__Methanocaldococcaceae; g__Methanocaldococcus;	Methanocaldococcus	Methanocaldococcus fervens	deep-sea hydrothermal vent	GCF_000023985	99.52	0	1507251	1.51452	32.22	1640	90.52	97	0.0591463	25	0.0152439
thermophilic	Methanococci	f__Methanocaldococcaceae; g__Methanocaldococcus	f__Methanocaldococcaceae; g__Methanocaldococcus;	Methanocaldococcus	Methanocaldococcus infernus	deep-sea hydrothermal chimney	GCF_000092305	99.05	0	1328194	1.34093	33.62	1474	92.73	76	0.0515604	14	0.00949796
thermophilic	Methanococci	f__Methanocaldococcaceae; g__Methanocaldococcus	f__Methanocaldococcaceae; g__Methanocaldococcus;	Methanocaldococcus	Methanocaldococcus lauensis	chimney sample from the vent field	GCF_902827225	99.52	0	1537427	1.54484	29.05	1577	89.12	77	0.0488269	23	0.0145847
thermophilic	Methanococci	f__Methanocaldococcaceae; g__Methanocaldococcus	f__Methanocaldococcaceae; g__Methanocaldococcus;	Methanocaldococcus	Methanocaldococcus villosus	shallow submarine hydrothermal system	GCF_000371805	98.81	0.24	1249385	1.26443	25.5	1379	94.33	51	0.0369833	8	0.00580131
thermophilic	Methanococci	f__Methanocaldococcaceae; g__Methanocaldococcus	f__Methanocaldococcaceae; g__Methanocaldococcus;	Methanocaldococcus	Methanocaldococcus vulcanius	deep-sea hydrothermal vent	GCF_000024625	99.52	0	1761737	1.77023	31.58	1761	85.19	76	0.0431573	15	0.00851789
thermophilic	Methanococci	f__Methanococcaceae; g__Methanofervidicoccus;	f__Methanococcaceae; g__Methanofervidicoccus;	Methanofervidicoccus	Methanofervidicoccus abyssi	deep-sea hydrothermal vent chimney	GCF_004310395	99.52	0	1308147	1.31446	35.25	1258	83.29	73	0.0580286	19	0.0151033
thermophilic	Methanococci	f__Methanococcaceae; g__Methanothermococcus;	f__Methanococcaceae; g__Methanothermococcus;	Methanothermococcus	Methanothermococcus thermolithotrophicus	geothermally heated sea sediments	GCF_000376965	100	0	1706496	1.7065	32.89	1686	85.47	96	0.0569395	10	0.0059312
thermophilic	Methanococci	f__Methanococcaceae; g__Methanothermococcus;	f__Methanococcaceae; g__Methanofervidicoccus;	Methanothermococcus	Methanothermococcus okinawensis	deep- sea hydrothermal vent chimney	GCF_000179575	99.05	0	1677455	1.69354	29.28	1665	83.89	117	0.0702703	26	0.0156156
thermophilic	Methanococci	f__Methanocaldococcaceae; g__Methanotorris;	f__Methanococcaceae; g__Methanotorris;	Methanotorris	Methanotorris igneus	shallow submarine hydrothermal vent	GCF_000214415	99.52	0	1854197	1.86314	32.3	1822	83.01	137	0.0751921	11	0.00603732
thermophilic	Methanococci	f__Methanocaldococcaceae; g__Methanotorris;	f__Methanococcaceae; g__Methanotorris;	Methanotorris	Methanotorris formicicus	black smoker chimney	GCF_000243455	99.52	0	1818783	1.82756	32.44	2045	87.06	253	0.123716	65	0.0317848
Footnotes:
a NA, genome not submitted to NCBI but from the supplementary material of Arora, J., Kinjo, Y., Šobotník, J. et al. The functional evolution of termite gut microbiota. Microbiome 10, 78 (2022). https://doi.org/10.1186/s40168-022-01258-3
b based on CheckM

## Sheet: Table S2
Group	Class	Species/MAG name	Predicted genes	Coding density, %	Genome size, Mbp	GC, %	Pseudogenes, %
intestinal A/B	Methanobacteria	Methanorudis spinitermitis (Spi319_bin4)	1701	73.23	1.96148	25.85	6.64315		Averages
intestinal A/B	Methanobacteria	Th196P3_bin91	2256	68.45	3.36987	25.45	11.4805
intestinal A/B	Methanobacteria	Th196P4_bin56	1408	76.79	2.09371	27.01	6.67614		Category	Predicted genes	Coding density, %	Genome size, Mbp	GC, %	Pseudogenes, %
intestinal A/B	Methanobacteria	Methanobaculum cuticulare	2193	72.27	2.67285	26.79	9.94072		intestinal A/B	1858.04	73.9	2.31864	26.4856	13.9235
intestinal A/B	Methanobacteria	Hm464_bin.67	1179	81.1	1.39582	26.61	9.24512		intestinal C	1833.45	85.7365	1.98156	29.314	7.00831
intestinal A/B	Methanobacteria	AUS91/301-20bin119	2002	69.35	2.39978	25.64	12.1878		intestinal D	1834.8	84.243	2.10311	29.563	7.714
intestinal A/B	Methanobacteria	Methanobinarius arboriphilus	2002	75.07	2.44503	25.44	7.59241		non-intestinal mesophilic	2374.72	83.0614	2.38733	36.4696	6.82172
intestinal A/B	Methanobacteria	Methanobinarius endosymbioticus	2209	69.06	1.96083	25.26	8.46537		thermophilic	1700.73	89.7743	1.59624	44.2141	7.23769
intestinal A/B	Methanobacteria	TMH8	1791	75.13	2.09993	25.71	5.36013		thermophilic Methanopyri	1569	92.654	1.5152	62.274	7.7
intestinal A/B	Methanobacteria	Lab288P3_bin120	1343	75.17	2.04319	25.54	8.26508		thermophylic Methanococci	1655	87.6825	1.60032	31.3508	6.3
intestinal A/B	Methanobacteria	BRA29/301-33bin4	2228	82.68	2.44591	28.99	19.6589		thermophilic Methanobacteria	1759.85	90.1707	1.60944	46.5867	7.45
intestinal A/B	Methanobacteria	G13-112/272-36bin78	1639	71.15	2.31034	28.96	30.3234
intestinal A/B	Methanobacteria	NG49 301-05bin58	1680	79.8	2.41692	27.44	18.8095
intestinal A/B	Methanobacteria	Methanacia filiformis	2049	76.71	2.71473	26.99	11.5666		Significance tests between groups
intestinal A/B	Methanobacteria	Methanoflexus curvatus	2065	76.92	2.47398	25.72	11.1864
intestinal A/B	Methanobacteria	Methanoflexus mossambicus (Hm464_bin70)	2652	78.37	3.25687	24.01	11.0483		Genome size
intestinal A/B	Methanobacteria	Rs511_bin53	1456	76.41	2.34901	25.27	15.522
intestinal A/B	Methanobacteria	Methanovirga basalitermitum (Ncb351_bin114)	1957	67.95	2.18665	27.88	22.9433		category	number of samples	mean	std dev	median (Mbp)
intestinal A/B	Methanobacteria	Methanovirga aequatorialis (Nm470_bin38)	1819	70.86	2.05448	29.35	18.5816		AB	27	2.31864	0.430098	2.38409
intestinal A/B	Methanobacteria	Methanovirga australis (Md513_bin122)	2237	73	2.50131	26.89	13.5449		D	10	2.10272	0.442925	1.89478
intestinal A/B	Methanobacteria	Methanovirga meridionalis (Pq454_bin35)	1913	66.96	2.39988	23.77	11.9185		C	20	1.98156	0.373352	1.90219
intestinal A/B	Methanobacteria	Methanovirga procula (Pc512_bin29)	2039	69.7	2.38409	26.79	18.6366		non-intestinal mesophilic	57	2.38741	0.368434	2.39003
intestinal A/B	Methanobacteria	Md513_bin94	946	79.73	1.83531	28.29	13.2135		thermophilic	44	1.59669	0.156809	1.63232
intestinal A/B	Methanobacteria	Zx50_bin4	1230	74.4	1.8939	26.69	18.374
intestinal A/B	Methanobacteria	Po218_bin58	2061	67.44	2.71512	24.66	15.2353		Comparison	p-value	p-adj	Significant
intestinal A/B	Methanobacteria	US17/01-91bin11	1725	72.06	1.66499	26.65	20.5797		AB vs C	0.00355124	0.0355124	TRUE
intestinal A/B	Methanobacteria	NG87_301-09bin46	2387	75.54	2.55727	27.46	18.9359		AB vs D	0.119692	1	FALSE
intestinal C	Methanobacteria	Methanobrevibacter ruminantium	2284	78.08	2.96268	32.64	6.21716		AB vs non-intestinal mesophilic	0.393983	1	FALSE
intestinal C	Methanobacteria	Methanobrevibacter olleyae	1868	76.57	2.12244	26.81	5.83512		AB vs thermophilic	2.08944e-10	2.08944e-09	TRUE
intestinal C	Methanobacteria	"Methanobotrus acididurans"	1600	84.73	1.69801	27.44	6.375		C vs D	0.675988	1	FALSE
intestinal C	Methanobacteria	OH_PBB_124_UBA412	1805	86.57	1.838	27.88	7.03601		C vs non-intestinal mesophilic	4.22235e-05	0.000422235	TRUE
intestinal C	Methanobacteria	UBA412	1617	85.2	1.68112	27.18	5.56586		C vs thermophilic	9.64627e-06	9.64627e-05	TRUE
intestinal C	Methanobacteria	Methanocatella smithii	1810	90.13	1.85316	31.03	5.13812		D vs non-intestinal mesophilic	0.0659567	0.659567	FALSE
intestinal C	Methanobacteria	Methanocatella oralis	2084	84.12	2.14043	27.71	6.52591		D vs thermophilic	6.50192e-06	6.50192e-05	TRUE
intestinal C	Methanobacteria	Methanocatella gottschalkii	1899	87.77	1.87803	30.02	7.6356		non-intestinal mesophilic vs thermophilic	4.42393e-16	4.42393e-15	TRUE
intestinal C	Methanobacteria	Methanocatella thaueri	2180	90.17	2.27959	36.87	3.80734
intestinal C	Methanobacteria	Methanocatella woesei	1635	90.33	1.54315	29.9	3.36391
intestinal C	Methanobacteria	Methanocatella millerae	2448	88.59	2.72567	36.54	8.37418		GC content
intestinal C	Methanobacteria	Methanocatella intestinii	1819	89.76	1.92634	30.29	6.70698
intestinal C	Methanobacteria	Methanocatella massiliense	1897	86.5	1.84918	31.31	14.4439		category	number of samples	mean	std dev	median (%)
intestinal C	Methanobacteria	Methanobrevibacter_V74	2298	84.52	2.31784	30.6	18.886		AB	27	26.4856	1.43855	26.65
intestinal C	Methanobacteria	"Methanomonile shimae"	1833	89.54	1.92927	26.41	3.92799		D	10	29.563	1.59814	29.675
intestinal C	Methanobacteria	MAG290	1647	85.41	1.66301	26.11	10.9897		C	20	29.314	3.27459	28.43
intestinal C	Methanobacteria	OttesenSCG-928-I08	1247	91.51	1.55753	27.25	5.53328		non-intestinal mesophilic	57	36.0732	3.63581	36.35
intestinal C	Methanobacteria	OttesenSCG-928-K11	1141	91.19	1.57881	27.1	5.08326		thermophilic	44	44.2091	10.2526	48.655
intestinal C	Methanobacteria	Methanarmilla boviskoreani	1796	78	2.0458	28.98	4.06459
intestinal C	Methanobacteria	Methanarmilla wolinii	1761	76.04	2.04118	24.21	4.65645		Comparison	p-value	p-adj	Significant
intestinal D	Methanobacteria	Methanosphaera stadtmanae	1605	84.32	1.81086	27.63	6.66667		AB vs C	0.0647517	0.194255	FALSE
intestinal D	Methanobacteria	Methanosphaera cuniculi	1649	81.8	1.95987	28.08	8.85385		AB vs D	0.0833228	0.194255	FALSE
intestinal D	Methanobacteria	SIG25	2248	82.48	2.67809	29.35	9.51957		AB vs non-intestinal mesophilic	9.38583e-13	8.44724e-12	TRUE
intestinal D	Methanobacteria	WGK6	1601	84.92	1.78632	27.7	6.99563		AB vs thermophilic	0	0	TRUE
intestinal D	Methanobacteria	BMS	2205	82.63	2.96291	32.93	11.3832		C vs D	0.803905	0.803905	FALSE
intestinal D	Methanobacteria	Tb.RUG.228	1825	87.6	1.96616	29.8	7.67123		C vs non-intestinal mesophilic	1.55264e-05	0.000108684	TRUE
intestinal D	Methanobacteria	"Ca. Methanosphaera massiliense"	1675	84.39	1.82969	29.67	4.83582		C vs thermophilic	2.45553e-09	1.96443e-08	TRUE
intestinal D	Methanobacteria	MGYG-HGUT-04563	1657	84.98	1.80319	29.79	4.5866		D vs non-intestinal mesophilic	0.00274379	0.013719	TRUE
intestinal D	Methanobacteria	ISO3-F5	2339	84.34	2.51	31	13.13		D vs thermophilic	1.58246e-05	0.000108684	TRUE
intestinal D	Methanobacteria	SRR873602_bin.81_metaWRAP_v1.3_MAG	1544	84.97	1.72405	29.68	3.49741		non-intestinal mesophilic vs thermophilic	0.0155583	0.0622332	FALSE
		Average	1845.33	79.8677	2.16256	28.0179	10.4077
									Coding density
non-intestinal mesophilic	Methanobacteria	Methanobacterium formicicum	3340	77.9	2.67015	41.24	2.81437
non-intestinal mesophilic	Methanobacteria	Methanobacterium ferruginis	2862	82.58	2.83	37.39	4.58		category	number of samples	mean	std dev	median (%)
non-intestinal mesophilic	Methanobacteria	Methanobacterium electrotrophus	2637	83.4	2.73997	39.27	6.90178		AB	27	73.9	4.38	74.4
non-intestinal mesophilic	Methanobacteria	Methanobacterium petrolearium	2419	84.36	2.49525	37.77	5.20876		C	20	85.74	4.97	86.54
non-intestinal mesophilic	Methanobacteria	Methanobacterium subterraneum	2480	82.94	2.54303	39.4	6.16935		D	10	84.24	1.65	84.37
non-intestinal mesophilic	Methanobacteria	bin2	2474	83.99	2.46198	41.3	3.71867		non-intestinal mesophilic	57	83.06	2.51	82.95
non-intestinal mesophilic	Methanobacteria	Rep1_Bin027	2267	84.4	2.23803	42.41	3.70534		thermophilic	44	89.76	2.6	90.02
non-intestinal mesophilic	Methanobacteria	HGW-Methanobacteriales-2	2598	82.9	2.37537	39.64	14.2802
non-intestinal mesophilic	Methanobacteria	MO-MB1	2505	82.7	2.53333	39.43	8.98204		Comparison	p-value	p-adj	Significant
non-intestinal mesophilic	Methanobacteria	MZ-A1	2489	82.88	2.55163	39.38	6.7497		AB vs C	3.8736e-09	3.09888e-08	TRUE
non-intestinal mesophilic	Methanobacteria	HO_2020	2366	83.17	2.39863	39.76	6.29755		AB vs D	0.000309365	0.00185619	TRUE
non-intestinal mesophilic	Methanobacteria	MAG 288	2464	82.85	2.49734	39.41	6.41234		AB vs non-intestinal mesophilic	5.74597e-06	4.02218e-05	TRUE
non-intestinal mesophilic	Methanobacteria	Mb9	2462	83.5	2.51463	41.14	4.06174		AB vs thermophilic	0	0	TRUE
non-intestinal mesophilic	Methanobacteria	BRM9	2445	83.49	2.44999	41.34	4.08998		C vs D	0.299116	0.598232	FALSE
non-intestinal mesophilic	Methanobacteria	Maddingley MBC34	2461	82.75	2.50712	38.59	5.07924		C vs non-intestinal mesophilic	0.00909605	0.0363842	TRUE
non-intestinal mesophilic	Methanobacteria	MB1	2056	83.27	2.06845	39.74	6.56615		C vs thermophilic	0.00927736	0.0363842	TRUE
non-intestinal mesophilic	Methanobacteria	BAmetb5	2411	84.03	2.41739	41.4	4.0647		D vs non-intestinal mesophilic	0.421202	0.598232	FALSE
non-intestinal mesophilic	Methanobacteria	AS08sgBPME_337	1934	84	1.9198	36.5	4.65357		D vs thermophilic	0.00162892	0.00814462	TRUE
non-intestinal mesophilic	Methanobacteria	Ch131b	2274	81.94	2.39003	38.08	7.08004		non-intestinal mesophilic vs thermophilic	6.2268e-12	5.60412e-11	TRUE
non-intestinal mesophilic	Methanobacteria	NC_groundwater	2544	82.45	2.63597	39.05	4.28459
non-intestinal mesophilic	Methanobacteria	MAG 287	2239	84.17	2.332	37.87	7.14605		Proportion of pseudogenes
non-intestinal mesophilic	Methanobacteria	PtaU1.Bin097	2299	87.3	2.21711	40.74	7.52501
non-intestinal mesophilic	Methanobacteria	bin.336	2360	86.59	2.21386	35.52	8.13559		category	number of samples	mean	std dev	median (%)
non-intestinal mesophilic	Methanobacteria	UBA294	1935	85.25	1.90839	37.62	7.18346		AB	27	0.139	0.059	0.122
non-intestinal mesophilic	Methanobacteria	bog_22	2712	80.07	2.48852	32.4	13.1637		C	20	0.07	0.038	0.06
non-intestinal mesophilic	Methanobacteria	QR_Bin.13	2069	87.33	2.22256	36.25	5.70324		D	10	0.077	0.031	0.073
non-intestinal mesophilic	Methanobacteria	Methanobacterium lacus AL-21	2568	83.7	2.60459	35.83	4.8676		non-intestinal mesophilic	57	0.068	0.03	0.063
non-intestinal mesophilic	Methanobacteria	Methanobacterium spitsbergense	2817	82.02	2.69505	32.53	8.76819		thermophilic	44	0.072	0.024	0.066
non-intestinal mesophilic	Methanobacteria	SA7853_bin4	2194	86.46	2.31733	39.77	10.4831
non-intestinal mesophilic	Methanobacteria	SMA-27	2660	81.41	2.53122	32.57	10.9398		Comparison	p-value	p-adj	Significant
non-intestinal mesophilic	Methanobacteria	bog_57	2469	78.45	2.39537	32.07	14.3378		AB vs C	1.44563e-06	1.30106e-05	TRUE
non-intestinal mesophilic	Methanobacteria	Methanobacterium congolense	2396	80.77	2.45809	38.49	4.09015		AB vs D	0.00423443	0.029641	TRUE
non-intestinal mesophilic	Methanobacteria	Methanobacterium paludis	2493	79.18	2.55344	35.73	5.49539		AB vs non-intestinal mesophilic	4.15814e-09	4.15814e-08	TRUE
non-intestinal mesophilic	Methanobacteria	Methanobacterium aggregans	2308	81.53	2.34777	38.14	3.7695		AB vs thermophilic	1.52093e-06	1.30106e-05	TRUE
non-intestinal mesophilic	Methanobacteria	UBA410	2000	76.52	2.14951	38.21	10.2		C vs D	0.348885	1	FALSE
non-intestinal mesophilic	Methanobacteria	Methanobacterium bryantii	3403	79.15	3.49432	33.19	7.2583		C vs non-intestinal mesophilic	0.852296	1	FALSE
non-intestinal mesophilic	Methanobacteria	Methanobacterium veterum	3320	79.61	3.39673	33.21	6.23494		C vs thermophilic	0.361522	1	FALSE
non-intestinal mesophilic	Methanobacteria	Methanobacterium arcticum	3367	79.56	3.42129	33.17	6.32611		D vs non-intestinal mesophilic	0.359106	1	FALSE
non-intestinal mesophilic	Methanobacteria	UBA44	2382	82.95	2.30363	33.09	8.8581		D vs thermophilic	0.738981	1	FALSE
non-intestinal mesophilic	Methanobacteria	NC_groundwater_1999	2344	86.85	2.27923	32.57	4.86348		non-intestinal mesophilic vs thermophilic	0.324578	1	FALSE
non-intestinal mesophilic	Methanobacteria	Methanobacterium alkalithermotolerans	2157	86.57	2.18708	36.35	3.80158
non-intestinal mesophilic	Methanobacteria	Methanobacterium alcaliphilum	2385	85.93	2.37897	33.4	4.06709
non-intestinal mesophilic	Methanobacteria	UBA349	2325	81.84	2.59926	32.63	11.4409
non-intestinal mesophilic	Methanobacteria	E21_concoct.bin.137	2251	82.25	2.3654	33.05	6.61928
non-intestinal mesophilic	Methanobacteria	HGW-Methanobacteriales-1	2493	82.81	2.56553	32.96	6.21741
non-intestinal mesophilic	Methanobacteria	nzgw21	2418	82.25	2.50331	32.65	10.67
non-intestinal mesophilic	Methanobacteria	C21_concoct.bin.51	2308	81.6	2.35815	32.79	9.05546
non-intestinal mesophilic	Methanobacteria	UBA117	2166	84.37	2.18303	33.41	5.77101
non-intestinal mesophilic	Methanobacteria	Yes71-23	1993	85.38	2.2078	32.7	7.8274
non-intestinal mesophilic	Methanobacteria	UBA587	1958	80.68	2.32376	37.1	5.66905
non-intestinal mesophilic	Methanobacteria	RUG14110	1547	84.21	1.64487	27.3	11.4415
non-intestinal mesophilic	Methanobacteria	C17_concoct.bin.30	2512	83.81	2.28518	32.74	11.8631
non-intestinal mesophilic	Methanobacteria	K_DeepCast_300m_m2_256	2314	83.22	2.07313	34.6	10.5013
non-intestinal mesophilic	Methanococci	Methanococcus vannielii	1746	86.8	1.72874	31.33	3.95189
non-intestinal mesophilic	Methanococci	Methanococcus maripaludis	1819	88.79	1.72319	32.92	3.18857
non-intestinal mesophilic	Methanococci	Methanococcus voltae	1619	80.68	1.79767	28.99	2.16183
non-intestinal mesophilic	Methanococci	Methanococcus aeolicus	1525	84.94	1.58487	30.04	3.54098
		Average	2374.72	83.0614	2.38733	36.4696	6.82172
thermophilic	Methanobacteria	"Methanothermobaculum tenebrarum"	1670	88.73	1.49519	42.05	7.90419
thermophilic	Methanobacteria	Methanothermobacter_A tenebrarum_A	1629	90.73	1.4797	40.03	6.50706
thermophilic	Methanobacteria	MAG-6	1586	90.17	1.35904	40.77	8.95334
thermophilic	Methanobacteria	AS04akNAM_25	1685	89.67	1.54195	39.96	6.52819
thermophilic	Methanobacteria	JZ_65_OP_bin_148	1584	89.9	1.50064	39.2	6.56566
thermophilic	Methanobacteria	MCM B 1447	1600	90.74	1.4797	40.03	6.625
thermophilic	Methanobacteria	Methanothermobacter thermautotrophicus	1899	89.48	1.75138	49.54	10.1106
thermophilic	Methanobacteria	Methanothermobacter defluvii	1822	89.89	1.70956	49.5	4.61032
thermophilic	Methanobacteria	Methanothermobacter marburgensis	1783	90.71	1.6347	48.64	5.44027
thermophilic	Methanobacteria	Methanothermobacter wolfei	1779	89.49	1.68689	48.89	8.99382
thermophilic	Methanobacteria	MAG-4	1876	91.02	1.65258	50.02	10.9808
thermophilic	Methanobacteria	AS01afH2WH_50	1797	90.32	1.50855	50.06	14.4129
thermophilic	Methanobacteria	EMTCatA1	1844	90.08	1.71995	49.57	6.01952
thermophilic	Methanobacteria	KEPCO-1	1875	90.06	1.74574	48.47	5.22667
thermophilic	Methanobacteria	THM-2	1852	89.97	1.69793	48.75	8.8013
thermophilic	Methanobacteria	WHS	1810	89.73	1.65422	49.69	6.1326
thermophilic	Methanobacteria	LCB019-055	1803	90.15	1.60894	49.84	9.70605
thermophilic	Methanobacteria	THM-1	1875	89.26	1.7245	48.59	8.58667
thermophilic	Methanobacteria	AS20ysBPTH_75	1721	90.56	1.59394	49.24	9.00639
thermophilic	Methanobacteria	USSF_metabat.15	1848	90.06	1.70591	48.74	8.82035
thermophilic	Methanobacteria	Yes71-02	1723	89.82	1.64227	48.87	4.99129
thermophilic	Methanobacteria	Yes49-21	1607	89.47	1.62994	49.25	5.22713
thermophilic	Methanobacteria	Bin_3	1609	90.43	1.49748	49.3	10.4413
thermophilic	Methanobacteria	SIV6	1796	89.49	1.68689	48.89	7.62806
thermophilic	Methanobacteria	Methanothermobacter sp. CaT2	1829	89.96	1.731	49.35	5.1941
thermophilic	Methanobacteria	Methanothermobacter sp. K4	1854	90.63	1.77302	48.96	3.66775
thermophilic	Methanobacteria	Methanothermus fervidus	1371	94.09	1.24334	31.64	4.15755
thermophilic	Methanopyri	Methanopyrus kandleri	1824	90.39	1.75209	61.16	9.70395
thermophilic	Methanopyri	UBA8853	1547	91.9	1.54536	60.48	8.85585
thermophilic	Methanopyri	SNP6	1545	91.28	1.48178	58	8.02589
thermophilic	Methanopyri	PIR-30_metabat2_scaf2bin.107	1573	94.7	1.52602	61.91	6.35728
thermophilic	Methanopyri	4559-240_metabat2_scaf2bin.008	1356	95	1.27075	69.82	8.77581
thermophilic	Methanococci	Methanofervidicoccus abyssi	1258	83.29	1.31446	35.25	5.80286
thermophilic	Methanococci	Methanothermococcus thermolithotrophicus	1686	85.47	1.7065	32.89	5.69395
thermophilic	Methanococci	Methanothermococcus okinawensis	1665	83.89	1.69354	29.28	7.02703
thermophilic	Methanococci	Methanotorris igneus	1822	83.01	1.86314	32.3	7.51921
thermophilic	Methanococci	Methanotorris formicicus	2045	87.06	1.82756	32.44	12.3716
thermophilic	Methanococci	Methanocaldococcus jannaschii	1877	87.86	1.74832	31.29	8.52424
thermophilic	Methanococci	Methanocaldococcus bathoardescens	1676	89.72	1.61531	30.79	4.59427
thermophilic	Methanococci	Methanocaldococcus fervens	1640	90.52	1.51452	32.22	5.91463
thermophilic	Methanococci	Methanocaldococcus infernus	1474	92.73	1.34093	33.62	5.15604
thermophilic	Methanococci	Methanocaldococcus lauensis	1577	89.12	1.54484	29.05	4.88269
thermophilic	Methanococci	Methanocaldococcus villosus	1379	94.33	1.26443	25.5	3.69833
thermophilic	Methanococci	Methanocaldococcus vulcanius	1761	85.19	1.77023	31.58	4.31573
		Average	1700.73	89.7743	1.59624	44.2141	7.23769
