# Supplementary material for: Convergent evolution of intestinal lineages in the phylum Methanobacteriota
Source: Microbiome. 2026 May 2;14:130. doi: 10.1186/s40168-026-02434-5 (PMC13135261; doi:10.1186/s40168-026-02434-5)
Supplement: Supplementary file 3 — Additional file 3. Table S3. Annotations of genes encoding metabolic pathways and/or functional markers of metabolic properties for selected genomes of Methanobacteriota. Details on the distribution of adhesin-like proteins and other proteins assumed to be involved in cell attachment are shown in Table 3a. [file 40168_2026_2434_MOESM3_ESM.xlsx]

## Sheet: Table legend
Table S3. Annotations of genes encoding metabolic pathways and/or functional markers of metabolic properties for selected genomes of Methanobacteriota.
Genes that are commonly present in all genomes were marked as + for simplicity. Those include commonly present in methanogens genes for methanogenesis.
In the case of amino acid biosynthesis, genes that are common to several pathways are shown only once.
Table S3a. Details on the distribution of adhesin-like proteins and other proteins assumed to be involved in cell attachment
ND: not detected

## Sheet: Table S3
		Family	Methanobrevibacteraceae Clade C																	Methanobrevibacteraceae Clade B								Methanobrevibacteraceae Clade A											Methanobacteriaceae
		Genus	Methanobrevibacter		Methanobotrus		Methanarmilla		Methanomonile			Methanocatella								Methanorudis		Methanobaculum			Methanobinarius			Methanacia	Methanoflexus		Methanovirga								Methanobacterium				Methanobacterium_A		Methanobacterium_B		Methanobacterium_C
Pathway	Gene name(s)	Species	M. ruminantium	M. olleyae	M. acididurans	OH_PBB_124	M. wolinii	M. boviskoreani	M. shimae	MAG290	OttesenSCG-928-I08	M. massiliense	M. thaueri	M. gottschaklii	M. millerae	M. oralis	M. smithii	M. intestinii	M. woesei	Th196P3_bin91	M. spinitermitis	M. cuticulare	AUS91_301-20bin119	Hm464_bin.67	TMH8	M. arboriphilus	M. endosymbioticus	M. filliformis	M. curvatus	M. mossambicus	M. meridionalis	Po218_bin58	M. australis	M. procula	NG87_301-09bin46	M. aequatorialis	M. basalitermitum	US17_301-91bin11	M. formicicum	M. subterraneum	M. ferruginis	M. petrolearium	bog22	bin336	M. lacus	M. spitsbergense	M. paludis	M. congolense	M. aggregans
Archaeal methyl branch of Wood-Ljungdahl pathway and methane production
Formylmethanofuran dehydrogenase	fmdABCDFG		+	+	+	+	+	+	+	+	+	+	+	+	+	+	+	+	+	+	+	+	+	+	+	+	+	+	+	+	+	+	+	+	+	+	+	+	+	+	+	+			+	+	+	+	+
Formylmethanofuran:tetrahydromethanopterin formyltransferase	ftr		+	+	+	+	+	+	+	+	+	+	+	+	+	+	+	+	+	+	+	+	+	+	+	+	+	+	+	+	+	+	+	+	+	+	+	+	+	+	+	+			+	+	+	+	+
Methenyltetrahydromethanopterin cyclohydrolase	mch		+	+	+	+	+	+	+	+	+	+	+	+	+	+	+	+	+	+	+	+	+	+	+	+	+	+	+	+	+	+	+	+	+	+	+	+	+	+	+	+			+	+	+	+	+
N5,N10-methenyltetrahydromethanopterin dehydrogenase	mtd		+	+	+	+	+	+	+	+	+	+	+	+	+	+	+	+	+	+	+	+	+	+	+	+	+	+	+	+	+	+	+	+	+	+	+	+	+	+	+	+			+	+	+	+	+
N5,N10-methylene tetrahydromethanopterin reductase	mer		+	+	+	+	+	+	+	+	+	+	+	+	+	+	+	+	+	+	+	+	+	+	+	+	+	+	+	+	+	+	+	+	+	+	+	+	+	+	+	+			+	+	+	+	+
Tetrahydromethanopterin S-methyltransferase A-H	mtrA-H		+	+	+	+	+	+	+	+	+	+	+	+	+	+	+	+	+	+	+	+	+	+	+	+	+	+	+	+	+	+	+	+	+	+	+	+	+	+	+	+			+	+	+	+	+
Methyl–coenzyme M reductase	mcrABG		+	+	+	+	+	+	+	+	+	+	+	+	+	+	+	+	+	+	+	+	+	+	+	+	+	+	+	+	+	+	+	+	+	+	+	+	+	+	+	+			+	+	+	+	+
Carbonyl branch of Wood-Ljungdahl pathway
CO dehydrogenase/acetyl-CoA synthase alpha subunit	cdhA		-	-	-	-	-	-	-	-	-	-	-	-	-	-	-	-	-	MCL2116309.1	MDR2967612.1	WP_067260057.1	+	-	WP_224425381.1	WP_080459288.1	RBQ23372.1	WP_066973748.1	-	-	-	-	-	-	-	-	-	-	WP_048084898.1	AUB55719.1	WP_286243041.1	WP_342451636.1	+	-	WP_013644065.1	WP_223790366.1	WP_013826442.1	WP_071907440.1	WP_346735505.1
CO dehydrogenase/acetyl-CoA synthase epsilon subunit	cdhB		-	-	-	-	-	-	-	-	-	-	-	-	-	-	-	-	-	MCL2114804.1	MDR2967614.1	WP_067260056.1	+	-	WP_224425382.1	WP_080459287.1	RBQ23371.1	WP_066973748.1	-	-	-	-	-	-	-	-	-	-	WP_004030695.1	HII83994.1	WP_286243040.1	WP_209625727.1	+	-	WP_013644066.1	-	WP_013826441.1	WP_071907439.1	WP_209585518.1
CO dehydrogenase/acetyl-CoA synthase beta subunit	cdhC		-	-	-	-	-	-	-	-	-	-	-	-	-	-	-	-	-	MCL2114806.1	MDR2967616.1	WP_067260055.1	+	-	WP_224425384.1	WP_080459286.1	RBQ23370.1	WP_066973749.1	-	-	-	-	-	-	-	-	-	-	WP_004030696.1	WP_100905699.1	WP_286243039.1	WP_209625728.1	+	-	WP_013644067.1	WP_223790365.1	WP_013826440.1	WP_071907438.1	WP_209585519.1
CO dehydrogenase/acetyl-CoA synthase delta subunit	cdhD		-	-	-	-	-	-	-	-	-	-	-	-	-	-	-	-	-	MCL2116338.1	MDR2967618.1	WP_067260053.1	+	-	WP_224425386.1	WP_080459284.1	RBQ23368.1	WP_066973756.1	-	-	-	-	-	-	-	-	-	-	WP_004030698.1	-	WP_286243037.1	WP_209625730.1	+	-	WP_013644069.1	-	WP_013826438.1	WP_071907436.1	WP_209585521.1
CO dehydrogenase/acetyl-CoA synthase gamma subunit (corrinoid Fe-S protein)	cdhE		-	-	-	-	-	-	-	-	-	-	-	-	-	-	-	-	-	MCL2116339.1	MDR2967619.1	WP_067260052.1	+	-	WP_224425387.1	WP_080459283.1	RBQ23367.1	WP_066973758.1	-	-	-	-	-	-	-	-	-	-	WP_004030699.1	HII84552.1	WP_286243036.1	WP_209625731.1	+	-	WP_013644070.1	WP_223790364.1	WP_013826437.1	WP_071907435.1	WP_209585522.1
Methanol metabolism
methanol:corrinoid methyltransferase	mtaB		-	-	-	-	WP_042707832.1	-	XLS19941.1	-	-	-	-	-	-	-	ABQ86720.1	WP_094516269.1	-	-	-	-	-	-	WP_224425839.1	WP_080459961.1	RBQ22742.1	-	-	-	-	-	-	-	-	MDR2623903.1	MDR2830614.1	-	-	-	-	-	+	-	WP_013644621.1	WP_223791108.1	WP_013825605.1	WP_071906843.1	-
methanol corrinoid protein	mtaC		-	-	-	-	WP_042707833.1	-	XLS19940.1	-	-	-	-	-	-	-	ABQ86721.1	WP_238523667.1	-	-	-	-	-	-	WP_224425840.1	WP_080459960.1	RBQ22743.1	-	-	-	-	-	-	-	-	MDR2623902.1	MDR2830615.1	-	-	-	-	-	+	-	WP_013644620.1	WP_223791107.1	WP_013825604.1	WP_071906844.1	-
methanol-specific methylcobalamin: coenzyme M methyltransferase	mtaA		-	-	-	-	WP_042707835.1	-	XLS19939.1	-	-	-	-	-	-	-	ABQ86723.1	WP_019264394.1	-	-	-	-	-	-	WP_224425842.1	WP_080459958.1	RBQ22745.1	-	-	-	-	-	-	-	-	MDR2623896.1	MDR2831091.1	-	-	-	-	-	+	-	WP_013644623.1	WP_255590819.1	WP_013825607.1	WP_071906841.1	-
Alcohol metabolism
alcohol dehydrogenase, Zn-dependent	adhA		WP_012956244.1	WP_067146809.1	WP_409199969.1	-	-	MDD6256885.1; WP_040681586.1	XLS20202.1	-	MDL2271141.1	WP_305513900.1	-	WP_408893415.1	-	WP_042692569.1	ABQ87585.1	WP_019265266.1	WP_019265266.1	MCL2115682.1	MDR2966484.1	WP_067260166.1	+	-	MBZ9570031.1; MBZ9570650.1	WP_080460021.1; WP_221061308.1	RBQ23987.1	-	WP_067089084.1	MDR0911457.1	MDR3222750.1	MDR3291125.1	MDR1820738.1	MDR2545229.1	+	-	MDR2830497.1	+	-	-	WP_286243954.1	-	+	-	-	WP_223790760.1	MCE7698540	SCG85458.1	-
alcohol dehydrogenase, iron-dependent	adhA		-	WP_067148267.1	-	-	WP_042707232.1	WP_016359189.1	-	-	-	-	-	-	-	-	-	-	-	-	-	-	-	-	-	WP 278521636.1; MBF4467949.1	-	-	-	-	-	-	-	-	-	-	-	-	MDG3546362.1	WP_100904600.1; WP_100908785.1	WP_286241825.1	WP_209626801.1	-	-	WP_013644013.1	WP_223791758.1	-	WP_071906823.1	WP_209584003.1
Nitrogen metabolism
alpha subunit, catalytic component of nitrogenase, MoFe protein	nifD		-	-	-	-	WP_232229042.1	-	-			-	-	-	-	-	-	-	-	MCL2115366.1	-	WP_067259996.1	+	+	WP_224425289.1	WP_080459312.1	-	WP_066973460.1	WP_067088899.1	MDR0912297.1	MDR3223572.1	MDR3290632.1	MDR1820063.1	MDR2544966.1	+	MDR2623409.1	MDR2830804.1	-	MDG3546880.1	WP_100905074.1	WP_286243738.1	WP_209624703.1	-	-	WP_013645979.1	WP_223790882.1	WP_013826519.1	WP_071907543.1	WP_059176982.1
beta subunit, catalytic component of nitrogenase, MoFe protein	nifK		-	-	-	-	WP_052334654.1	-	-			-	-	-	-	-	-	-	-	MCL2115365.1	-	WP_067260447.1	+	+	WP_224424787.1	WP_080460691.1	-	WP_066971651.1	WP_067088896.1	MDR0912298.1	MDR3223573.1	MDR3290633.1	MDR1820064.1	MDR2544965.1	+	MDR2623408.1	MDR2830805.1	-	MFA0833926.1	WP_100905075.1	-	WP_245247905.1	-	-	WP_013645978.1	WP_223790883.1	WP_013826518.1	WP_231916352.1	WP_245315979.1
gamma subunit, nitrogenase reductase	nifH		-	-	-	-	WP_042707923.1	-	-	-	-	-	-	-	-	-	-	-	-	MCL2115367.1	-	WP_067259993.1	+	+	WP_224425286.1	WP_080459314.1	-	WP_066971024.1	WP_067088907.1	MDR0912296.1	MDR3223569.1	MDR3291749.1	MDR1820060.1	MDR2544969.1; MDR2544224.1	+	MDR2623412.1; MDR2623026.1	MDR2830801.1	+	MFA0833930.1	WP_100905071.1	WP_286243740.1	WP_209624708.1	-	-	WP_013645392.1	WP_223790879.1	WP_013826522.1	WP_071907546.1	WP_209584153.1
maturation of the M-cluster	nifE		-	-	-	-	-	-	-			-	-	-	-	-	-	-	-	-	-	WP_067259998.1	+	-	WP_224425291.1	WP_080459310.1	-	WP_084266277.1	WP_067088846.1	-	-	MDR3291974.1	MDR1820067.1	MDR2544962.1	+	MDR2623406.1	MDR2830806.1	+	WP_081944529.1	WP_100905076.1	WP_286243735.1	WP_342766152.1	-	-	WP_013645977.1	WP_223790884.1	WP_013826517.1	WP_084790039.1	WP_245315993.1
maturation of the M-cluster	nifN		-	-	-	-	-	-	-			-	-	-	-	-	-	-	-	-	-	WP_084270755.1	-	-	WP_224425292.1	WP_211272901.1	-	WP_066971317.1	WP_067088844.1	-	MDR3222128.1	-	MDR1820068.1	MDR2544961.1	-	MDR2623405.1	MDR2830807.1	-	MFA0833924.1	HII84893.1	WP_286243734.1	WP_209624699.1	-	-	WP_013645976.1	WP_223790885.1	WP_013826516.1	WP_231916351.1	WP_342593118.1
M-cluster biosynthesis	nifB		-	-	XLS11262.1	+	WP_042708067.1	WP_236254908.1	-	-	-	WP_305513558.1	-	WP_069574804.1	WP_149730803.1	WP_042691251.1	WP_004035521.1	-	WP_116669626.1	-	MDR2966699.1	WP_067259999.1	+	+	WP_224425293.1	WP_080459309.1	RBQ23694.1	WP_066970851.1	WP_067088841.1	MDR0912264.1	MDR3222127.1	MDR3291205.1	MDR1820069.1	WP_224425293.1	-	-	MDR2830808.1	+	MFA0833922.1	HII84895.1	WP_286243733.1	WP_209624698.1	+	+	WP_013645975.1	WP_223790886.1	WP_013826515.1	WP_071907157.1	WP_209584144.1
ammonium transporter	amtB		WP_012956124.1	WP_067146546.1	XLS12275.1	+	WP_042707533.1	WP_040681809.1	XLS21255.1	MCC7552877.1	MDL2270714.1	WP_305513692.1	WP_116591837.1	WP_069573169.1	WP_149731135.1	WP_220607631.1	WP_011953771.1	WP_019264155.1	WP_116669796.1	-	-	WP_067259701.1	+	MDR0900429.1	WP_224425473.1	WP_080459865.1	-	WP_066970677.1	WP_067089074.1	MDR0912942.1; MDR0912260.1	MDR3222410.1	MDR3290814.1	MDR1819503.1	MDR2544025.1	+	MDR2623953.1	MDR2829888.1	+	MFA0833509.1	WP_100909238.1	WP_286242882.1	WP_209627237.1	+	+	WP_013644172.1	WP_223791591.1	WP_013826303.1	WP_071907293.1	WP_209584748.1
Formate dehydrogenase
formate dehydrogenase (coenzyme F420) alpha subunit (long version)	fdhA		WP_012955141.1	WP_067145132.1	XLS11507.1	+	WP_042707641.1	WP_040682316.1	XLS20296.1	MCC7553083.1	MDL2270634.1	WP_305515377.1	WP_116592823.1	WP_091699300.1	WP_149731764.1	WP_248845829.1	ABQ87609.1	WP_019266527.1	WP_116670212.1	-	-	WP_067260006.1	+	-	MBZ9571469.1	WP_080459728.1	RBQ22455.1	WP_066970568.1	WP_067091980.1	MDR0911428.1	-	-	-	-	-	-	-	-	AAA72182.1	AUB55126.1	WP_286243776.1	-	-	MCE5213148.1	-	-	WP_013824665.1	WP_071907626.1	WP_209584296.1
formate dehydrogenase (coenzyme F420) alpha subunit (short version, ElpA as in Nomura et al., 2025)	fdhA1		WP_012956872.1	WP_067147079.1; WP_074798894.1	-	-	-	WP_040681868.1	XLS20706.1	MCC7553931.1	MDL2271324.1	WP_305513354.1	WP_116592526.1	WP_123833409.1	WP_149732530.1	WP_042694523.1	ABQ87668.1	-	-	MCL2114851.1	MDR2967709.1	-	-	-	-	-	-	-	-	-	-	MDR3291025.1	MDR1819470.1	-	+	-	-	-	-	-	WP_286241726.1	WP_209625833.1	-	MCE5213707.1	-	-	-	-	-
formate dehydrogenase (coenzyme F420) beta subunit	fdhB		WP_012955142.1	WP_067145134.1	XLS11506.1	+	WP_042707642.1	WP_040682317.1	XLS20295.1	MCC7553084.1	MDL2270635.1	WP_305515379.1	WP_116592822.1	WP_091699301.1	WP_149731763.1	WP_042693652.1	ABQ87610.1	WP_019266526.1	WP_116670211.1	-	-	WP_067260007.1	+	-	MBZ9571468.1	WP_080459729.1	RBQ22454.1	WP_066970570.1	WP_067091982.1	MDR0911429.1	-	-	-	-	-	-	-	-	AAA72183.1	AUB55127.1	WP_286243774.1	-	-	MCE5214069.1	-	-	WP_013824664.1	WP_071907627.1	WP_209584298.1
formate dehydrogenase (coenzyme F420) beta subunit (ElpB)	fdhB1		WP_012956873.1	WP_067147077.1; WP_074798895.1	-	-	-	WP_040681869.1	XLS20705.1	MCC7553930.1	MDL2271323.1	WP_305513351.1	WP_116592525.1	WP_123833428.1	WP_188118153.1	WP_042694521.1	ABQ87667.1	-	-	MCL2114850.1	MDR2967710.1	-	-	-	-	-	-	-	-	-	-	MDR3291024.1	MDR1819469.1	-	+	-	-	-	-	-	WP_286241725.1	WP_209625834.1	-	MCE5213708.1	-	-	WP_013824662.1	WP_071907629.1	WP_209584302.1
formate/nitrite transporter	fdhC		WP_012955140.1	WP_067145130.1	XLS11508.1	+	WP_042707640.1	MDD6256188.1	XLS20297.1	MCC7553729.1	MDL2270633.1	WP_305515375.1	WP_116592824.1	WP_091699298.1	WP_149731765.1	WP_106787261.1	ABQ87608.1	WP_301178397.1	WP_116670213.1	-	-	KZX15527.1	+	MDR0900304.1	MBZ9571470.1	WP_080459727.1	RBQ22456.1	WP_066970566.1	WP_211265135.1	MDR0911427.1	-	-	-	-	-	-	-	-	AIS30998.1	AUB55125.1	-	-	-	-	-	-	WP_013826602.1	SCG86575.1	WP_209584293.1
formate dehydrogenase (NADP) alpha subunit	fdhA		-	-	-	-	-	-	-	-	-	-	-	-	-	-	-	-	-	-	-	-	-	-	-	-	-	-	-	-	-	-	-	-	-	-	-	-	-	-	WP_286243715	WP_209624682	+	MCE5213875.1	ADZ10728	WP_223790801	-	-	-
Hydrogensases
Ni-Fe type 3
FrhABGD (F420 oxidizing/reducing; cytosolic)
Coenzyme F420 hydrogenase subunit alpha	frhA		ADC47914.1	WP_067148825.1	XLS11734.1	+	WP_042707229.1	WP_016359193.1	XLS20587.1	MCC7553926.1	MDL2271233.1	WP_305514617.1	WP_116592613.1	WP_069575602.1	WP_149732352.1	WP_042691926.1	WP_011954303.1	WP_019265011.1	WP_116669369.1	MCL2115212.1	MDR2967009.1	WP_067260091.1	+	MDR0900658.1	MBZ9570929.1	WP_054835494.1	-	WP_066973120.1	WP_067090757.1	MDR0911584.1	MDR3223315.1	MDR3292364.1	MDR1819758.1	-	+	MDR2623260.1	MDR2829554.1	+	WP_279845672.1	WP_100909402.1	WP_286243437.1	WP_209624160.1	+	MCE5213965.1	WP_013643821.1	WP_223790589.1	WP_013826770.1	WP_071907763.1	WP_209583309.1
Coenzyme F420 hydrogenase subunit beta	frhB		ADC47911.1; ADC47931.1	WP_067148830.1	XLS11737.1	+	WP_042707260.1	WP_040682132.1; WP_040681891.1	XLS20590.1; XLS21310.1	MCC7553923.1	MDL2270815.1	WP_305514623.1	WP_116592610.1; WP_116591530.1	WP_069575605.1	WP_149732349.1; WP_149732351.1	WP_042691919.1	WP_011954302.1; WP_011953704.1	WP_019265008.1	WP_116669372.1; WP_116669869.1	MCL2115215.1	MDR2967006.1	WP_067260094.1; WP_067257709.1	+	MDR0900655.1	MBZ9570926.1	WP_080459423.1	RBQ22879.1	WP_066973123.1	WP_067090767.1; WP_067090741.1	MDR0911587.1	MDR3223318.1	MDR3292361.1	MDR1819755.1	MDR2545028.1	+	MDR2623263.1	MDR2829557.1	+	WP_048085793.1; WP_048072252.1	WP_100909237.1; WP_100905387.1	WP_286243434.1; WP_286242878.1	WP_209624154.1; WP_209625257.1	+	MCE5213968.1	WP_013643824.1; WP_013644176.1	WP_223790586.1; WP_223791593.1	WP_013826767.1; WP_013826301.1	WP_071907760.1; WP_071907289.1	WP_209583301.1; WP_209584756.1
Coenzyme F420 hydrogenase subunit gamma	frhG		ADC47912.1	WP_200781258.1	XLS11736.1	+	WP_042707231.1	WP_040682133.1	XLS20589.1	MCC7553924.1	MDL2271235.1	WP_305514621.1	WP_116592611.1	WP_069575604.1	WP_149732350.1	WP_042691922.1	WP_004032816.1	WP_019265009.1	WP_116669371.1	MCL2115214.1	MDR2967007.1	WP_067260093.1	+	MDR0900656.1	MBZ9570927.1	WP_080459424.1	RBQ22880.1	WP_066973122.1	WP_394329078.1	MDR0911586.1	MDR3223317.1	MDR3292362.1	MDR1819756.1	-	+	MDR2623262.1	MDR2829556.1	+	WP_371855824.1	WP_394340087.1	WP_434011107.1	WP_209624156.1	+	MCE5213967.1	WP_013643823.1	WP_223790587.1	WP_013826768.1	WP_071907761.1	WP_209583305.1
Coenzyme F420 hydrogenase subunit delta	frhD		ADC47913.1	WP_067148827.1	XLS11735.1	+	WP_042707230.1	WP_016359192.1	XLS20588.1	MCC7553925.1	MDL2271234.1	WP_305514619.1	WP_116592612.1	WP_069575603.1	WP_149732351.1; WP_149732353.1	WP_042691924.1	WP_004032815.1	WP_019265010.1	WP_116669370.1	MCL2115213.1	MDR2967008.1	WP_067260092.1	+	MDR0900657.1	MBZ9570928.1	WP_080459425.1	RBQ22881.1	WP_066973121.1	WP_067090760.1	MDR0911585.1	MDR3223316.1	MDR3292363.1	MDR1819757.1	-	+	MDR2623261.1	MDR2829555.1	+	WP_048072724.1	WP_100905385.1	WP_286243436.1	WP_209624158.1	+	MCE5213966.1	WP_013643822.1	WP_223790588.1	WP_013826769.1	WP_071907762.1	WP_209583307.1
MvhAGD (H2 oxidizing; cytosolic)
Methyl-viologen hydrogenase subunit A	mvhA, vhuA, vhcA		ADC47756.1	WP_067147660.1	XLS11848.1	-	WP_042708257.1	WP_016359076.1	XLS20752.1	MCC7554304.1	MDL2271115.1	WP_305514909.1	WP_116592364.1	WP_069575646.1	WP_149732215.1	WP_042691652.1	WP_011954224.1	WP_019264891.1	WP_116669482.1	MCL2114857.1	-	WP_067257981.1	+	-	MBZ9571237.1	WP_080461132.1	RBQ22364.1	WP_066970769.1	WP_067092331.1	MDR0913405.1	MDR3222285.1	MDR3292263.1	MDR1819154.1	MDR2544884.1	+	MDR2623750.1	MDR2830603.1	+	WP_048072472.1; WP_048072183.1	WP_100909327.1; WP_100905888.1	WP_286243169.1; WP_286242802.1	WP_209625609.1; WP_209625483.1	+	MCE5213642.1	WP_013643973.1; WP_013644241.1	WP_223790452.1; WP_223791656.1	WP_013826227.1; WP_013826546.1	WP_071907567.1; WP_071906935.1	WP_209584193.1; WP_209584881.1
Methyl-viologen hydrogenase subunit G	mvhG, vhuG, vhcG		ADC47757.1	WP_067147663.1	XLS11847.1	-	WP_042708255.1	WP_016359077.1	XLS20751.1	MCC7554303.1	MDL2271116.1	WP_305514911.1	WP_116592365.1	WP_069575647.1	WP_149732214.1	WP_042691655.1	WP_011954225.1	WP_019264892.1	WP_116669481.1	MCL2114856.1	-	WP_067257978.1	+	-	MBZ9571238.1	WP_042703078.1	RBQ22365.1	WP_066970767.1	WP_067092329.1	MDR0913404.1	MDR3222284.1	MDR3292264.1	MDR1819155.1; MDR1818829.1	MDR2544885.1	+	MDR2623749.1	MDR2830602.1	+	WP_048072473.1; WP_048072182.1	WP_100909328.1; WP_100909228.1	WP_286243170.1	WP_209625608.1; WP_209625482.1	+	MCE5214502.1	WP_013643972.1; WP_013644242.1	WP_223790453.1; WP_223791657.1	WP_013826226.1; WP_013826547.1	WP_071907568.1; WP_071906934.1	WP_209584194.1; WP_209584883.1
Methyl-viologen hydrogenase subunit D	mvhD, vhuD, vhcD		ADC47758.1; ADC47926.1	WP_067147666.1; WP_067147075.1	XLS11846.1	-	WP_042708254.1	WP_016359078.1	XLS20750.1; XLS20704.1	MCC7554302.1; MCC7553929.1	MDL2271117.1; MDL2271322.1	WP_305514913.1; WP_305513349.1	WP_116592366.1; WP_116592524.1	WP_069575648.1; WP_123833408.1	WP_149732213.1; WP_149732532.1	WP_042691658.1; WP_042694520.1	WP_004032932.1; WP_011954523.1	WP_004032932.1	WP_116669480.1	MCL2114855.1; MCL2114849.1	MDR2967711.1	WP_067257975.1	+	-	MBZ9571239.1	WP_042703076.1	RBQ22366.1	WP_066970765.1	WP_067092327.1	MDR0913403.1	MDR3222283.1	MDR3292265.1; MDR3291023.1	MDR1819156.1; MDR1819468.1; MDR1818828.1	MDR2544886.1	+	MDR2623748.1	MDR2830601.1	+	WP_048072474.1	WP_100905611.1; WP_100907282.1	WP_286243171.1; WP_286243962.1	WP_209625607.1; WP_209625835.1	+	MCE5214501.1; MCE5213709.1	WP_013643971.1	WP_048191608.1	WP_013824663.1; WP_048188090.1	WP_071907569.1; WP_071907628.1	WP_209584195.1; WP_209584300.1
Ni-Fe type 4
EhaA-T (ferredoxin oxidizing/reducing; membrane-bound)	ehaA-T		+	+	+	+	+	+	+	-	+	+	+	+	+	+	+	+	+	+	+	+	+	+	+	+	+	+	+	+	+	+	+	+	+	+	+	+	+	+	+	+	+	+	+	+	+	+	+
EhbA-Q (ferredoxin oxidizing/reducing; membrane-bound)	ehbA-Q		+	+	+	+	+	+	+	+	+	+	+	+	+	+	+	+	+	+	+	+	+	+	+	+	+	+	+	+	+	+	+	+	+	+	+	+	+	+	+	+	+	+	+	+	+	+	+
Fe only (H2 oxidizing; cytosolic)
H2-dependent methylene-H4MPT dehydrogenase	hmd		WP_012955328.1	WP_067145430.1	-	-	WP_042707764.1	WP_016357634.1	-	-	-	WP_305515842.1	WP_116592597.1	WP_069575090.1	WP_149732097.1	WP_042693362.1	ABQ86777.1	WP_004032326.1	WP_116670067.1	-	-	-	-	-	-	-	-	-	-	-	-	MDR3292410.1	-	MDR2544352.1	+	MDR2624432.1	MDR2831120.1	-	WP_004030875.1	HII83811.1	WP_286241729.1	WP_209625830.1	-	MCE5213705.1	-	-	-	-	-
Electron-bifurcating heterodisulfide reductase HdrABC (cytosolic)
heterodisulfide reductase, subunit A	hdrA1		-	WP_082762115.1	XLS12182.1	+	WP_042707147.1	WP_040681983.1	XLS19746.1	MCC7553429.1	MDL2270924.1	WP_305512790.1	WP_116591649.1	WP_069574322.1	WP_149730890.1	WP_063720146.1	WP_400251258.1	WP_094516451.1	WP_116669918.1	MCL2116741.1	MDR2967579.1	WP_067257968.1	+	MDR0900087.1	MBZ9571242.1	WP_080461136.1	RBQ22371.1	WP_084266326.1	WP_067092215.1	MDR0912528.1	MDR3223217.1	MDR3291431.1	MDR1820526.1	MDR2545382.1	+	MDR2624021.1	MDR2829865.1	+	WP_004031578.1; WP_276699380.1	WP_100908921.1	-	-	+	-	WP_013644799.1	WP_223790994.1	WP_013824598.1	WP_071906752.1	WP_346735672.1
heterodisulfide reductase, subunit B	hdrB1		-	AMK15432.1	XLS12181.1	+	WP_042707146.1	WP_081585233.1	XLS21318.1	MCC7553428.1	MDL2270923.1	WP_305512788.1	WP_116591648.1	WP_069574324.1	WP_149730891.1	WP_042694358.1	WP_400251671.1	WP_094516450.1	WP_116670036.1	MCL2116710.1	MDR2967580.1	WP_067257972.1	+	-	MBZ9571243.1	WP_080460705.1; WP_080461135.1	RBQ22370.1	WP_066972575.1	WP_084269622.1	MDR0912529.1	MDR3223562.1	MDR3291569.1	MDR1820525.1	MDR2545381.1	+	MDR2624020.1	MDR2829864.1	+	WP_048073414.1	WP_100906479.1	-	-	+	-	WP_013644800.1	WP_223790993.1	WP_013824597.1	WP_071906751.1	WP_209582030.1
heterodisulfide reductase, subunit C	hdrC1		-	WP_067146675.1	XLS12180.1	+	WP_042707145.1	WP_016358289.1	XLS19745.1	MCC7553427.1	MDL2270922.1	WP_305512787.1	WP_116591647.1	WP_069574326.1	WP_149730892.1	WP_042694355.1	WP_400202561.1	WP_019266135.1	WP_116669919.1	MCL2116709.1	MDR2967581.1	WP_067259905.1	-	MDR0900844.1	MBZ9571244.1; MBZ9570873.1	WP_080460699.1; WP_080461134.1	RBQ22369.1	WP_066972577.1	WP_067092213.1	MDR0912530.1	MDR3223563.1	MDR3291570.1	MDR1820524.1	MDR2545379.1	-	MDR2624019.1	MDR2829862.1	-	WP_004031580.1	WP_100906478.1	-	-	+	-	WP_013644801.1	WP_223790992.1	WP_013824596.1	WP_071908007.1	WP_346735591.1
heterodisulfide reductase, subunit A	hdrA2		WP_012954925.1; WP_304087399.1	WP_067148163.1	XLS11602.1	+	WP_042707179.1	WP_040682163.1	XLS20319.1	MCC7553663.1	MDL2270700.1	WP_305514212.1	WP_116592961.1	WP_069574920.1	WP_149731642.1	WP_019265221.1	WP_404806578.1	WP_019265221.1	WP_116670264.1	MCL2115335.1	MDR2966317.1	WP_067259605.1	+	MDR0901068.1	MBZ9570416.1	WP_080459640.1	RBQ22665.1	WP_066972852.1	WP_067091841.1	MDR0913343.1	MDR3222158.1	-	MDR1819262.1	MDR2544358.1	+	MDR2623428.1	MDR2830785.1	+	WP_281774457.1	WP_100909428.1	WP_286243482.1	WP_209624274.1	+	MCE5214133.1	WP_013643767.1	WP_223790634.1	WP_013826824.1	WP_071907813.1	WP_209583430.1
heterodisulfide reductase, subunit B	hdrB2		WP_012955619.1	WP_067145816.1	XLS11241.1	+	WP_042708055.1	WP_016358887.1	XLS20981.1	MCC7553791.1	MDL2271202.1	WP_305513579.1	WP_116591368.1	WP_069574726.1	WP_149730824.1	WP_063720459.1	WP_404808990.1	WP_019264685.1	WP_116669634.1	MCL2115465.1	MDR2966826.1	WP_067258659.1	+	-	MBZ9571641.1	WP_080460254.1	RBQ23665.1	WP_066972901.1	WP_067092267.1	MDR0913509.1	MDR3223777.1	MDR3291476.1	MDR1820411.1	MDR2545859.1	+	MDR2623759.1	MDR2829664.1	+	WP_004030536.1	WP_100909199.1	WP_286242713.1	WP_209625417.1	+	MCE5213497.1	WP_013644303.1	WP_223791711.1	WP_013826065.1	WP_071907146.1	WP_209580893.1
heterodisulfide reductase, subunit C	hdrC2		WP_012955618.1	WP_067145814.1	XLS12476.1	+	WP_042708056.1	WP_040681582.1	-	MCC7553790.1	MDL2271201.1	WP_305513577.1	WP_116591367.1	WP_069574727.1	WP_149730823.1	WP_063720460.1	WP_404807950.1	WP_019264686.1	WP_116669633.1	MCL2115464.1	MDR2966827.1	WP_084270688.1	+	-	MBZ9571642.1	WP_080460216.1	RBQ23664.1	WP_066972904.1	WP_067092265.1	MDR0913510.1	MDR3223778.1	MDR3291477.1	MDR1820410.1	MDR2545858.1	+	MDR2623760.1	MDR2829663.1	+	WP_048084665.1	WP_100906865.1	WP_434011099.1	WP_209625418.1	+	MCE5213498.1	WP_227717240.1	WP_223791710.1	WP_013826066.1	WP_394327154.1	WP_209580890.1
Anabolism
Coenzyme M biosynthesis
Pathway I (PEP-dependent pathway common for non-Methanosarcinales)
phosphosulfolactate synthase	comA		-	WP_067146679.1	XLS12184.1	+	WP_042707143.1	WP_016358287.1	XLS19743.1	MCC7553425.1	MDL2270920.1	WP_305512784.1	WP_116591645.1	WP_069574330.1	WP_149730894.1	WP_042694351.1	WP_004034004.1	WP_019266137.1	WP_116669921.1	MCL2115628.1	MDR2967344.1	WP_067259877.1	+	MDR0900083.1	MBZ9570762.1	WP_080459333.1	RBQ23416.1	WP_066973169.1	WP_067088891.1	MDR0911910.1	MDR3222594.1	MDR3291161.1	MDR1820640.1	MDR2545064.1	-	MDR2624524.1	MDR2830448.1	+	WP_048073744.1	WP_100904716.1	WP_286244119.1	WP_209625926.1	-	MCE5214096.1	WP_013645809.1	WP_223791178.1	WP_013824943.1	WP_071906106.1	WP_209582795.1
phosphosulfolactate phosphatase	comB		ADC47799.1	WP_067147760.1	XLS11819.1	+	WP_042708232.1	WP_040682090.1	XLS20710.1	MCC7554259.1	-	WP_305514956.1	WP_116592388.1	WP_069575667.1	WP_149732192.1	WP_042691700.1	WP_011954240.1	WP_019264911.1	WP_116669458.1	MCL2115227.1	MDR2967377.1	WP_067257540.1	+	WP_067257540.1	MBZ9571446.1	WP_080460851.1	RBQ22321.1	WP_245637431.1	WP_245637266.1	MDR0912760.1	MDR3223909.1	MDR3292251.1	MDR1820745.1	MDR2545557.1	+	MDR2624110.1	MDR2830623.1	+	WP_048072507.1	WP_100905579.1	WP_286243207.1	WP_209627478.1	+	MCE5215263.1	WP_013643946.1	WP_223790472.1	WP_013826577.1	WP_071907599.1	WP_209584246.1
L-2-hydroxycarboxylate dehydrogenase	comC		ADC47830.1	WP_067147810.1	XLS11802.1	+	WP_042708214.1	WP_016359118.1	XLS20729.1	MCC7554277.1	MDL2271120.1	WP_305514994.1	WP_116592404.1	WP_069575683.1	MBE6510571.1	WP_042691759.1	WP_004032893.1	WP_019264927.1	WP_116669440.1	MCL2114640.1	MDR2966979.1	WP_067257506.1	+	MDR0900461.1	MBZ9571418.1	WP_080460868.1	RBQ22259.1	WP_066970746.1	WP_067089295.1	MDR0911779.1	-	MDR3292014.1	-	MDR2544865.1	-	MDR2623358.1	MDR2829494.1	+	WP_048072538.1	WP_100909340.1	WP_286243240.1	WP_209626949.1	+	MCE5213810.1	WP_013643923.1	WP_223790495.1	WP_013826608.1	WP_071907636.1	WP_209584319.1
sulfopyruvate decarboxylase, alpha subunit	comD		-	WP_067146687.1	XLS12186.1	+	WP_042707151.1	WP_016358294.1	XLS21319.1	MCC7553431.1	MDL2270928.1	WP_274870811.1	WP_207773325.1	WP_069574320.1	WP_149732731.1	WP_081738411.1	WP_004035030.1	WP_094516453.1	WP_116669916.1	MCL2114641.1	MDR2966978.1	WP_245634919.1	+	MDR0900086.1	MBZ9571419.1	WP_080460867.1	RBQ22258.1	WP_066972560.1	WP_067092217.1	MDR0913360.1	MDR3223182.1	MDR3292013.1	-	MDR2544866.1	+	MDR2623357.1	MDR2829493.1	+	WP_048072540.1	WP_100905549.1	WP_286243242.1	WP_209626953.1	+	MCE5213807.1	WP_013643922.1	WP_223790496.1	WP_013826609.1	WP_071907637.1	WP_209584320.1
sulfopyruvate decarboxylase, beta subunit	comE		-	WP_067146689.1	XLS12185.1	+	WP_042707150.1	WP_016358293.1	XLS19749.1	MCC7558246.1	MDL2270927.1	WP_305512826.1	WP_116591652.1	WP_069574408.1	WP_303735805.1	WP_042694359.1	WP_011953668.1	WP_094516452.1	WP_116669917.1	MCL2114642.1	MDR2966977.1	WP_067257497.1	+	MDR0900085.1	MBZ9571420.1	WP_080460866.1	RBQ22257.1	WP_066972559.1	WP_067092221.1	MDR0913361.1	MDR3222281.1	MDR3291496.1	MDR1819254.1	MDR2545435.1	+	MDR2623912.1	MDR2829763.1	+	WP_048072541.1	WP_100907028.1	WP_286243243.1	WP_209626955.1	+	MCE5213806.1	WP_013643921.1	WP_223790497.1	WP_013826613.1	WP_071907641.1	WP_209584326.1
Molybdopterin biosynthesis
GTP 3',8-cyclase	moaA		ADC46189.1	WP_074798015.1	XLS11504.1		WP_042707644.1	WP_040682319.1	XLS20294.1	MCC7553085.1	MDL2270636.1	WP_305515314.1	WP_116592821.1	WP_069574969.1	WP_149731762.1	WP_063720116.1	WP_011954493.1	WP_019266525.1	WP_116670210.1	MCL2116485.1	MDR2967190.1	WP_067260008.1	+	MDR0900306.1	MBZ9571466.1	WP_080459731.1	RBQ22452.1	WP_066970572.1	WP_067091660.1	MDR0911772.1	MDR3223529.1	MDR3290584.1	MDR1818646.1	MDR2544044.1	+	MDR2624189.1	MDR2831032.1	+	WP_023991263.1	WP_100907289.1	WP_286243716.1	WP_209624683.1	+	MCE5213874.1	WP_013646081.1	WP_223790799.1	WP_013824667.1	WP_071905788.1	WP_209583886.1
molybdopterin adenylyltransferase	moaB		ADC47632.1	WP_067147343.1	XLS11272.1	+	WP_042708077.1	WP_040681567.1	XLS20959.1	MCC7553769.1	MDL2271297.1	WP_305513082.1	WP_116592156.1	WP_069574792.1	WP_149730792.1	WP_042691279.1	WP_004033108.1	WP_019264711.1	WP_116669615.1	MCL2114668.1	MDR2966714.1	WP_067259417.1	+	MDR0900564.1	MBZ9571668.1	WP_080460922.1	RBQ23703.1	WP_066973979.1	WP_067089959.1	MDR0911502.1	MDR3223626.1	MDR3290567.1	MDR1820233.1	MDR2544624.1	-	MDR2623737.1	-	+	WP_048072140.1	WP_100909207.1	WP_286242731.1	WP_209625437.1	+	MCE5213529.1	WP_013644282.1	WP_223791691.1	WP_013826088.1	WP_071908035.1	WP_209580812.1
cyclic pyranopterin monophosphate synthase	moaC		ADC47530.1	WP_067147160.1	XLS12076.1	+	WP_042706857.1	WP_040682620.1	XLS19910.1	MCC7554179.1	MDL2270468.1	WP_305515321.1	WP_116592851.1	WP_069574942.1	WP_149731667.1	WP_063720163.1	WP_011954462.1	WP_019265249.1	WP_116670244.1	MCL2116165.1	MDR2967510.1	WP_067257777.1	+	MDR0900704.1	MBZ9571157.1	WP_080459811.1	RBQ24486.1	WP_066971817.1	WP_067091837.1	MDR0913438.1	MDR3223750.1	MDR3291865.1	MDR1820276.1	MDR2545416.1	-	MDR2623342.1	MDR2829818.1	+	WP_048073506.1	WP_100909704.1	WP_286241986.1	WP_209624982.1	+	MCE5213846.1	WP_013645485.1	WP_223791433.1	WP_013825252.1	WP_071905788.1	WP_209585279.1
molybdopterin synthase catalytic subunit	moaE		ADC47118.1	WP_067146223.1	XLS12213.1	+	WP_042708547.1	WP_050553541.1	XLS19665.1	MCC7553936.1	MDL2270518.1	WP_305513864.1	WP_116591605.1	WP_069575031.1	WP_149730931.1	WP_063720105.1	WP_004034088.1	WP_019264069.1	WP_116669877.1	MCL2116297.1	MDR2967519.1	WP_067259812.1	+	MDR0900042.1	MBZ9570863.1	WP_080461057.1	RBQ22570.1	WP_066972410.1	WP_067090837.1	MDR0913305.1	MDR3223419.1	MDR3292183.1	MDR1820189.1	MDR2545626.1	-	MDR2623581.1	MDR2830761.1	+	WP_048073174.1	WP_100906186.1	WP_286242452.1	WP_209625173.1	-	MCE5214173.1	WP_013644589.1	WP_223792468.1	WP_013825772.1	WP_071906887.1	WP_209582013.1
Amino acid biosynthesis						+
Alpha-ketoglutarate AA
Glutamine			+	+	+	+	+	+	+	+	+	+	+	+	+	+	+	+	+	-	+	+	+	+	+	+	+	+	+	+	+	+	+	+	+	+	+	+	+	+	+	+	+	+	+	+	+	+	+
Arginine			+	+	+	+	+	+	+	+	-	+	+	+	+	+	+	+	+	-	+	-	+	-	+	+	+	-	+	+	+	-	+	-	-	+	-	+	+	+	-	+	+	-	+	+	+	+	+
Proline			+	+	+	+	+	+	+	+	+	+	+	+	+	+	+	+	+	-	+	-	+	-	+	+	+	-	+	+	+	+	+	-	-	+	+	+	+	-	+	-	+	+	+	+	+	+	+
Pyruvate AA
Valine			+	+	+	+	+	+	+	+	-	+	+	+	+	+	+	+	+	+	-	+	+	-	+	+	-	-	-	+	+	+	+	+	+	+	-	+	+	+	+	+	+	+	+	+	+	+	+
Isoleucine			+	+	+	+	+	+	+	+	-	+	+	+	+	+	+	+	+	+	-	+	+	-	+	+	-	-	-	+	+	+	+	+	+	+	-	+	+	+	+	+	+	+	+	+	+	+	+
Leucine			+	+	+	+	+	+	+	+	-	+	+	+	+	+	+	+	+	+	-	+	+	-	+	+	-	-	-	+	+	+	+	+	+	+	-	+	+	+	+	+	+	+	+	+	+	+	+
3-phosphoglycerate AA
Serine			+	+	+	+	+	+	+	+	+	+	+	+	+	+	+	+	+	-	+	+	+	-	+	+	+	+	+	+	+	+	+	-	-	+	+	-	+	+	+	+	-	+	+	+	+	+	+
Glycine			+	+	+	+	+	+	+	+	+	+	+	+	+	+	+	+	+	+	+	+	+	+	+	+	+	+	+	+	+	+	+	+	+	+	+	+	+	+	+	+	+	+	+	+	+	+	+
Cysteine			+	+	+	+	+	+	+	+	+	+	+	+	+	+	+	+	+	+	+	+	+	-	+	+	+	+	+	+	+	+	+	+	+	+	+	+	+	+	+	+	+	+	+	+	+	+	+
Oxaloacetate AA
Asparagine			+	+	+	+	+	+	+	+	+	+	+	+	+	+	+	+	+	+	-	+	+	+	+	+	+	+	+	+	+	+	+	+	+	+	+	+	+	+	+	+	+	+	+	+	+	+	+
Methionine			+	+	+	+	+	+	+	+	+	+	+	+	+	+	+	+	+	-	+	+	-	-	+	+	+	+	+	+	+	-	+	-	-	-	+	+	+	+	-	+	+	+	+	+	+	+	+
Threonine			+	+	+	+	+	+	+	+	-	+	+	+	+	+	+	+	+	-	+	+	+	-	+	+	+	+	+	-	+	-	+	+	+	+	+	+	+	+	-	+	+	+	+	+	+	+	+
Lysine			+	+	+	+	+	+	+	+	+	+	+	+	+	+	+	+	+	-	+	+	+	-	+	+	+	+	+	+	+	-	+	+	+	+	+	+	+	+	-	+	+	-	+	+	+	+	+
Chorismate AA (phosphoenolpyruvate + Erythrose 4-phosphate)
Chorismate (precursor)			+	+	+	+	+	+	+	+	-	+	+	+	+	+	+	+	+	-	-	-	+	-	+	+	+	+	+	-	+	-	-	+	-	-	-	-	+	+	-	+	+	+	+	+	+	+	+
Phenylalanine			+	+	+	+	+	+	+	+	-	+	+	+	+	+	+	+	+	-	-	-	-	-	+	+	-	+	+	-	+	-	-	+	-	-	-	-	+	+	-	+	+	+	+	+	+	+	+
Tyrosine			+	+	+	+	+	+	+	+	-	+	+	+	+	+	+	+	+	-	-	-	+	-	+	+	-	+	+	-	+	-	-	+	-	-	-	-	+	+	-	+	+	+	+	+	+	+	+
Tryptophan			+	+	+	+	+	+	+	+	-	-	+	+	+	-	+	-	+	+	-	-	+	-	+	+	-	+	+	-	+	-	-	+	-	-	-	-	+	+	-	+	+	-	+	+	+	+	+
Ribose 5-phosphate AA
Histidine			+	+	+	+	+	+	+	+	-	+	+	+	+	+	+	+	+	-	-	-	-	-	+	+	-	+	+	-	+	-	+	-	-	+	+	+	+	+	-	+	+	+	+	+	+	+	+
Uncommon AA
Selenocysteine			-	-	-	-	-	-	-	-	-	-	-	-	-	-	-	-	-	-	-	-	-	-	-	-	-	-	-	-	-	-	-	-	-	-	-	-	-	-	-	-	-	-	-	-	-	-	-
Archaellum
archael flagellin arlB	arlB
archael flagellin arlC	arlC		-	-	-	-	-	-	-	-	-	-	-	-	-	-	-	-	-	-	-	-	-	-	-	-	-	-	-	-	-	-	-	-	-	-	-	-	-	-	-	-	-	-	-	-	-	-	-
archael flagellin arlD	arlD		-	-	-	-	-	-	-	-	-	-	-	-	-	-	-	-	-	-	-	-	-	-	-	-	-	-	-	-	-	-	-	-	-	-	-	-	-	-	-	-	-	-	-	-	-	-	-
archael flagellin arlE	arlE		-	-	-	-	-	-	-	-	-	-	-	-	-	-	-	-	-	-	-	-	-	-	-	-	-	-	-	-	-	-	-	-	-	-	-	-	-	-	-	-	-	-	-	-	-	-	-
archael flagellin arlF	arlF		-	-	-	-	-	-	-	-	-	-	-	-	-	-	-	-	-	-	-	-	-	-	-	-	-	-	-	-	-	-	-	-	-	-	-	-	-	-	-	-	-	-	-	-	-	-	-
archael flagellin arlG	arlG		-	-	-	-	-	-	-	-	-	-	-	-	-	-	-	-	-	-	-	-	-	-	-	-	-	-	-	-	-	-	-	-	-	-	-	-	-	-	-	-	-	-	-	-	-	-	-
archael flagellin arlH	arlH		-	-	-	-	-	-	-	-	-	-	-	-	-	-	-	-	-	-	-	-	-	-	-	-	-	-	-	-	-	-	-	-	-	-	-	-	-	-	-	-	-	-	-	-	-	-	-
archael flagellin arlI	arlI		-	-	-	-	-	-	-	-	-	-	-	-	-	-	-	-	-	-	-	-	-	-	-	-	-	-	-	-	-	-	-	-	-	-	-	-	-	-	-	-	-	-	-	-	-	-	-
archael flagellin arlJ	arlJ		-	-	-	-	-	-	-	-	-	-	-	-	-	-	-	-	-	-	-	-	-	-	-	-	-	-	-	-	-	-	-	-	-	-	-	-	-	-	-	-	-	-	-	-	-	-	-
Chemotaxis
histidine kinase	cheA		-	-	-	-	-	-	-	-	-	-	-	-	-	-	-	-	-	-	-	-	-	-	-	-	-	-	-	-	-	-	-	-	-	-	-	-	-	-	-	-	-	-	-	-	-	-	-
methyl esterase	cheB		-	-	-	-	-	-	-	-	-	-	-	-	-	-	-	-	-	-	-	-	-	-	-	-	-	-	-	-	-	-	-	-	-	-	-	-	-	HII84785.1	WP_286243289.1	-	-	-	WP_013644919.1	WP_223792045.1	-	-	-
posphatase and adaptational protein	cheC		-	-	-	-	-	-	-	-	-	-	-	-	-	-	-	-	-	-	-	-	-	-	-	-	-	-	-	-	-	-	-	-	-	-	-	-	-	-	-	-	-	-	-	-	-	-	-
glutamine deamidase	cheD		-	-	-	-	-	-	-	-	-	-	-	-	-	-	-	-	-	-	-	-	-	-	-	-	-	-	-	-	-	-	-	-	-	-	-	-	-	-	-	-	-	-	-	-	-	-	-
archaeal specific chemotaxis protein	cheF		-	-	-	-	-	-	-	-	-	-	-	-	-	-	-	-	-	-	-	-	-	-	-	-	-	-	-	-	-	-	-	-	-	-	-	-	-	-	-	-	-	-	-	-	-	-	-
methyl transferase	cheR		-	-	-	-	-	-	-	-	-	-	-	-	-	-	-	-	-	-	-	-	-	-	-	-	-	-	-	-	-	-	-	-	-	-	-	-	-	-	-	-	-	-	-	-	-	-	-
coupling protein	cheW		-	-	-	-	-	-	-	-	-	-	-	-	-	-	-	-	-	-	-	-	-	-	-	-	-	-	-	-	-	-	-	-	-	-	-	-	-	-	-	-	-	-	-	-	-	-	-
response regulator	cheY		-	-	-	-	-	-	-	-	-	-	-	-	-	-	-	-	-	-	-	-	-	-	-	-	-	-	-	-	-	-	-	-	-	-	-	-	-	-	-	-	-	-	-	-	-	-	-
methyl-accepting chemotaxis protein	Mcp		-	-	-	-	-	-	-	-	-	-	-	-	-	-	-	-	-	-	-	-	-	-	-	-	-	-	-	-	-	-	-	-	-	-	-	-	-	-	-	-	-	-	-	-	-	-	-
Cell envelope
S-layer protein			-	-	-	-	-	-	-	-	-	-	-	-	-	-	-	-	-	-	-	-	-	-	-	-	-	-	-	-	-	-	-	-	-	-	-	-	-	-	-	-	-	-	-	-	-	-	-
Putative pseudopepdidoglycan biosynthesis pathway
UDP-N-acetylmuramate--L-alanine ligase homologue	MurC		ADC47941.1	WP_083405380.1	XLS11721.1	+	WP_042708504.1	WP_274945576.1	WP_409200304.1	MCC7554348.1	MDL2271215.1	-	WP_303724737.1	WP_091698587.1	WP_223166016.1	WP_220607546.1	WP_400195785.1	WP_427832367.1	WP_273476312.1	MCL2116046.1	MDR2966924.1	WP_067257606.1	-	-	WP_224425314.1	WP_080459536.1	-	WP_084266340.1	WP_067092623.1	MDR0913159.1	MDR3223851.1	MDR3223851.1	MDR1818669.1	MDR2544282.1	-	MDR2623494.1	MDR2830798.1	-	AIS32591.1	HII84449.1	WP_286244172.1	WP_245248127.1	+	MCE5214835.1	WP_013645782.1	WP_223791200.1	WP_013824970.1	WP_071907957.1	WP_209582771.1
UDP-N-acetylmuramoylalanine--D-glutamate ligase homologue	MurD		ADC46968.1	WP_074798076.1	XLS11720.1	+	WP_042708506.1	WP_274945575.1	WP_409200982.1	MCC7553176.1	MDL2271214.1	WP_305513887.1	WP_303738122.1	WP_408893381.1	WP_369693496.1	WP_042692626.1	ABQ86323.1	WP_094516600.1	WP_276847994.1	-	MDR2966923.1	WP_067257604.1	+	MDR0900238.1	WP_224425315.1	WP_080459537.1	RBQ22512.1	WP_066972875.1	WP_067092841.1	MDR0912365.1	MDR3222619.1	MDR3291140.1	MDR1820467.1	MDR2545281.1	+	MDR2624405.1	MDR2830729.1	-	WP_276700257.1	AUB61369.1	WP_286242418.1	WP_209625944.1	+	MCE5214836.1	WP_013645829.1	WP_223791163.1	WP_013824971.1	WP_071906075.1	WP_209582819.1
UDP-N-acetylmuramoyl-L-alanyl-D-glutamate--2,6-diaminopimelate ligase homologue	MurE		ADC46893.1	WP_082762102.1	XLS11113.1	-	WP_042708371.1	WP_274951656.1	WP_409200892.1	MCC7558413.1	MDL2270362.1	-	PWB87327.1	WP_091699672.1	WP_303736966.1	WP_042694853.1	WP_400222182.1	WP_427832279.1	WP_276956859.1	-	MDR2967875.1	WP_067259569.1	-	MDR0900721.1	WP_224425855.1	WP_080460902.1	RBQ22513.1	WP_066972164.1	WP_067090902.1	MDR0911345.1	MDR3223440.1	MDR3290972.1	MDR1818691.1	MDR2544812.1	-	MDR2624205.1	MDR2831009.1	-	WP_048073719.1	HII84448.1	WP_286244173.1	WP_209625897.1	-	-	WP_013645780.1	WP_223791202.1	WP_013824972.1	WP_071906154.1	WP_209582767.1
UDP-N-acetylglucosamine--N-acetylmuramyl-(pentapeptide) pyrophosphoryl-undecaprenol N-acetylglucosamine transferase homologue	MurG		ADC47976.1	WP_067148513.1	XLS11425.1	+	WP_042707726.1	WP_276995063.1	WP_409199933.1	MCC7553293.1	MDL2270986.1	WP_305512445.1	WP_116592573.1	WP_069575181.1	WP_149732028.1	WP_042693546.1	ABQ86843.1	WP_019264534.1	WP_116670121.1	MCL2116115.1	MDR2966900.1	WP_067259865.1	+	MDR0900832.1	WP_224425335.1	WP_080459344.1	RBQ23427.1	WP_066970825.1	WP_067089587.1	-	MDR3223715.1	MDR3290991.1	MDR1820383.1	MDR2545069.1	-	MDR2624384.1	MDR2829464.1	+	AIS32806.1	AUB61243.1	WP_286242271.1	WP_209627146.1	+	MCE5214837.1	WP_013645625.1	WP_223791314.1	WP_013825125.1	WP_071906355.1	WP_209582484.1
Phospho-N-acetylmuramoyl-pentapeptide-transferase homologue	MraY		ADC46892.1	WP_067146141.1	XLS11114.1	+	MDD5959655.1	WP_276994859.1	WP_409200891.1	MCC7554486.1	MDL2270361.1	WP_305512356.1	WP_116591858.1	WP_083234813.1	WP_149732834.1	WP_081738426.1	WP_004032101.1	WP_019267613.1	WP_116669120.1	-	MDR2967874.1	WP_067259567.1	+	MDR0900722.1	WP_224425854.1	WP_080460901.1	RBQ24331.1	WP_066972166.1	WP_394329080.1	MDR0911346.1	MDR3222860.1	MDR3292152.1	MDR1819488.1	MDR2544483.1	+	MDR2624554.1	-	+	WP_048073718.1	AUB54715.1	WP_286244174.1	WP_209625896.1	+	MCE5214838.1	WP_013645779.1	WP_223791203.1	AEG17471.1	WP_071906156.1	WP_209582765.1
Oxygen and reactive oxygen species protection system
catalase	catB		-	-	XLS11558.1	+	-	-	WP_409199732.1	MCC7553527.1	MDL2271148.1	-	-	-	-	-	-	-	-	-	-	WP_067259161.1	+	-	WP_224425667.1	WP_080460938.1	-	WP_066973269.1	WP_067092594.1	MDR0911185.1	MDR3222937.1	MDR3292406.1	MDR1820184.1	MDR2544184.1	-	MDR2624387.1	MDR2830608.1	+	-	HII83374.1	-	-	-	-	-	-	-	-	-
catalase-peroxidase	perA		-	-	-	-	-	-	-	-	-	-	-	-	-	-	-	-	-	-	-	-	-	-	-	-	-	-	-	-	-	-	-	-	-	-	-	-	WP_048072579.1	AUB60595.1	WP_286244335.1	WP_209626005.1	-	+	-	WP_223790307.1	WP_013825168.1	WP_071906343.1	WP_209582509.1
superoxide reductase, desulfoferrodoxin	dfx, nlr		WP_012956363.1	WP_067146987.1	XLS11162.1	+	MDD5960637.1	MCI6774325.1	WP_409199640.1	MCC7554007.1	MDL2270685.1	WP_305514103.1	PWB87582.1	WP_091698865.1	SDA41346.1	WP_106787312.1	WP_400230822	WP_019266224.1	WP_116669774.1	MCL2115564.1	MDR2967731.1	WP_067259141.1	+	MDR0900344.1	WP_224425829.1	WP_080459964.1	RBQ22739.1	WP_342667595.1	WP_067092526.1	MDR0912450.1	MDR3222883.1	MDR3290974.1	MDR1819494.1	MDR2545093.1	+	MDR2623379.1	MDR2830032.1	+	WP_004029776.1	WP_100906113.1	BDZ68964.1	WP_209625242.1	-	+	WP_013644533.1	WP_223792598.1	WP_013825829.1	WP_331709787.1	WP_245315868.1
thioredoxin-dependent peroxiredoxin	prxQ		-	-	-	-	-	-	WP_409200540.1	MCC7554073.1	-	-	-	-	-	-	-	-	-	-	-	WP_245634927.1	-	-	-	WP_080460445.1	-	-	-	-	-	-	-	-	-	-	-	-	WP_048073166.1	AUB61537.1	WP_286243876.1	WP_245248274.1	+	+	WP_013644601.1	WP_223792456.1	WP_013825751.1	WP_071906873.1	WP_209581595.1
superoxide dismutase Fe-Mn	sodA		-	-	-	-	-	-	-	-	-	-	-	-	-	-	-	-	-	-	-	-	-	-	-	-	-	-	-	-	-	-	-	-	-	-	-	-	WP_004029839.1	AUB59931.1	BDZ68880.1	WP_209625183.1	+	+	WP_013644602.1	WP_223792455.1	WP_013825750.1	WP_071906872.1	WP_209581597.1
F420H2 oxidase	fprA		WP_012954939.1	WP_074798131.1	XLS11593.1	+	WP_042707193.1	MCI6775570.1	WP_409200208.1	MCC7553010.1	MDL2270690.1	WP_305515452.1	PWB85411.1	WP_091699275.1	WP_149731653.1	WP_042693716.1	WP_400221876.1	WP_004034275.1	WP_276847691.1	MCL2116481.1	MDR2967776.1	WP_067259766.1	+	-	WP_224424664.1	WP_080459650.1	RBQ24367.1	WP_066973259.1	WP_067092592.1	MDR0911187.1	MDR3222252.1	MDR3290858.1	MDR1820116.1	MDR2544122.1	+	MDR2623122.1	MDR2829795.1	+	WP_004029439.1	WP_100909446.1	WP_286243514.1	WP_209624318.1	+	+	WP_013643741.1	WP_223790658.1	WP_013826856.1	WP_071907844.1	WP_209583492.1
rubrerythrin	fprB		WP_012956166.1	WP_067148131.1	XLS11594.1	+	WP_042707192.1	MCI6775571.1	WP_409200207.1	MCC7553009.1	MDL2270691.1	WP_305515454.1	PWB87814.1	MFM5882542.1	WP_149731652.1	WP_042693718.1	ABQ87553.1	WP_094516345.1	WP_276847694.1	MCL2115258.1	MDR2967777.1	WP_067257384.1	+	MDR0901015.1	WP_224424665.1	WP_080459649.1	-	WP_211261732.1	WP_067092591.1	MDR0911188.1	MDR3222253.1	MDR3291709.1	MDR1820115.1	MDR2544121.1	+	MDR2623123.1	MDR2829794.1	+	WP_004029438.1	AUB55323.1	WP_286243513.1	WP_209624316.1	-	+	WP_013643742.1	WP_223790657.1	WP_013826855.1	WP_171899137.1	WP_209583491.1
rubredoxin	fprC		WP_012956058.1	WP_067146240.1	XLS11442.1	+	WP_042708554.1	MCI6775625.1	WP_409199443.1	MCC7553163.1	-	-	PWB85637.1	MFM5882234.1	WP_149730988.1	WP_042692775.1	ABQ86392.1	XSS89380.1	WP_116669831.1	MCL2114836.1	MDR2967499.1	WP_067259817.1	+	MDR0900093.1	WP_224425452.1	WP_080461061.1	RBQ24633.1	-	-	-	MDR3223922.1	-	MDR1818837.1	MDR2545285.1	+	MDR2623728.1	MDR2830823.1	+	WP_004029846.1	AUB56204.1	WP_286242458.1	WP_209625179.1	+	+	WP_013644597.1	-	WP_013825754.1	WP_071906871.1	WP_209581598.1
bile salt hydrolases/choloylglycine hydrolase
			WP_012956167	WP_067146637	-	-	WP_042707886	WP_040682642	-	-	-	-	WP_116591383	WP_294006133	WP_149731321	-	WP_400222027	WP_019264881.1	-	-	-	-	-	-	WP_224424858	-	-	-	-	-	-	-	-	-	-	-	-	-	WP_277896863	AUB56658	-	-	-	-	-	-	-	WP_071906683	-
Adhesin and adhesin-like proteins
Ig-like domain repeat protein/Ig-like domain-containing protein			WP_012954812.1	WP_067145120.1	WP_409198888.1		WP_042707086.1	WP_040681854.1	XLS19530.1		MDL2270402.1	WP_305513136.1	WP_116591012.1	WP_069572850.1	WP_149730697.1	WP_042691958.1	WP_011953636.1	WP_019265626.1	WP_116669087.1	MCL2115283.1	MDR2966422.1	WP_067257695.1			WP_224424576.1	WP_080459303.1		WP_066970441.1	WP_067088863.1	MDR0911343.1	MDR3223108.1		MDR1819101.1	MDR2543979.1		MDR2624276.1			MDH2660650.1	WP_100906218.1	WP_286242579.1	WP_209624128.1		MCE5214275.1	WP_013644524.1	WP_223790256.1	WP_013824595.1	WP_071905745.1	WP_209582546.1
			WP_012954839.1	WP_067146170.1	WP_409198863.1		WP_042707284.1	WP_040681877.1	XLS19562.1		MDL2270670.1	WP_305513140.1	WP_116591014.1	WP_069573008.1	WP_149730740.1	WP_042691968.1	WP_011953677.1	WP_019266845.1	WP_116670215.1	MCL2116199.1	MDR2966612.1	WP_067258139.1			WP_224424587.1	WP_080459558.1		WP_066970580.1	WP_067089117.1	MDR0911713.1	MDR3222723.1		MDR1819896.1	MDR2544462.1		MDR2624448.1			MDH2658659.1	WP_100909413.1	WP_286241776.1	WP_209624213.1		MCE5213663.1	WP_013644530.1	WP_223790561.1	WP_013824603.1	WP_071906322.1	WP_209582112.1
			WP_012954880.1	WP_067147391.1	WP_409198409.1		WP_042707620.1	WP_040682005.1	XLS19565.1		MDL2270755.1	WP_305513595.1	WP_116591112.1	WP_069575121.1	WP_149730834.1	WP_042693899.1	WP_011953733.1	WP_019268050.1	WP_133241514.1	MCL2116220.1	MDR2967518.1	WP_067259909.1			WP_224424671.1	WP_080459655.1		WP_066970763.1	WP_067089801.1	MDR0912196.1			MDR1820684.1	MDR2545668.1					MDH2658495.1	WP_100909414.1		WP_209624224.1		MCE5213639.1	WP_013644673.1	WP_223790665.1	WP_013825232.1	WP_071907740.1
			WP_012954887.1	WP_074798064.1	WP_409197873.1		WP_042707801.1	WP_040682183.1	XLS19629.1		MDL2270808.1	WP_305513721.1	WP_116591122.1	WP_069575495.1	WP_149730888.1	WP_042693984.1	WP_011954008.1	WP_019268473.1		MCL2116352.1		WP_067260422.1			WP_224424758.1	WP_080459659.1		WP_066970900.1	WP_067090743.1	MDR0912256.1			MDR1820761.1						MDH2658289.1	WP_100909417.1		WP_209624228.1		MCE5213568.1	WP_013644674.1	WP_223790666.1	WP_013825307.1	WP_145975977.1
			WP_012954890.1	WP_074798334.1	WP_409197614.1		WP_042708017.1	WP_040682450.1	XLS19701.1		MDL2270969.1	WP_305513722.1	WP_116591123.1	WP_069575562.1	WP_149730889.1	WP_042693987.1	WP_011954091.1	WP_094516134.1		MCL2116379.1		WP_067260764.1			WP_224424835.1	WP_080459789.1		WP_066971123.1	WP_067092192.1	MDR0912337.1			MDR1820767.1							WP_100909512.1		WP_209625282.1			WP_013644834.1	WP_223791160.1	WP_013825325.1
			WP_012954893.1	WP_074798603.1			WP_042708344.1	WP_040682459.1	XLS19742.1		MDL2271107.1	WP_305513728.1	WP_116591124.1	WP_123833406.1	WP_149731014.1	WP_063720137.1	WP_011954148.1	WP_094516142.1		MCL2116450.1		WP_067260767.1			WP_224424844.1	WP_080459825.1		WP_066971556.1	WP_157077519.1	MDR0913423.1										WP_257790630.1		WP_209626607.1			WP_013644923.1	WP_223791420.1	WP_013825810.1
			WP_012954898.1	WP_158499620.1			WP_052334658.1	WP_040682473.1	XLS20217.1		MDL2271156.1	WP_305513769.1	WP_116591377.1	WP_123833444.1	WP_149731099.1	WP_063720245.1	WP_011954174.1	WP_094516222.1		MCL2116631.1		WP_084270823.1			WP_224424845.1	WP_080459895.1		WP_066971557.1	WP_157077604.1											WP_257790631.1		WP_209626789.1			WP_013645080.1	WP_223791530.1	WP_013825811.1
			WP_012954968.1				WP_156929618.1	WP_040682558.1	XLS20511.1		MDL2271177.1	WP_305514007.1	WP_116591430.1	WP_158005584.1	WP_149731100.1	WP_063720269.1	WP_011954202.1	WP_094516295.1				WP_157082406.1			WP_224424856.1	WP_080460597.1		WP_066972708.1	WP_157077730.1													WP_209627154.1			WP_013645093.1	WP_223791873.1	WP_013825906.1
			WP_012955030.1					WP_050553618.1	XLS20512.1		MDL2271206.1	WP_305514848.1	WP_116591556.1		WP_149731124.1	WP_063720305.1	WP_011954294.1	WP_094516312.1				WP_157082424.1			WP_224424864.1	WP_080461162.1		WP_066972970.1	WP_157077732.1													WP_209627472.1			WP_013645150.1	WP_223791883.1	WP_013825910.1
			WP_012955053.1						XLS20551.1		MDL2271337.1	WP_305515727.1	WP_116591558.1		WP_149731174.1	WP_063720349.1	WP_011954296.1	WP_094516323.1				WP_157082503.1			WP_224424912.1	WP_143746120.1		WP_066974029.1	WP_169805821.1																WP_013645161.1	WP_223791937.1	WP_013825922.1
			WP_012955139.1						XLS20651.1				WP_116591784.1		WP_149731255.1	WP_063720350.1	WP_011954342.1	WP_094516378.1				WP_157082515.1			WP_224425132.1	WP_143746126.1		WP_281192426.1																	WP_013645178.1	WP_223791942.1	WP_013825924.1
			WP_012955221.1						XLS20698.1				WP_116592148.1		WP_149731256.1	WP_063720351.1	WP_011954428.1	WP_094516379.1				WP_157082519.1			WP_224425218.1	WP_158082511.1																			WP_013645186.1	WP_223792074.1	WP_013826497.1
			WP_012955764.1						XLS20864.1				WP_116592450.1		WP_149731295.1	WP_063720432.1	WP_011954596.1	WP_094516446.1				WP_157082539.1			WP_224425319.1	WP_158082520.1																			WP_013645257.1	WP_223792188.1	WP_013826499.1
			WP_012955765.1						XLS20865.1				WP_116592661.1		WP_149731450.1	WP_063720440.1	WP_011954736.1	WP_094516463.1				WP_157082556.1			WP_224425492.1	WP_158082533.1																			WP_013645409.1	WP_223792332.1	WP_013826872.1
			WP_012955780.1						XLS21160.1				WP_116592686.1		WP_149731674.1	WP_156482720.1	WP_048058591.1	WP_094516464.1				WP_169805333.1			WP_224425543.1	WP_158082536.1																			WP_013645425.1	WP_223792550.1	WP_013826873.1
			WP_012955781.1						XLS21162.1				WP_116592718.1		WP_149731687.1	WP_157944494.1	WP_048058601.1	WP_094516533.1				WP_169805334.1			WP_224425702.1	WP_158082571.1																			WP_013645832.1	WP_223792603.1	WP_048187900.1
			WP_012955877.1						XLS21274.1				WP_116593000.1		WP_149731703.1	WP_231476038.1	WP_048058631.1	WP_094516569.1				WP_169805342.1			WP_224425708.1	WP_158082575.1																			WP_013645837.1	WP_223792609.1	WP_144011560.1
			WP_012955878.1						XLS21322.1				WP_116593019.1		WP_149731818.1		WP_048058658.1	WP_094516586.1				WP_169805386.1			WP_224425724.1	WP_158082578.1																			WP_013645880.1	WP_223792629.1	WP_161597484.1
			WP_012956448.1										WP_133241919.1		WP_149732110.1			WP_094516587.1				WP_211263754.1			WP_224425750.1	WP_158082586.1																			WP_048186394.1	WP_223792634.1
			WP_012956449.1										WP_133241952.1		WP_149732131.1			WP_094516626.1				WP_211263801.1			WP_224426086.1																				WP_048186442.1	WP_223792645.1
			WP_012956524.1										WP_133241966.1		WP_149732222.1			WP_094516627.1							WP_224426220.1																				WP_048186462.1	WP_223792654.1
			WP_012956769.1										WP_133241967.1		WP_149732454.1			WP_147663190.1																											WP_083804479.1	WP_338038049.1
			WP_012956841.1										WP_165813984.1		WP_149732554.1			WP_172440001.1																											WP_158304894.1
			WP_012956857.1										WP_165813992.1		WP_149732609.1			WP_394339895.1																											WP_158304913.1
			WP_048812332.1										WP_165814012.1		WP_149732795.1																														WP_158304914.1
			WP_048812336.1										WP_165814025.1		WP_149732797.1
			WP_048812448.1										WP_165814076.1		WP_149732798.1
			WP_048812472.1										WP_207773358.1		WP_149732858.1
			WP_143714326.1												WP_149732909.1
			WP_143714377.1												WP_149732913.1
			WP_171776166.1												WP_188118127.1
			WP_171776169.1												WP_188118130.1
			WP_171776173.1												WP_188118152.1
			WP_227717033.1												WP_188118161.1
			WP_143714326.1												WP_188118162.1
			WP_143714377.1												WP_188118166.1
			WP_171776166.1												WP_188118167.1
			WP_171776169.1												WP_188118175.1
			WP_171776173.1												WP_223166050.1
			WP_227717033.1												WP_223166073.1
			WP_143714326.1												WP_223166074.1
															WP_223166081.1
adhesin/adhesin-like (ALPs) Flg domain			WP_012954840.1		WP_409198009.1				XLS20113.1		MDL2271087.1	WP_305512640.1	WP_116591406.1	WP_198923022.1	WP_149732560.1		WP_011953761.1	WP_019265168.1	WP_116669590.1	MCL2115406.1	MDR2967001.1			MDR0900608.1	WP_224425392.1	OQD57946.1				MDR0911004.1						MDR2623204.1					BDZ68900.1							SCG85715.1
			WP_012955220.1		WP_409198588.1				XLS20857.1		MDL2271383.1	WP_305515183.1	WP_116591918.1	WP_069575097.1	WP_149732089.1		WP_011953831.1	WP_019265535.1	WP_116670074.1	MCL2116683.1	MDR2967625.1					OQD57948.1				MDR0911051.1
			WP_012955295.1						XLS21161.1				WP_243409769.1	WP_069574808.1	WP_149731884.1		WP_011954221.1	WP_094516324.1								OQD57950.1
			WP_012955577.1												WP_149731526.1		WP_011954328.1	WP_094516380.1								OQD57951.1
			WP_012955613.1														WP_011954611.1	WP_094516561.1								OQD57993.1
			WP_012955772.1														WP_011954614.1	WP_094516563.1								OQD58092.1
			WP_012956112.1														WP_048058628.1	WP_094516668.1								OQD58171.1
			WP_012956223.1														WP_048058645.1	WP_094516698.1								OQD58188.1
			WP_012956459.1														WP_233417976.1									OQD58253.1
			WP_012956596.1																							OQD58254.1
			WP_048812402.1																							OQD58281.1
																										OQD58322.1
																										OQD58340.1
																										OQD58363.1
																										OQD58371.1
																										OQD58372.1
																										OQD58387.1
																										OQD58425.1
																										OQD58438.1
																										OQD58501.1
																										OQD58507.1
																										OQD58526.1
																										OQD58535.1
																										OQD58540.1
																										OQD58614.1
																										OQD58660.1
																										OQD58777.1
																										OQD58795.1
																										OQD58824.1
																										OQD58829.1
																										OQD58885.1
																										OQD58891.1
																										OQD58902.1
																										OQD58904.1
																										OQD58928.1
																										OQD58953.1
																										OQD58976.1
																										OQD59045.1
																										OQD59157.1
																										OQD59158.1
																										OQD59183.1
																										OQD59218.1
																										OQD59277.1
																										OQD59285.1
																										OQD59287.1
																										OQD59325.1
																										OQD59342.1
																										OQD59344.1
																										OQD59421.1
																										OQD59425.1
																										OQD59448.1
																										OQD59552.1
																										OQD59579.1
																										OQD59580.1
																										OQD59665.1
																										OQD59797.1
																										OQD59832.1
right-handed parallel beta-helix repeat-containing protein			WP_012954894.1	WP_067148853.1	WP_409198138.1		WP_042707879.1	WP_016358564.1	WP_409199579.1		MDL2270701.1	WP_305512241.1	WP_116591050.1	WP_069572882.1	WP_149731123.1	WP_042691907.1	WP_011953803.1	WP_019266530.1		MCL2114618.1		WP_067257463.1		MDR0900187.1	WP_224424737.1	WP_080459419.1		WP_066970417.1	WP_067089347.1	MDR0910994.1	MDR3222112.1	MDR3290583.1	MDR1818783.1	MDR2545450.1		MDR2623527.1	MDR2831252.1		WP_279844530.1	WP_100907358.1	WP_286242992.1	WP_209625441.1		MCE5213124.1	WP_013644436.1	WP_223790241.1	WP_013824817.1	WP_071906978.1	WP_209581302.1
			WP_012955063.1	WP_074798021.1	WP_409198139.1		WP_042707911.1	WP_016358781.1	WP_409199621.1		MDL2270702.1	WP_305512260.1	WP_116591108.1	WP_069575612.1	WP_149731172.1	WP_042693738.1	WP_011953804.1	WP_019266532.1		MCL2114625.1		WP_067258013.1		MDR0900801.1	WP_224424754.1	WP_080459658.1		WP_066970446.1	WP_067089444.1	MDR0911548.1	MDR3222724.1	MDR3292111.1	MDR1819441.1	MDR2545453.1		MDR2624202.1			WP_048072881.1		WP_286242273.1	WP_209626071.1		MCE5213977.1	WP_013644471.1	WP_223790301.1	WP_013824818.1	WP_071906404.1	WP_209581402.1
			WP_012955134.1	WP_074798023.1			WP_042707912.1	WP_040681627.1	WP_409200068.1		MDL2271048.1	WP_305512262.1	WP_116591109.1	WP_083234817.1	WP_149731460.1	WP_042693746.1	WP_011954220.1	WP_019266534.1		MCL2114734.1		WP_067258372.1			WP_224424814.1	WP_080459660.1		WP_066970989.1	WP_067089493.1	MDR0912085.1	MDR3222992.1		MDR1819595.1	MDR2545614.1								WP_209626752.1		MCE5214157.1	WP_013644482.1	WP_223790304.1	WP_013825494.1		WP_209582114.1
			WP_012955135.1	WP_074798399.1			WP_042708414.1	WP_040681667.1	WP_409200069.1			WP_305512312.1	WP_116591117.1	WP_123833462.1	WP_149731470.1	WP_052331796.1	WP_011954299.1	WP_019267170.1		MCL2114735.1		WP_067258558.1			WP_224424953.1	WP_080459794.1		WP_066971550.1	WP_067089601.1	MDR0912086.1	MDR3223248.1		MDR1819865.1									WP_209627292.1		MCE5214247.1	WP_013645068.1	WP_223791947.1	WP_013825845.1		WP_209582123.1
			WP_012955146.1	WP_143743993.1			WP_156929568.1	WP_040681884.1	WP_409200070.1			WP_305513138.1	WP_116591169.1	WP_158005572.1	WP_149732223.1	WP_063720133.1	WP_011954486.1	WP_019267193.1		MCL2115241.1		WP_067258567.1			WP_224425109.1	WP_080459800.1		WP_066971554.1	WP_067090746.1	MDR0912382.1	MDR3223282.1		MDR1819957.1											MCE5214260.1	WP_013645193.1		WP_013826874.1		WP_209582377.1
			WP_012955219.1				WP_156929594.1	WP_040682006.1	WP_409200361.1			WP_305514386.1	WP_116591173.1	WP_170151651.1	WP_149732336.1	WP_063720273.1	WP_011954610.1	WP_094516322.1		MCL2115273.1		WP_067258788.1			WP_224425172.1	WP_080459957.1		WP_066973110.1	WP_067090750.1	MDR0912591.1	MDR3223438.1		MDR1820758.1											MCE5214263.1	WP_013645263.1		WP_048187805.1		WP_209583830.1
			WP_012956021.1				WP_156929622.1	WP_160162425.1	WP_409200530.1			WP_305514388.1	WP_116591554.1	WP_170151654.1	WP_149732453.1	WP_063720355.1	WP_048058614.1	WP_094516381.1		MCL2115317.1		WP_067258857.1			WP_224425220.1	WP_080459991.1		WP_066973312.1	WP_067091137.1	MDR0912592.1			MDR1820765.1											MCE5214325.1	WP_013645264.1		WP_083809370.1		WP_209583832.1
			WP_012956062.1						WP_409200871.1			WP_305514648.1	WP_116591693.1		WP_149732474.1	WP_063720526.1	WP_048058636.1	WP_094516560.1		MCL2115601.1		WP_067258859.1			WP_224425225.1	WP_080459992.1		WP_066973734.1	WP_067091504.1	MDR0912718.1														MCE5214583.1	WP_013646060.1		WP_083809374.1
			WP_012956457.1						WP_409200921.1				WP_116591782.1		WP_149732613.1	WP_063720531.1		WP_094516562.1		MCL2115602.1		WP_067259101.1			WP_224425226.1	WP_080460059.1		WP_066973915.1	WP_067091858.1	MDR0912921.1														MCE5214601.1	WP_013646061.1		WP_083809376.1
			WP_012956851.1						WP_409201030.1				WP_116591970.1		WP_149732729.1	WP_063720557.1		WP_094516624.1		MCL2115659.1		WP_067259110.1			WP_224425300.1	WP_080460098.1		WP_066974020.1	WP_067091860.1	MDR0913450.1														MCE5214782.1	WP_048186353.1
			WP_012956852.1						WP_409201069.1				WP_116592082.1		WP_188118068.1	WP_198643707.1				MCL2115780.1		WP_067259420.1			WP_224425526.1	WP_080460099.1		WP_066974039.1	WP_067092439.1	MDR0913457.1														MCE5215330.1
			WP_012956853.1										WP_116592083.1		WP_188118086.1	WP_211258399.1				MCL2115860.1		WP_067259604.1			WP_224425527.1	WP_080460269.1		WP_084266271.1	WP_067092482.1
			WP_012956888.1										WP_116592119.1		WP_188118141.1	WP_332870919.1				MCL2115861.1		WP_067259629.1			WP_224425713.1	WP_080460300.1		WP_084266314.1	WP_067092578.1
			WP_012956945.1										WP_116592424.1		WP_223166065.1					MCL2116391.1		WP_067259632.1			WP_224425794.1	WP_080460350.1		WP_157078614.1	WP_157077473.1
			WP_048812337.1										WP_116592603.1							MCL2116444.1		WP_067259809.1			WP_224425833.1	WP_080460522.1		WP_157078633.1	WP_157077489.1
			WP_048812420.1										WP_116592959.1							MCL2116651.1		WP_067259839.1			WP_224426017.1	WP_080460713.1		WP_157078754.1	WP_157077573.1
			WP_143714297.1										WP_116592960.1									WP_067259910.1			WP_224426117.1	WP_080460743.1		WP_169805517.1	WP_157077619.1
			WP_171776165.1										WP_133241925.1									WP_067259988.1			WP_342765732.1	WP_080461068.1		WP_169805519.1	WP_169805784.1
													WP_165813993.1									WP_067260046.1				WP_080461069.1		WP_169805527.1	WP_169805805.1
													WP_165814020.1									WP_067260100.1				WP_143746107.1			WP_169805811.1
													WP_165814055.1									WP_067260184.1				WP_143746125.1			WP_169805816.1
																						WP_067260191.1				WP_143746154.1			WP_169805825.1
																						WP_067260195.1				WP_143746161.1			WP_211265112.1
																						WP_067260249.1				WP_143746163.1			WP_211265122.1
																						WP_067260430.1				WP_143746180.1			WP_342669782.1
																						WP_067260523.1				WP_143746183.1			WP_342669784.1
																						WP_067260528.1				WP_143746190.1
																						WP_067260531.1				WP_158082513.1
																						WP_067260556.1
																						WP_067260769.1
																						WP_084270769.1
																						WP_084270794.1
																						WP_084270822.1
																						WP_157082407.1
																						WP_157082408.1
																						WP_157082409.1
																						WP_157082431.1
																						WP_157082592.1
																						WP_169805343.1
																						WP_169805361.1
																						WP_169805397.1
																						WP_169805427.1
																						WP_169805442.1
																						WP_211263798.1
																						WP_245634915.1
																						WP_245634918.1
																						WP_342667562.1
																						WP_342667563.1
																						WP_342667566.1
																						WP_394327062.1
leucine-rich repeat surface protein			WP_012954844.1									WP_305512996.1	WP_116591390.1		WP_149731440.1
			WP_048812457.1												WP_149731469.1
															WP_188118073.1
															WP_188118076.1
															WP_188118077.1
															WP_223166002.1
tetratricopeptide			WP_012956914.1	WP_067145308.1	WP_409198019.1		WP_042707112.1	WP_016357849.1	WP_409199891.1		MDL2270258.1	WP_305512465.1	WP_116591146.1	WP_069574571.1	WP_149731433.1	WP_042692337.1	WP_369815295.1	WP_019264550.1	WP_116668852.1	MCL2115154.1	MDR2966860.1	WP_067260247.1		MDR0900778.1	WP_224425280.1	WP_080459289.1		WP_066971768.1	WP_169805798.1	MDR0911293.1	MDR3222126.1	MDR3290907.1	MDR1819516.1			MDR2623214.1	MDR2830832.1		WP_023991706.1	WP_100904761.1	WP_286242125.1	WP_209625201.1		MCE5213341.1	WP_013644441.1	WP_223790185.1	WP_013824811.1	WP_071905693.1	WP_209581275.1
			WP_012956623.1	WP_067146503.1	WP_409198061.1		WP_042707114.1	WP_016358268.1	WP_409200430.1			WP_305513937.1	WP_116591284.1	WP_069574755.1	WP_149731465.1	WP_042694021.1	WP_011954782.1	WP_019265295.1	WP_116669716.1	MCL2115287.1	MDR2967611.1	WP_067259850.1		MDR0900971.1	WP_224424675.1	WP_080459360.1		WP_066973243.1	WP_169805775.1	MDR0911295.1	MDR3223923.1	MDR3290961.1	MDR1820489.1						WP_048072262.1	WP_100905388.1	WP_286242310.1	WP_209625837.1		MCE5213516.1	WP_013644931.1	WP_223790222.1	WP_013824899.1	WP_071905694.1	WP_209581305.1
			WP_012956115.1	WP_067148531.1			WP_042707716.1	WP_040681988.1				WP_305513943.1	WP_116591564.1	WP_069574879.1	WP_149731467.1	WP_063720319.1	WP_011954738.1	WP_019265547.1	WP_116670134.1	MCL2116387.1	MDR2967929.1	WP_067259106.1				WP_080459455.1		WP_066974043.1	WP_067089518.1	MDR0911296.1	MDR3223954.1	MDR3290962.1							WP_048072721.1	WP_100906152.1	WP_286242313.1	WP_209625842.1		MCE5213607.1	WP_013644987.1	WP_223791437.1	WP_013825072.1	WP_071906030.1	WP_209581333.1
			WP_012955887.1	WP_074798907.1			WP_042707753.1	WP_040681989.1				WP_305514163.1	WP_116591569.1	WP_069575511.1	WP_149731468.1	WP_063720325.1	WP_011954516.1	WP_019265548.1		MCL2116580.1		WP_067259103.1				WP_346218171.1				MDR0912081.1		MDR3291988.1							WP_048073143.1	WP_100906215.1	WP_286242314.1	WP_209625845.1		MCE5213732.1	WP_013645027.1	WP_223791471.1	WP_013825258.1	WP_071906412.1	WP_209582098.1
			WP_012955254.1				WP_042707943.1	WP_040681991.1					WP_116591570.1	WP_069575514.1	WP_149731942.1	WP_063720486.1	WP_011954167.1	WP_019266943.1		MCL2116733.1																			WP_048073243.1	WP_100906216.1	WP_286242385.1	WP_209625990.1		MCE5214194.1	WP_013645047.1	WP_223791492.1	WP_013825333.1	WP_071906560.1	WP_209582108.1
								WP_040681992.1					WP_116591571.1	WP_069575516.1	WP_149732541.1	WP_157944478.1	WP_011953627.1	WP_094516489.1																					WP_048073350.1	WP_100909055.1	WP_286242398.1	WP_209626633.1		MCE5214241.1	WP_013645109.1	WP_223791493.1	WP_013825358.1	WP_071906973.1	WP_209583212.1
								WP_040681993.1					WP_116591804.1	WP_342773155.1	WP_149732607.1	WP_169805461.1	WP_004036497.1	WP_094516490.1																					WP_052659937.1	WP_100909239.1	WP_286242501.1	WP_209627251.1		MCE5214406.1	WP_013645407.1	WP_223791543.1	WP_013825556.1	WP_071906981.1	WP_209583678.1
								WP_040682389.1					WP_116591929.1		WP_149732670.1			WP_094516491.1																					WP_082055677.1	WP_169923152.1	WP_286242890.1	WP_209627259.1		MCE5214481.1	WP_083804512.1	WP_223791753.1	WP_013825559.1	WP_071907299.1	WP_209583680.1
								WP_040682612.1					WP_116592062.1		WP_149732764.1			WP_094516498.1																					WP_279845755.1	WP_236951017.1	WP_286243290.1	WP_209627334.1			WP_394294930.1	WP_223792046.1	WP_013825560.1	WP_071907739.1	WP_209584724.1
													WP_116592600.1		WP_149732921.1			WP_094516506.1																							WP_286243291.1	WP_245248014.1				WP_223792101.1	WP_013825561.1	WP_171899071.1	WP_209585090.1
													WP_165813998.1		WP_188118192.1																										WP_286243292.1					WP_223792226.1	WP_013825622.1		WP_209585291.1
													WP_341476442.1																												WP_286243864.1						WP_013825684.1
																																									WP_286244238.1						WP_013825769.1
																																									WP_286244298.1						WP_013825903.1
																																															WP_013826005.1
																																															WP_013826242.1
																																															WP_013826244.1
pseudomurein-binding			WP_012956006.1	SFL65142.1	WP_409197665.1		WP_198016022.1					WP_305514166.1	WP_243409795.1	WP_233144867.1	WP_149732857.1	WP_081738391.1	WP_048058599.1	WP_094516697.1	WP_116669808.1	MCL2115980.1	MDR2967118.1	KZX14520.1		MDR0900582.1	WP_224425389.1	WP_042703778.1		WP_066971578.1	WP_067089856.1										MDH2658597.1	WP_100909092.1	WP_286241930.1	WP_209624919.1		MCE5215298.1	WP_013644527.1	WP_048190857.1	WP_048187964.1	WP_071906605.1	WP_209585383.1
				SFL65264.1	WP_409198773.1		WP_042707829.1					WP_305515470.1		WP_069573225.1		WP_156482715.1		WP_238523815.1			MDR2967513.1	KZX14927.1			WP_224425608.1	WP_080459809.1		KZX15402.1	WP_067090123.1										MDH2659192.1	WP_100908825.1	WP_286242096.1	WP_209625550.1		MCE5214750.1	WP_013644584.1	WP_223790231.1	WP_013825199.1	WP_071906846.1	WP_209581547.1
												WP_305515782.1										KZX14929.1			WP_224426106.1	WP_080459823.1		KZX15403.1	WP_067092421.1										MDH2659317.1	WP_100906191.1	WP_286242098.1	WP_209625991.1		MCE5215298.1	WP_013644946.1	WP_223791950.1		WP_071906892.1
																						KZX15438.1				WP_080460353.1		KZX15523.1											MDH2659321.1		WP_286242446.1	WP_245248010.1			WP_013645308.1	WP_223792090.1
																						KZX15940.1				WP_080460951.1		KZX15650.1											MDH2659454.1		WP_286242738.1	WP_280904557.1			WP_052296790.1	WP_223792265.1
																						KZX15942.1				WP_158082491.1															WP_286243149.1				WP_144017514.1	WP_223792606.1
																																									WP_286243154.1				WP_144017548.1
																																									WP_286244204.1				WP_158304902.1
beta strand repeat-containing protein					WP_409197892.1				WP_409199330.1									WP_367301516.1										WP_369324005.1											WP_048072589.1		WP_286243088.1	WP_209625682.1				WP_223792613.1
					WP_409198364.1				WP_409199351.1																			WP_369324004.1											WP_048071924.1		WP_286242323.1					WP_223791095.1
					WP_409198473.1				WP_409199377.1																																WP_286242299.1					WP_223790245.1
					WP_409198956.1				WP_409199505.1
					WP_409198972.1				WP_409199577.1
									WP_409199583.1
									WP_409199629.1
									WP_409199779.1
									WP_409199814.1
									WP_409200140.1
									WP_409200150.1
									WP_409200170.1
									WP_409200194.1
Total ALPs			78	18	18	NA	22	25	47	NA	16	28	66	27	78	39	43	55	9	31	10	80	NA	6	45	114	0	40	42	23	11	6	14	6	NA	6	2	NA	22	20	30	29	NA	26	52	46	46	20	22
NA - not avaialbe due to lack of the protein sequence in NCBI/other public databases
[truncated: 35 more columns]

## Sheet: Table S3a
		Family	Methanobrevibacteraceae Clade C																	Clade B								Clade A											Methanobacteriaceae
		Genus	Methanobrevibacter		Methanobotrus		Methanarmilla		Methanomonile			Methanocatella								Methanorudis		Methanobaculum			Methanobinarius			Methanacia	Methanoflexus		Methanovirga								Methanobacterium sensu stricto				Methanobacterium_A		Methanobacterium_B		Methanobacterium_C
Category		Species/MAG	M. ruminantium	M. olleyae	M. acididurans	OH_PBB_124	M. wolinii	M. boviskoreani	M. shimae	MAG290	OttesenSCG-928-I08	M. massiliense V14	M. thaueri	M. gottschaklii	M. millerae	M. oralis	M. smithii	M. intestinii	M. woesei	Th196P3_bin91	M. spinitermitis	M. cuticulare	AUS91_301-20bin119	Hm464_bin.67	TMH8	M. arboriphilus	M. endosymbioticus	M. filliformis	M. curvatus	M. mossambicus	M. meridionalis	Po218_bin58	M. australis	M. procula	NG87_301-09bin46	M. aequatorialis	M. basalitermitum	US17_301-91bin11	M. formicicum	M. subterraneum	M. ferruginis	M. petrolearium	bog22	bin336	M. lacus	M. spitsbergense	M. paludis	M. congolense	M. aggregans
Ig-like domain repeat protein/Ig-like domain-containing protein			41	7	5	0	8	9	18	0	10	10	28	8	42	17	18	24	3	7	3	20	0	0	21	19	0	11	10	6	2	0	5	3	0	2	0	0	4	7	2	9	0	4	25	22	18	4	2
adhesin/adhesin-like (ALPs)			11	0	2	0	0	0	3	0	2	2	3	3	4	0	9	8	2	2	2	0	0	1	1	57	0	0	0	2	0	0	0	0	0	1	0	0	0	0	1	0	0	0	0	0	0	1	0
right-handed parallel beta-helix repeat-containing protein			18	5	2	0	7	7	11	0	3	8	21	7	14	13	8	10	0	16	0	50	0	2	18	28	0	19	26	11	6	2	7	3	0	2	1	0	2	1	2	4	0	11	10	4	9	2	7
leucine-rich repeat surface protein			2	0	0	0	0	0	0	0	0	1	1	0	6	0	0	0	0	0	0	0	0	0	0	0	0	0	0	0	0	0	0	0	0	0	0	0	0	0	0	0	0	0	0	0	0	0	0
tetratricopeptide			5	4	2	0	5	9	2	0	1	4	12	7	11	7	7	10	3	5	3	4	0	2	2	4	0	3	3	4	3	4	2	0	0	1	1	0	9	9	14	10	0	8	9	11	17	10	11
pseudomurein-binding			1	2	2	0	2	0	0	0	0	3	1	2	1	2	1	2	1	1	2	6	0	1	3	6	0	5	3	0	0	0	0	0	0	0	0	0	5	3	8	5	0	3	8	6	2	3	2
beta strand repeat-containing protein			0	0	5	0	0	0	13	0	0	0	0	0	0	0	0	1	0	0	0	0	0	0	0	0	0	2	0	0	0	0	0	0	0	0	0	0	2	0	3	1	0	0	0	3	0	0	0
Total ALPs			78	18	18	NA	22	25	47	NA	16	28	66	27	78	39	43	55	9	31	10	80	NA	NA	45	114	0	40	42	23	11	6	14	6	NA	6	2	NA	22	20	30	29	NA	26	52	46	46	20	22
[truncated: 35 more columns]
