# Supplementary material for: Convergent evolution of intestinal lineages in the phylum Methanobacteriota
Source: Microbiome. 2026 May 2;14:130. doi: 10.1186/s40168-026-02434-5 (PMC13135261; doi:10.1186/s40168-026-02434-5)
Supplement: Supplementary file 4 — Additional file 4. Table S4. Annotations of genes encoding amino acid biosynthetic pathways in selected Methanobacteriota genomes. [file 40168_2026_2434_MOESM4_ESM.xlsx]

## Sheet: Table legend
Table S4. Annotations of genes encoding amino acid biosynthetic pathways in selected Methanobacteriota genomes
Genomes (each shown in a separate tab)
M. ruminantium
M. olleyae
M. acididurans
OH_PBB_124
M. massiliense V14
M. thaueri
M. gottschaklii
M. millerae
M. oralis
M. smithii
M. intestinii
M. woesei
M. shimae
MAG290
SCG-928-I08
M. wolinii
M. boviskoreani
M. cuticularis
AUS91_301-20bin119
Hm464_bin.67
TMH8
M. arboriphilus
M. endosymbioticus
Th196P3_bin91
M. spinitermitis
M. meridionalis
Po218_bin58
M. australis
M. procula
NG87_301-09bin46
M. aequatorialis
M. basalitermitum
US17_301-91bin11
M. curvatus
M. mossambicus
M. filliformis
M. formicicum
M. subterraneum
M. ferruginis
M. petrolearium
bog22
bin336
M. lacus
M. spitsbergense
M. paludis
M. congolense
M. aggregans
M. stadtmanae
WGK6
M. massiliense
M. cuniculi
ISO3-F5
BMS
M. bryantii
M. veterum
M. arcticum
Yes71-23
UBA117
K_DeepCast
M. alkalithermotolerans
UBA587
M. alcaliphilum
RUG14110
C17_concoctbin30
E21_concoct.bin.137
nzgw21
M. thermautotrophicus
M. defluvii
M. thermautotrophicusA WHS
CaT2
M. marburgensis
K4
M. wolfeii
Yes71-02
M. tenebrarum
M_tenebrarumA
M. fervidus
M. kandleri
M. vannielii
M. maripaludis
M. fervens
M. jannaschii

## Sheet: M. ruminantium
orgId	gdb	gid	pathway	step	score	locusId	sysName	desc	locusId2	sysName2	desc2	blastBits	curatedIds	identity	blastCoverage	blastScore	curatedDesc	hmmBits	hmmId	hmmCoverage	hmmScore	hmmDesc	otherIds	otherBits	otherIdentity	otherCoverage
NCBI__GCF_000024185.1	NCBI	GCF_000024185.1	arg	argA	2	WP_012955824.1	MRU_RS05145	bifunctional ornithine acetyltransferase/N-acetylglutamate synthase				276.2	SwissProt::Q07908	41.4	0.934146341463415	2	Arginine biosynthesis bifunctional protein ArgJ; EC 2.3.1.35; EC 2.3.1.1
NCBI__GCF_000024185.1	NCBI	GCF_000024185.1	arg	argB	2	WP_012955830.1	MRU_RS05175	acetylglutamate kinase				289.7	BRENDA::Q9X2A4,SwissProt::Q9X2A4	50.7	0.975177304964539	2	acetylglutamate kinase (EC 2.7.2.8);; Acetylglutamate kinase; N-acetyl-L-glutamate 5-phosphotransferase; NAG kinase; NAGK; EC 2.7.2.8	253.5	TIGR00761	0.995670995670996	2	argB: acetylglutamate kinase (EC 2.7.2.8)
NCBI__GCF_000024185.1	NCBI	GCF_000024185.1	arg	argC	1	WP_012956517.1	MRU_RS08600	N-acetyl-gamma-glutamyl-phosphate reductase				498.8	curated2:A5ULI7	69.3	1	1	N-acetyl-gamma-glutamyl-phosphate reductase; AGPR; EC 1.2.1.38; N-acetyl-glutamate semialdehyde dehydrogenase; NAGSA dehydrogenase	418.5	TIGR01850	0.997101449275362	1	argC: N-acetyl-gamma-glutamyl-phosphate reductase (EC 1.2.1.38)	BRENDA::Q5JFW1	283.1	45.6	0.996969696969697
NCBI__GCF_000024185.1	NCBI	GCF_000024185.1	arg	argD	2	WP_012954957.1	MRU_RS00755	aspartate aminotransferase family protein				316.2	BRENDA::A8J933	42.2	0.878260869565217	2	acetylornithine transaminase (EC 2.6.1.11)
NCBI__GCF_000024185.1	NCBI	GCF_000024185.1	arg	argD	0	WP_012956882.1	MRU_RS10475	adenosylmethionine--8-amino-7-oxononanoate transaminase				222.6	curated2:Q8TUZ5	33.3	0.982005141388175	0	Acetylornithine aminotransferase; ACOAT; EC 2.6.1.11						SwissProt::P22805	490.0	52.2	0.96043956043956
NCBI__GCF_000024185.1	NCBI	GCF_000024185.1	arg	argD	0	WP_012955800.1	MRU_RS05030	glutamate-1-semialdehyde 2,1-aminomutase				161.4	curated2:O27392	32.4	0.828205128205128	0	Acetylornithine aminotransferase; ACOAT; EC 2.6.1.11						BRENDA::P30949	436.8	52.8	0.969767441860465
NCBI__GCF_000024185.1	NCBI	GCF_000024185.1	arg	argD'B	2	WP_012954957.1	MRU_RS00755	aspartate aminotransferase family protein				313.9	reanno::Marino:GFF3099	40.7	0.995049504950495	2	acetylornithine aminotransferase (EC 2.6.1.11); succinylornithine aminotransferase (EC 2.6.1.81)
NCBI__GCF_000024185.1	NCBI	GCF_000024185.1	arg	argD'B	0	WP_012956882.1	MRU_RS10475	adenosylmethionine--8-amino-7-oxononanoate transaminase				183.7	curated2:Q3Z295	30.0	0.940886699507389	0	Succinylornithine transaminase; SOAT; EC 2.6.1.81; Succinylornithine aminotransferase						SwissProt::P22805	490.0	52.2	0.96043956043956
NCBI__GCF_000024185.1	NCBI	GCF_000024185.1	arg	argD'B	0	WP_012955800.1	MRU_RS05030	glutamate-1-semialdehyde 2,1-aminomutase				151.4	curated2:Q3Z295	2025-08-31	0.817733990147783	0	Succinylornithine transaminase; SOAT; EC 2.6.1.81; Succinylornithine aminotransferase						BRENDA::P30949	436.8	52.8	0.969767441860465
NCBI__GCF_000024185.1	NCBI	GCF_000024185.1	arg	argF'	0	WP_012956913.1	MRU_RS10640	ornithine carbamoyltransferase				154.1	BRENDA::Q8P8J2,SwissProt::Q8P8J2,metacyc::MONOMER-12073	32.4	0.929203539823009	0	N-acetylornithine carbamoyltransferase (EC 2.1.3.9);; N-acetylornithine carbamoyltransferase; N-acetyl-L-ornithine transcarbamylase; AOTCase; Acetylornithine transcarbamylase; EC 2.1.3.9;; acetylornithine transcarbamylase subunit (EC 2.1.3.9)						metacyc::ARGFBACSU-MONOMER	315.1	54.9	0.943573667711599
NCBI__GCF_000024185.1	NCBI	GCF_000024185.1	arg	argG	2	WP_012956815.1	MRU_RS10100	argininosuccinate synthase				311.2	SwissProt::P59846	43.5	0.9625	2	Argininosuccinate synthase; Citrulline--aspartate ligase; EC 6.3.4.5	509.3	TIGR00032	0.99238578680203	2	argG: argininosuccinate synthase (EC 6.3.4.5)
NCBI__GCF_000024185.1	NCBI	GCF_000024185.1	arg	argH	2	WP_012956275.1	MRU_RS07380	argininosuccinate lyase				612.5	curated2:O26369	63.9	0.995726495726496	1	Argininosuccinate lyase; ASAL; EC 4.3.2.1; Arginosuccinase	590.6	TIGR00838	0.989010989010989	2	argH: argininosuccinate lyase (EC 4.3.2.1)
NCBI__GCF_000024185.1	NCBI	GCF_000024185.1	arg	argI	2	WP_012956913.1	MRU_RS10640	ornithine carbamoyltransferase				314.7	metacyc::ARGFBACSU-MONOMER	54.6	0.943573667711599	2	ArgF (EC 2.1.3.3)	440.0	TIGR00658	0.996710526315789	2	argF: ornithine carbamoyltransferase (EC 2.1.3.3)
NCBI__GCF_000024185.1	NCBI	GCF_000024185.1	arg	argI	0	WP_012954813.1	MRU_RS00025	aspartate carbamoyltransferase				136.3	curated2:Q8ET05	2025-01-31	0.940993788819876	0	Ornithine carbamoyltransferase; OTCase; EC 2.1.3.3						SwissProt::Q58976	367.1	60.7	0.980392156862745
NCBI__GCF_000024185.1	NCBI	GCF_000024185.1	arg	argJ	2	WP_012955824.1	MRU_RS05145	bifunctional ornithine acetyltransferase/N-acetylglutamate synthase				372.5	SwissProt::Q57645	50.4	0.972636815920398	2	Glutamate N-acetyltransferase; Ornithine acetyltransferase; OATase; Ornithine transacetylase; EC 2.3.1.35
NCBI__GCF_000024185.1	NCBI	GCF_000024185.1	arg	carA	2	WP_012956590.1	MRU_RS08950	glutamine-hydrolyzing carbamoyl-phosphate synthase small subunit				293.5	SwissProt::P25993,metacyc::BSU15510-MONOMER	42.4	0.961538461538462	2	Carbamoyl-phosphate synthase pyrimidine-specific small chain; Carbamoyl-phosphate synthetase glutamine chain; EC 6.3.5.5;; pyrimidine-specific carbamoyl-phosphate synthetase (small subunit, glutaminase subunit) (EC 6.3.5.5)	457.4	TIGR01368	0.997229916897507	2	carA: carbamoyl-phosphate synthase, small subunit (EC 6.3.5.5)
NCBI__GCF_000024185.1	NCBI	GCF_000024185.1	arg	carA	0	WP_012955017.1	MRU_RS01050	aminodeoxychorismate/anthranilate synthase component II				88.6	curated2:Q8RBK1	31.0	0.51685393258427	0	Carbamoyl-phosphate synthase small chain; EC 6.3.5.5; Carbamoyl-phosphate synthetase glutamine chain						SwissProt::P28819,metacyc::BSU00750-MONOMER	186.0	43.4	0.958762886597938
NCBI__GCF_000024185.1	NCBI	GCF_000024185.1	arg	carB	2	WP_012956589.1	MRU_RS08945	carbamoyl-phosphate synthase large subunit				1092.4	SwissProt::P25994,metacyc::BSU15520-MONOMER	51.8	0.997198879551821	2	Carbamoyl-phosphate synthase pyrimidine-specific large chain; Carbamoyl-phosphate synthetase ammonia chain; EC 6.3.5.5;; pyrimidine-specific carbamoyl-phosphate synthetase (large subunit) (EC 6.3.5.5)	1516.8	TIGR01369	0.997148288973384	2	carB: carbamoyl-phosphate synthase, large subunit (EC 6.3.5.5)
NCBI__GCF_000024185.1	NCBI	GCF_000024185.1	arg	lysJ	0	WP_012954957.1	MRU_RS00755	aspartate aminotransferase family protein				248.8	curated2:Q5JFW3	38.3	0.986187845303867	0	Putative [LysW]-aminoadipate semialdehyde/glutamate semialdehyde transaminase; EC 2.6.1.118; EC 2.6.1.124						BRENDA::A8J933	316.2	42.2	0.878260869565217
NCBI__GCF_000024185.1	NCBI	GCF_000024185.1	arg	lysJ	0	WP_012956882.1	MRU_RS10475	adenosylmethionine--8-amino-7-oxononanoate transaminase				140.2	curated2:Q5JFW3	32.1	0.756906077348066	0	Putative [LysW]-aminoadipate semialdehyde/glutamate semialdehyde transaminase; EC 2.6.1.118; EC 2.6.1.124						SwissProt::P22805	490.0	52.2	0.96043956043956
NCBI__GCF_000024185.1	NCBI	GCF_000024185.1	arg	lysY	2	WP_012956517.1	MRU_RS08600	N-acetyl-gamma-glutamyl-phosphate reductase				283.1	BRENDA::Q5JFW1	45.6	0.996969696969697	2	[amino-group carrier protein]-5-phospho-L-glutamate reductase (EC 1.2.1.106)						SwissProt::Q93Z70	268.1	42.8	0.837905236907731
NCBI__GCF_000024185.1	NCBI	GCF_000024185.1	arg	lysZ	0	WP_012955830.1	MRU_RS05175	acetylglutamate kinase				138.7	curated2:A9A1K7	34.7	0.940074906367041	0	Putative [LysW]-aminoadipate/[LysW]-glutamate kinase; EC 2.7.2.17; EC 2.7.2.19						BRENDA::Q9X2A4,SwissProt::Q9X2A4	289.7	50.7	0.975177304964539
NCBI__GCF_000024185.1	NCBI	GCF_000024185.1	asn	asnB	0	WP_012955943.1	MRU_RS11200	asparagine synthetase B				146.7	curated2:Q58516	32.0	0.569316081330869	0	Putative asparagine synthetase [glutamine-hydrolyzing] 1; EC 6.3.5.4
NCBI__GCF_000024185.1	NCBI	GCF_000024185.1	asn	aspS2	2	WP_012955815.1	MRU_RS05100	aspartate--tRNA(Asn) ligase				620.9	SwissProt::O26328,BRENDA::O26328	67.7	0.997711670480549	2	Aspartate--tRNA(Asp/Asn) ligase; Aspartyl-tRNA synthetase; AspRS; Non-discriminating aspartyl-tRNA synthetase; ND-AspRS; EC 6.1.1.23;; aspartate-tRNAAsn ligase (EC 6.1.1.23)	672.8	TIGR00458	1	1	aspS: aspartate--tRNA(Asn) ligase (EC 6.1.1.23)	BRENDA::Q52428,SwissProt::Q52428	485.7	53.8	1
NCBI__GCF_000024185.1	NCBI	GCF_000024185.1	asn	gatA	2	WP_048812540.1	MRU_RS10900	Asp-tRNA(Asn)/Glu-tRNA(Gln) amidotransferase subunit GatA				326.2	SwissProt::Q9LI77	40.7	0.886405959031657	2	Glutamyl-tRNA(Gln) amidotransferase subunit A, chloroplastic/mitochondrial; Glu-AdT subunit A; EC 6.3.5.7	545.9	TIGR00132	0.982832618025751	2	gatA: aspartyl/glutamyl-tRNA(Asn/Gln) amidotransferase, A subunit (EC 6.3.5.-)
NCBI__GCF_000024185.1	NCBI	GCF_000024185.1	asn	gatB	2	WP_012956827.1	MRU_RS10195	Asp-tRNA(Asn)/Glu-tRNA(Gln) amidotransferase subunit GatB				675.6	curated2:O27341	70.6	1	1	Aspartyl/glutamyl-tRNA(Asn/Gln) amidotransferase subunit B; Asp/Glu-ADT subunit B; EC 6.3.5.-	566.2	TIGR00133	0.987525987525988	2	gatB: aspartyl/glutamyl-tRNA(Asn/Gln) amidotransferase, B subunit (EC 6.3.5.-)
NCBI__GCF_000024185.1	NCBI	GCF_000024185.1	asn	gatB	0	WP_227717063.1	MRU_RS07120	Glu-tRNA(Gln) amidotransferase subunit GatE				93.2	curated2:B0RZW3	2025-04-30	0.52431289640592	0	Aspartyl/glutamyl-tRNA(Asn/Gln) amidotransferase subunit B; Asp/Glu-ADT subunit B; EC 6.3.5.-
NCBI__GCF_000024185.1	NCBI	GCF_000024185.1	chorismate	aroA	2	WP_012956376.1	MRU_RS07900	3-phosphoshikimate 1-carboxyvinyltransferase				577.8	curated2:A5UJV0	64.8	0.997716894977169	1	3-phosphoshikimate 1-carboxyvinyltransferase; EC 2.5.1.19; 5-enolpyruvylshikimate-3-phosphate synthase; EPSP synthase; EPSPS	421.2	TIGR01356	0.995180722891566	2	aroA: 3-phosphoshikimate 1-carboxyvinyltransferase (EC 2.5.1.19)
NCBI__GCF_000024185.1	NCBI	GCF_000024185.1	chorismate	aroA'	2	WP_012955798.1	MRU_RS05020	2-amino-3,7-dideoxy-D-threo-hept-6-ulosonate synthase				359.4	BRENDA::Q57843,SwissProt::Q57843,metacyc::MONOMER-14592	62.4	0.963369963369963	2	2-amino-3,7-dideoxy-D-threo-hept-6-ulosonate synthase (EC 2.2.1.10);; 2-amino-3,7-dideoxy-D-threo-hept-6-ulosonate synthase; ADH synthase; ADHS; ADTH synthase; Transaldolase-like ADHS; EC 2.2.1.10;; 2-amino-3,7-dideoxy-D-threo-hept-6-ulosonate synthase monomer (EC 4.1.2.13; EC 2.2.1.10)						metacyc::MONOMER-21318	232.3	42.5	0.935018050541516
NCBI__GCF_000024185.1	NCBI	GCF_000024185.1	chorismate	aroB'	2	WP_083777638.1	MRU_RS05025	3-dehydroquinate synthase II				379.4	SwissProt::Q58646,metacyc::MONOMER-14595	52.9	0.997229916897507	2	3-dehydroquinate synthase; DHQ synthase; 3-dehydroquinate synthase II; EC 1.4.1.24;; dehydroquinate synthase II (EC 1.4.1.24)						metacyc::MONOMER-21759	168.7	31.4	0.997275204359673
NCBI__GCF_000024185.1	NCBI	GCF_000024185.1	chorismate	aroC	2	WP_012956360.1	MRU_RS07795	chorismate synthase				315.5	SwissProt::P12008,ecocyc::AROC-MONOMER,metacyc::AROC-MONOMER	48.4	0.952908587257618	2	Chorismate synthase; CS; 5-enolpyruvylshikimate-3-phosphate phospholyase; EPSP phospholyase; EC 4.2.3.5;; chorismate synthase (EC 4.2.3.5);; chorismate synthase (EC 4.2.3.5)	456.6	TIGR00033	0.994301994301994	2	aroC: chorismate synthase (EC 4.2.3.5)
NCBI__GCF_000024185.1	NCBI	GCF_000024185.1	chorismate	aroD	2	WP_012955890.1	MRU_RS05480	type I 3-dehydroquinate dehydratase				290.8	curated2:A5UJQ8	63.6	0.982142857142857	1	3-dehydroquinate dehydratase; 3-dehydroquinase; EC 4.2.1.10; Type I DHQase; Type I dehydroquinase; DHQ1	176.6	TIGR01093	0.995633187772926	2	aroD: 3-dehydroquinate dehydratase, type I (EC 4.2.1.10)
NCBI__GCF_000024185.1	NCBI	GCF_000024185.1	chorismate	aroD	0	WP_012956043.1	MRU_RS06225	shikimate dehydrogenase				150.2	BRENDA::A0A5H2WZU5	33.3	0.522556390977444	0	shikimate dehydrogenase (NADP+) (EC 1.1.1.25); 3-dehydroquinate dehydratase (EC 4.2.1.10)
NCBI__GCF_000024185.1	NCBI	GCF_000024185.1	chorismate	aroE	2	WP_012956043.1	MRU_RS06225	shikimate dehydrogenase				261.9	SwissProt::Q58484,metacyc::MONOMER-18802	46.6	0.982269503546099	2	Shikimate dehydrogenase (NADP(+)); SDH; EC 1.1.1.25;; shikimate dehydrogenase monomer (EC 1.1.1.25)	257.5	TIGR00507	0.996296296296296	2	aroE: shikimate dehydrogenase (EC 1.1.1.25)
NCBI__GCF_000024185.1	NCBI	GCF_000024185.1	chorismate	aroE	0	WP_012956651.1	MRU_RS09275	glutamyl-tRNA reductase				45.1	curated2:A9VHW1	30.0	0.628158844765343	0	Shikimate dehydrogenase (NADP(+)); SDH; EC 1.1.1.25						SwissProt::P42809	387.1	51.4	0.987437185929648
NCBI__GCF_000024185.1	NCBI	GCF_000024185.1	chorismate	aroL	2	WP_048812487.1	MRU_RS08380	shikimate kinase				235.0	SwissProt::Q58835,metacyc::MONOMER-18801	43.4	0.960992907801418	2	Shikimate kinase; SK; EC 2.7.1.71;; shikimate kinase (EC 2.7.1.71)	206.6	TIGR01920	0.763157894736842	1	shikimate kinase (EC 2.7.1.71)
NCBI__GCF_000024185.1	NCBI	GCF_000024185.1	chorismate	asd	2	WP_012956467.1	MRU_RS08345	aspartate-semialdehyde dehydrogenase				406.4	SwissProt::Q57658,metacyc::MONOMER-20453	58.3	0.977401129943503	2	Aspartate-semialdehyde dehydrogenase; ASA dehydrogenase; ASADH; Aspartate-beta-semialdehyde dehydrogenase; EC 1.2.1.11;; aspartate-semialdehyde dehydrogenase monomer (EC 1.2.1.11)	505.4	TIGR00978	1	1	asd: aspartate-semialdehyde dehydrogenase (EC 1.2.1.11)	SwissProt::A4YEN2,metacyc::MONOMER-13726	263.8	40.5	0.963585434173669
NCBI__GCF_000024185.1	NCBI	GCF_000024185.1	chorismate	asp-kinase	2	WP_012956470.1	MRU_RS08360	aspartate kinase				196.1	BRENDA::P08495,CharProtDB::CH_090825,SwissProt::P08495,metacyc::MONOMER-6561,metacyc::MONOMER-6562	33.4	0.977941176470588	1	aspartate kinase (EC 2.7.2.4);; aspartate kinase 2; EC 2.7.2.4;; Aspartokinase 2; Aspartate kinase 2; Aspartokinase II; EC 2.7.2.4;; aspartate kinase II &alpha; subunit (EC 2.7.2.4);; aspartate kinase II &beta; subunit (EC 2.7.2.4)	450.8	TIGR00656	0.99017199017199	2	aspartate kinase, monofunctional class (EC 2.7.2.4)
NCBI__GCF_000024185.1	NCBI	GCF_000024185.1	chorismate	fbp	1	WP_012955300.1	MRU_RS02530	fructose-1,6-bisphosphate aldolase/phosphatase				504.6	curated2:B6YTP6	65.1	0.986666666666667	1	Fructose-1,6-bisphosphate aldolase/phosphatase; FBP A/P; FBP aldolase/phosphatase; EC 3.1.3.11; EC 4.1.2.13
NCBI__GCF_000024185.1	NCBI	GCF_000024185.1	chorismate	fbp	0	WP_012955798.1	MRU_RS05020	2-amino-3,7-dideoxy-D-threo-hept-6-ulosonate synthase				164.5	metacyc::MONOMER-11810	34.9	0.9644128113879	0	fructose-1,6-bisphosphate aldolase subunit (EC 4.1.2.13)						SwissProt::Q6LZE3	355.5	63.5	0.966911764705882
NCBI__GCF_000024185.1	NCBI	GCF_000024185.1	chorismate	tpiA	2	WP_012956620.1	MRU_RS09125	triose-phosphate isomerase				270.4	SwissProt::O74025,BRENDA::O74025	62.9	0.97787610619469	2	Triosephosphate isomerase; TIM; TPI; Triose-phosphate isomerase; EC 5.3.1.1;; triose-phosphate isomerase (EC 5.3.1.1)	207.7	TIGR00419	1	2	tpiA: triose-phosphate isomerase (EC 5.3.1.1)
NCBI__GCF_000024185.1	NCBI	GCF_000024185.1	chorismate	tpiA	0	WP_012956619.1	MRU_RS09120	phosphoglycerate kinase				230.7	BRENDA::P36204,SwissProt::P36204,metacyc::MONOMER-382	35.8	0.596330275229358	0	triose-phosphate isomerase (EC 5.3.1.1);; Bifunctional PGK/TIM; EC 2.7.2.3; EC 5.3.1.1;; Pgk (EC 2.7.2.3; EC 5.3.1.1)						BRENDA::P20971	454.1	55.0	0.985365853658537
NCBI__GCF_000024185.1	NCBI	GCF_000024185.1	cys	CBS	1	WP_012956373.1	MRU_RS07885	cysteine synthase A				214.9	BRENDA::F9UT54	41.7	0.983498349834984	1	cysteine synthase (EC 2.5.1.47); cystathionine beta-synthase (EC 4.2.1.22)						BRENDA::P9WP55,SwissProt::P9WP55	390.2	62.0	0.990322580645161
NCBI__GCF_000024185.1	NCBI	GCF_000024185.1	cys	CBS	0	WP_012956894.1	MRU_RS10535	cysteine synthase family protein				174.1	BRENDA::F9UT54	37.4	0.973597359735974	0	cysteine synthase (EC 2.5.1.47); cystathionine beta-synthase (EC 4.2.1.22)						BRENDA::E5LPF4	212.6	39.1	0.964401294498382
NCBI__GCF_000024185.1	NCBI	GCF_000024185.1	cys	CGL	0	WP_012955948.1	MRU_RS05760	O-acetylhomoserine aminocarboxypropyltransferase/cysteine synthase family protein				157.5	BRENDA::Q5H4T8	42.0	0.544080604534005	0	cystathionine gamma-lyase (EC 4.4.1.1)						SwissProt::Q9WZY4	531.2	62.7	0.986046511627907
NCBI__GCF_000024185.1	NCBI	GCF_000024185.1	cys	CGL	0	WP_012956368.1	MRU_RS07835	O-acetylhomoserine aminocarboxypropyltransferase/cysteine synthase family protein				152.1	BRENDA::Q5H4T8	41.3	0.536523929471033	0	cystathionine gamma-lyase (EC 4.4.1.1)						SwissProt::Q9WZY4	530.8	60.5	0.997674418604651
NCBI__GCF_000024185.1	NCBI	GCF_000024185.1	cys	Mt_cysM	0	WP_012956373.1	MRU_RS07885	cysteine synthase A				207.2	BRENDA::P9WP53,SwissProt::P9WP53,metacyc::G185E-5515-MONOMER	39.8	0.947368421052632	0	[CysO sulfur-carrier protein]-thiocarboxylate-dependent cysteine synthase (EC 2.5.1.113); O-phosphoserine sulfhydrylase (EC 2.5.1.65);; O-phosphoserine sulfhydrylase; OPS sulfhydrylase; CysO-thiocarboxylate-dependent cysteine synthase; Cysteine synthase B; CSase B; O-phosphoserine-specific cysteine synthase; [CysO sulfur-carrier protein]-thiocarboxylate-dependent cysteine synthase; EC 2.5.1.113;;…						BRENDA::P9WP55,SwissProt::P9WP55	390.2	62.0	0.990322580645161
NCBI__GCF_000024185.1	NCBI	GCF_000024185.1	cys	Mt_cysM	0	WP_012956894.1	MRU_RS10535	cysteine synthase family protein				157.5	BRENDA::P9WP53,SwissProt::P9WP53,metacyc::G185E-5515-MONOMER	32.5	0.913312693498452	0	[CysO sulfur-carrier protein]-thiocarboxylate-dependent cysteine synthase (EC 2.5.1.113); O-phosphoserine sulfhydrylase (EC 2.5.1.65);; O-phosphoserine sulfhydrylase; OPS sulfhydrylase; CysO-thiocarboxylate-dependent cysteine synthase; Cysteine synthase B; CSase B; O-phosphoserine-specific cysteine synthase; [CysO sulfur-carrier protein]-thiocarboxylate-dependent cysteine synthase; EC 2.5.1.113;;…						BRENDA::E5LPF4	212.6	39.1	0.964401294498382
NCBI__GCF_000024185.1	NCBI	GCF_000024185.1	cys	PSSH	1	WP_012956373.1	MRU_RS07885	cysteine synthase A				231.9	metacyc::MONOMER-20568	43.0	0.979933110367893	1	<em>O</em>-phosphoserine sulfhydrylase monomer (EC 2.5.1.47; EC 2.5.1.65)						BRENDA::P9WP55,SwissProt::P9WP55	390.2	62.0	0.990322580645161
NCBI__GCF_000024185.1	NCBI	GCF_000024185.1	cys	PSSH	0	WP_012956894.1	MRU_RS10535	cysteine synthase family protein				198.7	metacyc::MONOMER-20568	38.9	0.979933110367893	0	<em>O</em>-phosphoserine sulfhydrylase monomer (EC 2.5.1.47; EC 2.5.1.65)						BRENDA::E5LPF4	212.6	39.1	0.964401294498382
NCBI__GCF_000024185.1	NCBI	GCF_000024185.1	cys	SST	1	WP_012956004.1	MRU_RS06030	homoserine O-acetyltransferase				281.2	SwissProt::S2KHP1	41.1	0.961852861035422	1	Serine O-succinyltransferase; SST; Homoserine O-succinyltransferase; HST; Homoserine transsuccinylase; HTS; EC 2.3.1.-; EC 2.3.1.46						SwissProt::D3E3E4	990.3	100.0	1
NCBI__GCF_000024185.1	NCBI	GCF_000024185.1	cys	cysE	2	WP_012956372.1	MRU_RS07880	serine O-acetyltransferase				206.8	SwissProt::Q06750	51.9	0.986175115207373	2	Serine acetyltransferase; SAT; EC 2.3.1.30	238.1	TIGR01172	0.993827160493827	2	cysE: serine O-acetyltransferase (EC 2.3.1.30)
NCBI__GCF_000024185.1	NCBI	GCF_000024185.1	cys	cysE	0	WP_012956004.1	MRU_RS06030	homoserine O-acetyltransferase				253.8	SwissProt::D2Z028,BRENDA::D2Z028,metacyc::MONOMER-18015	39.5	0.935828877005348	0	L-serine/homoserine O-acetyltransferase; Homoserine O-trans-acetylase; EC 2.3.1.30; EC 2.3.1.31;; serine O-acetyltransferase (EC 2.3.1.30); homoserine O-acetyltransferase (EC 2.3.1.31);; serine <em>O</em>-acetyltransferase (EC 2.3.1.30)						SwissProt::D3E3E4	990.3	100.0	1
NCBI__GCF_000024185.1	NCBI	GCF_000024185.1	cys	cysE	0	WP_012956556.1	MRU_RS08790	DapH/DapD/GlmU-related protein				49.3	curated2:P71405	2025-03-30	0.730994152046784	0	Serine acetyltransferase; SAT; EC 2.3.1.30						BRENDA::Q5HCZ5	129.8	42.3	0.814070351758794
NCBI__GCF_000024185.1	NCBI	GCF_000024185.1	cys	cysE	0	WP_012956968.1	MRU_RS10905	sugar O-acetyltransferase				47.4	curated2:P71405	2025-03-30	0.637426900584795	0	Serine acetyltransferase; SAT; EC 2.3.1.30						BRENDA::P07464,SwissProt::P07464,ecocyc::GALACTOACETYLTRAN-MONOMER,metacyc::GALACTOACETYLTRAN-MONOMER	146.0	39.8	0.911330049261084
NCBI__GCF_000024185.1	NCBI	GCF_000024185.1	cys	cysK	2	WP_012956373.1	MRU_RS07885	cysteine synthase A				390.2	BRENDA::P9WP55,SwissProt::P9WP55	62.0	0.990322580645161	2	cysteine synthase (EC 2.5.1.47);; O-acetylserine sulfhydrylase; OAS sulfhydrylase; OASS; Cysteine synthase A; CSase A; O-acetylserine (thiol)-lyase A; OAS-TL A; O-acetylserine-specific cysteine synthase; Sulfide-dependent cysteine synthase; EC 2.5.1.47	452.4	TIGR01139	0.98993288590604	2	cysK: cysteine synthase A (EC 2.5.1.47)
NCBI__GCF_000024185.1	NCBI	GCF_000024185.1	cys	cysK	1	WP_012955948.1	MRU_RS05760	O-acetylhomoserine aminocarboxypropyltransferase/cysteine synthase family protein				433.7	SwissProt::P06106,metacyc::YLR303W-MONOMER	51.0	0.968468468468468	1	Homocysteine/cysteine synthase; O-acetylserine/O-acetylhomoserine sulfhydrylase; OAS-OAH SHLase; OAS-OAH sulfhydrylase; EC 2.5.1.47; EC 2.5.1.49;; Met17 (EC 2.5.1.49)						SwissProt::Q9WZY4	531.2	62.7	0.986046511627907
NCBI__GCF_000024185.1	NCBI	GCF_000024185.1	cys	cysK	1	WP_012956368.1	MRU_RS07835	O-acetylhomoserine aminocarboxypropyltransferase/cysteine synthase family protein				423.3	SwissProt::P06106,metacyc::YLR303W-MONOMER	48.9	0.977477477477477	1	Homocysteine/cysteine synthase; O-acetylserine/O-acetylhomoserine sulfhydrylase; OAS-OAH SHLase; OAS-OAH sulfhydrylase; EC 2.5.1.47; EC 2.5.1.49;; Met17 (EC 2.5.1.49)						SwissProt::Q9WZY4	530.8	60.5	0.997674418604651
NCBI__GCF_000024185.1	NCBI	GCF_000024185.1	cys	cysK	1	WP_012956894.1	MRU_RS10535	cysteine synthase family protein				212.6	BRENDA::E5LPF4	39.1	0.964401294498382	1	cysteine synthase (EC 2.5.1.47)						BRENDA::J9WJN8	212.6	38.9	0.941176470588235
NCBI__GCF_000024185.1	NCBI	GCF_000024185.1	cys	moeZ	0	WP_012955161.1	MRU_RS01810	HesA/MoeB/ThiF family protein				113.2	SwissProt::P9WMN7,metacyc::G185E-7476-MONOMER	35.0	0.540816326530612	0	Probable adenylyltransferase/sulfurtransferase MoeZ; EC 2.7.7.-; EC 2.8.1.-;; [sulfur-carrier protein CysO]--sulfur ligase						BRENDA::D4GSF3,SwissProt::D4GSF3,metacyc::MONOMER-20239	124.4	35.8	0.792592592592593
NCBI__GCF_000024185.1	NCBI	GCF_000024185.1	cys	serA	2	WP_012955480.1	MRU_RS03445	phosphoglycerate dehydrogenase				458.8	uniprot:Q6LWW6	44.8	0.996175908221797	2	RecName: Full=D-3-phosphoglycerate dehydrogenase {ECO:0000256|RuleBase:RU363003}; EC=1.1.1.95 {ECO:0000256|RuleBase:RU363003};	651.0	TIGR01327	0.998095238095238	2	serA: phosphoglycerate dehydrogenase (EC 1.1.1.95)
NCBI__GCF_000024185.1	NCBI	GCF_000024185.1	cys	serC	2	WP_012955216.1	MRU_RS02105	alanine--glyoxylate aminotransferase family protein				409.5	metacyc::MONOMER-15919	53.6	0.961038961038961	2	phosphoserine aminotransferase monomer (EC 2.6.1.1; EC 2.6.1.52)						SwissProt::Q9X1C0	305.4	43.6	0.963541666666667
NCBI__GCF_000024185.1	NCBI	GCF_000024185.1	gln	gatA	2	WP_048812540.1	MRU_RS10900	Asp-tRNA(Asn)/Glu-tRNA(Gln) amidotransferase subunit GatA				326.2	SwissProt::Q9LI77	40.7	0.886405959031657	2	Glutamyl-tRNA(Gln) amidotransferase subunit A, chloroplastic/mitochondrial; Glu-AdT subunit A; EC 6.3.5.7	545.9	TIGR00132	0.982832618025751	2	gatA: aspartyl/glutamyl-tRNA(Asn/Gln) amidotransferase, A subunit (EC 6.3.5.-)
NCBI__GCF_000024185.1	NCBI	GCF_000024185.1	gln	gatB	2	WP_012956827.1	MRU_RS10195	Asp-tRNA(Asn)/Glu-tRNA(Gln) amidotransferase subunit GatB				675.6	curated2:O27341	70.6	1	1	Aspartyl/glutamyl-tRNA(Asn/Gln) amidotransferase subunit B; Asp/Glu-ADT subunit B; EC 6.3.5.-	566.2	TIGR00133	0.987525987525988	2	gatB: aspartyl/glutamyl-tRNA(Asn/Gln) amidotransferase, B subunit (EC 6.3.5.-)
NCBI__GCF_000024185.1	NCBI	GCF_000024185.1	gln	gatB	0	WP_227717063.1	MRU_RS07120	Glu-tRNA(Gln) amidotransferase subunit GatE				93.2	curated2:B0RZW3	2025-04-30	0.52431289640592	0	Aspartyl/glutamyl-tRNA(Asn/Gln) amidotransferase subunit B; Asp/Glu-ADT subunit B; EC 6.3.5.-
NCBI__GCF_000024185.1	NCBI	GCF_000024185.1	gln	gatD	2	WP_012956226.1	MRU_RS07125	Glu-tRNA(Gln) amidotransferase subunit GatD				533.1	metacyc::MONOMER-14998	59.1	0.995402298850575	2	glutamyl-tRNA(Gln) amidotransferase subunit D (EC 6.3.5.7)	569.5	TIGR02153	0.992592592592593	2	gatD: glutamyl-tRNA(Gln) amidotransferase, subunit D (EC 6.3.5.-)	BRENDA::Q8TZE8,SwissProt::Q8TZE8	188.0	35.6	1
NCBI__GCF_000024185.1	NCBI	GCF_000024185.1	gln	gatE	2	WP_227717063.1	MRU_RS07120	Glu-tRNA(Gln) amidotransferase subunit GatE				771.9	metacyc::MONOMER-14999	63.5	0.998384491114701	2	glutamyl-tRNA(Gln) amidotransferase subunit E (EC 6.3.5.7)	890.2	TIGR00134	0.996784565916399	2	gatE: glutamyl-tRNA(Gln) amidotransferase, subunit E (EC 6.3.5.-)
NCBI__GCF_000024185.1	NCBI	GCF_000024185.1	gln	glnA	2	WP_048812526.1	MRU_RS10445	type I glutamate--ammonia ligase				481.9	SwissProt::Q60182,BRENDA::Q60182	52.6	0.984581497797357	2	Glutamine synthetase; GS; Glutamate--ammonia ligase; Glutamine synthetase I alpha; GSI alpha; EC 6.3.1.2;; glutamine synthetase (EC 6.3.1.2)	571.4	TIGR00653	0.995670995670996	2	glnA: glutamine synthetase, type I (EC 6.3.1.2)
NCBI__GCF_000024185.1	NCBI	GCF_000024185.1	gln	glnA	2	WP_012955158.1	MRU_RS01795	type I glutamate--ammonia ligase				469.9	BRENDA::Q8PY99,SwissProt::Q8PY99	52.5	0.973154362416107	2	glutamine synthetase (EC 6.3.1.2);; Glutamine synthetase; GS; Glutamate--ammonia ligase; EC 6.3.1.2	560.7	TIGR00653	0.995670995670996	2	glnA: glutamine synthetase, type I (EC 6.3.1.2)
NCBI__GCF_000024185.1	NCBI	GCF_000024185.1	gln	gltX	0	WP_012955740.1	MRU_RS04730	glutamate--tRNA ligase				135.6	SwissProt::Q8DLI5	2025-08-30	0.771134020618557	0	Glutamate--tRNA ligase; Glutamyl-tRNA synthetase; GluRS; EC 6.1.1.17						CharProtDB::CH_007148,BRENDA::O26157	696.8	60.0	1
NCBI__GCF_000024185.1	NCBI	GCF_000024185.1	gly	agx1	0	WP_012954957.1	MRU_RS00755	aspartate aminotransferase family protein				220.7	SwissProt::Q94AL9	34.8	0.838574423480084	0	Alanine--glyoxylate aminotransferase 2 homolog 2, mitochondrial; Beta-alanine-pyruvate aminotransferase 2; EC 2.6.1.44						BRENDA::A8J933	316.2	42.2	0.878260869565217
NCBI__GCF_000024185.1	NCBI	GCF_000024185.1	gly	agx1	0	WP_012955628.1	MRU_RS04170	pyridoxal phosphate-dependent aminotransferase				211.8	metacyc::MONOMER-21143	33.3	0.948320413436692	0	alanine&mdash;glyoxylate transaminase (EC 2.6.1.44)						SwissProt::H3ZPU1	302.0	42.5	0.961439588688946
NCBI__GCF_000024185.1	NCBI	GCF_000024185.1	gly	agx1	0	WP_012955216.1	MRU_RS02105	alanine--glyoxylate aminotransferase family protein				188.7	BRENDA::Q56YA5,SwissProt::Q56YA5,metacyc::AT2G13360-MONOMER	32.2	0.955112219451372	0	asparagine-oxo-acid transaminase (EC 2.6.1.14); alanine-glyoxylate transaminase (EC 2.6.1.44); serine-glyoxylate transaminase (EC 2.6.1.45);; Serine--glyoxylate aminotransferase; Alanine--glyoxylate aminotransferase; AGT; Asparagine aminotransferase; Serine--pyruvate aminotransferase; EC 2.6.1.45; EC 2.6.1.44; EC 2.6.1.-; EC 2.6.1.51;; serine:glyoxylate aminotransferase (EC 2.6.1.45; EC 2.6.1.4)						metacyc::MONOMER-15919	409.5	53.6	0.961038961038961
NCBI__GCF_000024185.1	NCBI	GCF_000024185.1	gly	gly1	0	WP_012954930.1	MRU_RS00620	serine hydroxymethyltransferase				224.6	SwissProt::D3DKC4	36.4	0.915690866510539	0	Serine hydroxymethyltransferase; SHMT; Serine methylase; L-threonine/L-allo-threonine aldolase; EC 2.1.2.1; EC 4.1.2.48						SwissProt::O27433	563.1	66.1	0.995271867612293
NCBI__GCF_000024185.1	NCBI	GCF_000024185.1	gly	glyA	2	WP_012954930.1	MRU_RS00620	serine hydroxymethyltransferase				563.1	SwissProt::O27433	66.1	0.995271867612293	2	Serine hydroxymethyltransferase; SHMT; Serine methylase; EC 2.1.2.-
NCBI__GCF_000024185.1	NCBI	GCF_000024185.1	his	hisA	2	WP_012956515.1	MRU_RS08590	1-(5-phosphoribosyl)-5-[(5-phosphoribosylamino)methylideneamino]imidazole-4-carboxamide isomerase				300.4	curated2:Q2NHB3	61.2	1	1	1-(5-phosphoribosyl)-5-[(5-phosphoribosylamino)methylideneamino] imidazole-4-carboxamide isomerase; EC 5.3.1.16; Phosphoribosylformimino-5-aminoimidazole carboxamide ribotide isomerase	263.6	TIGR00007	0.995670995670996	2	hisA: 1-(5-phosphoribosyl)-5-[(5-phosphoribosylamino)methylideneamino]imidazole-4-carboxamide isomerase (EC 5.3.1.16)
NCBI__GCF_000024185.1	NCBI	GCF_000024185.1	his	hisA	0	WP_012954943.1	MRU_RS00690	imidazole glycerol phosphate synthase subunit HisF				75.9	curated2:A1W1K3	2025-05-30	0.843621399176955	0	1-(5-phosphoribosyl)-5-[(5-phosphoribosylamino)methylideneamino] imidazole-4-carboxamide isomerase; EC 5.3.1.16; Phosphoribosylformimino-5-aminoimidazole carboxamide ribotide isomerase						SwissProt::Q7SIB9,BRENDA::Q7SIB9	256.9	50.5	0.984126984126984
NCBI__GCF_000024185.1	NCBI	GCF_000024185.1	his	hisB	2	WP_048812537.1	MRU_RS10755	imidazoleglycerol-phosphate dehydratase HisB				190.7	uniprot:Q9HU41	47.2	0.989847715736041	2	RecName: Full=Imidazoleglycerol-phosphate dehydratase {ECO:0000255|HAMAP-Rule:MF_00076}; Short=IGPD {ECO:0000255|HAMAP-Rule:MF_00076}; EC=4.2.1.19 {ECO:0000255|HAMAP-Rule:MF_00076};
NCBI__GCF_000024185.1	NCBI	GCF_000024185.1	his	hisC	2	WP_012955256.1	MRU_RS02305	histidinol-phosphate transaminase				510.8	curated2:A5UKY0	67.3	1	1	Histidinol-phosphate aminotransferase; EC 2.6.1.9; Imidazole acetol-phosphate transaminase	367.0	TIGR01141	1	2	hisC: histidinol-phosphate transaminase (EC 2.6.1.9)
NCBI__GCF_000024185.1	NCBI	GCF_000024185.1	his	hisD	2	WP_012955816.1	MRU_RS05105	histidinol dehydrogenase				338.2	SwissProt::P06988,ecocyc::HISTDEHYD-MONOMER,metacyc::HISTDEHYD-MONOMER	44.4	0.953917050691244	2	Histidinol dehydrogenase; HDH; EC 1.1.1.23;; histidinal/histidinol dehydrogenase;; histidinal/histidinol dehydrogenase (EC 1.1.1.23)	561.8	TIGR00069	1	2	hisD: histidinol dehydrogenase (EC 1.1.1.23)
NCBI__GCF_000024185.1	NCBI	GCF_000024185.1	his	hisE	2	WP_012956048.1	MRU_RS06250	phosphoribosyl-AMP cyclohydrolase				165.6	SwissProt::O26347	57.0	0.905797101449275	2	Phosphoribosyl-AMP cyclohydrolase; PRA-CH; EC 3.5.4.19	118.2	PF01502	1	2	PRA-CH
NCBI__GCF_000024185.1	NCBI	GCF_000024185.1	his	hisE	0	WP_012955816.1	MRU_RS05105	histidinol dehydrogenase				320.5	SwissProt::P00815	39.9	0.531914893617021	0	Histidine biosynthesis trifunctional protein; EC 3.5.4.19; EC 3.6.1.31; EC 1.1.1.23						SwissProt::P06988,ecocyc::HISTDEHYD-MONOMER,metacyc::HISTDEHYD-MONOMER	338.2	44.4	0.953917050691244
NCBI__GCF_000024185.1	NCBI	GCF_000024185.1	his	hisF	2	WP_012954943.1	MRU_RS00690	imidazole glycerol phosphate synthase subunit HisF				256.9	SwissProt::Q7SIB9,BRENDA::Q7SIB9	50.5	0.984126984126984	2	Imidazole glycerol phosphate synthase subunit HisF; IGP synthase cyclase subunit; IGP synthase subunit HisF; ImGP synthase subunit HisF; IGPS subunit HisF; EC 4.3.2.10;; imidazole glycerol-phosphate synthase (subunit 1/2) (EC 4.3.2.10)	379.7	TIGR00735	1	2	hisF: imidazoleglycerol phosphate synthase, cyclase subunit
NCBI__GCF_000024185.1	NCBI	GCF_000024185.1	his	hisF	0	WP_012956515.1	MRU_RS08590	1-(5-phosphoribosyl)-5-[(5-phosphoribosylamino)methylideneamino]imidazole-4-carboxamide isomerase				137.5	BRENDA::Q8ZY16	2025-07-30	0.960474308300395	0	imidazole glycerol-phosphate synthase (subunit 2/2) (EC 4.3.2.10)						reanno::Caulo:CCNA_03852	166.8	34.2	0.967213114754098
NCBI__GCF_000024185.1	NCBI	GCF_000024185.1	his	hisG	2	WP_012954818.1	MRU_RS00050	ATP phosphoribosyltransferase				360.9	curated2:O27550	61.5	0.996515679442509	1	ATP phosphoribosyltransferase; ATP-PRT; ATP-PRTase; EC 2.4.2.17	222.0	TIGR00070	1	2	hisG: ATP phosphoribosyltransferase (EC 2.4.2.17)
NCBI__GCF_000024185.1	NCBI	GCF_000024185.1	his	hisH	2	WP_012954990.1	MRU_RS00915	imidazole glycerol phosphate synthase subunit HisH				138.7	SwissProt::Q7SIC0,BRENDA::Q7SIC0	40.4	0.92	2	Imidazole glycerol phosphate synthase subunit HisH; IGP synthase glutaminase subunit; IGP synthase subunit HisH; ImGP synthase subunit HisH; IGPS subunit HisH; EC 4.3.2.10; EC 3.5.1.2;; imidazole glycerol-phosphate synthase (subunit 2/2) (EC 4.3.2.10)	228.2	TIGR01855	0.994949494949495	2	hisH: imidazole glycerol phosphate synthase, glutamine amidotransferase subunit (EC 2.4.2.-)
NCBI__GCF_000024185.1	NCBI	GCF_000024185.1	his	hisH	0	WP_012954943.1	MRU_RS00690	imidazole glycerol phosphate synthase subunit HisF				192.6	BRENDA::Q9SZ30,metacyc::AT4G26900-MONOMER	39.0	0.527027027027027	0	imidazole glycerol-phosphate synthase (EC 4.3.2.10);; imidazole-glycerol-phosphate synthase (EC 4.3.2.10)						BRENDA::Q8ZY16	241.5	49.1	0.976284584980237
NCBI__GCF_000024185.1	NCBI	GCF_000024185.1	his	hisI	2	WP_048812520.1	MRU_RS10205	phosphoribosyl-ATP diphosphatase				116.7	curated2:Q2NHF0	57.9	1	1	Phosphoribosyl-ATP pyrophosphatase; PRA-PH; EC 3.6.1.31	77.3	TIGR03188	0.988095238095238	2	hisE: phosphoribosyl-ATP diphosphatase (EC 3.6.1.31)
NCBI__GCF_000024185.1	NCBI	GCF_000024185.1	his	hisI	0	WP_012955816.1	MRU_RS05105	histidinol dehydrogenase				320.5	SwissProt::P00815	39.9	0.531914893617021	0	Histidine biosynthesis trifunctional protein; EC 3.5.4.19; EC 3.6.1.31; EC 1.1.1.23						SwissProt::P06988,ecocyc::HISTDEHYD-MONOMER,metacyc::HISTDEHYD-MONOMER	338.2	44.4	0.953917050691244
NCBI__GCF_000024185.1	NCBI	GCF_000024185.1	his	hisI	0	WP_012955146.1	MRU_RS01735	right-handed parallel beta-helix repeat-containing protein				32.7	curated2:Q2G9L7	2025-09-30	0.514018691588785	0	Phosphoribosyl-ATP pyrophosphatase; PRA-PH; EC 3.6.1.31
NCBI__GCF_000024185.1	NCBI	GCF_000024185.1	his	hisN	0	WP_048812537.1	MRU_RS10755	imidazoleglycerol-phosphate dehydratase HisB				194.5	SwissProt::D2QPE6	49.2	0.50261780104712	0	Histidine biosynthesis bifunctional protein HisB; EC 3.1.3.15; EC 4.2.1.19						reanno::BFirm:BPHYT_RS17700	178.7	45.9	0.994871794871795
NCBI__GCF_000024185.1	NCBI	GCF_000024185.1	his	prs	2	WP_012956432.1	MRU_RS08170	ribose-phosphate diphosphokinase				402.5	curated2:A5UNK4	66.8	0.996644295302013	1	Ribose-phosphate pyrophosphokinase; RPPK; EC 2.7.6.1; 5-phospho-D-ribosyl alpha-1-diphosphate synthase; Phosphoribosyl diphosphate synthase; Phosphoribosyl pyrophosphate synthase; P-Rib-PP synthase; PRPP synthase; PRPPase	299.6	TIGR01251	0.951456310679612	2	prs: ribose-phosphate diphosphokinase (EC 2.7.6.1)
NCBI__GCF_000024185.1	NCBI	GCF_000024185.1	ile	cimA	2	WP_012956213.1	MRU_RS07065	(R)-citramalate synthase				570.9	BRENDA::Q58787,SwissProt::Q58787,metacyc::MONOMER-11899	57.0	1	2	(R)-citramalate synthase (EC 2.3.3.21);; (R)-citramalate synthase CimA; EC 2.3.3.21;; (R)-citratemalate synthase subunit (EC 2.3.3.21)						BRENDA::Q58595,SwissProt::Q58595	498.8	49.3	0.953667953667954
NCBI__GCF_000024185.1	NCBI	GCF_000024185.1	ile	cimA	1	WP_012955188.1	MRU_RS01960	homocitrate synthase family protein				363.6	BRENDA::Q58787,SwissProt::Q58787,metacyc::MONOMER-11899	48.9	0.757637474541752	1	(R)-citramalate synthase (EC 2.3.3.21);; (R)-citramalate synthase CimA; EC 2.3.3.21;; (R)-citratemalate synthase subunit (EC 2.3.3.21)						SwissProt::Q57926	465.7	61.1	0.935960591133005
NCBI__GCF_000024185.1	NCBI	GCF_000024185.1	ile	cimA	1	WP_171776186.1	MRU_RS10830	2-isopropylmalate synthase				459.1	curated2:O26819	46.1	0.979838709677419	1	Putative (R)-citramalate synthase CimA; EC 2.3.3.21						BRENDA::Q58595,SwissProt::Q58595	534.6	54.2	0.971042471042471
NCBI__GCF_000024185.1	NCBI	GCF_000024185.1	ile	ilvC	2	WP_012956908.1	MRU_RS10610	ketol-acid reductoisomerase				463.8	metacyc::MONOMER-11920	69.5	1	2	acetohydroxy-acid isomeroreductase subunit (EC 1.1.1.383)	456.4	TIGR00465	0.993630573248408	2	ilvC: ketol-acid reductoisomerase (EC 1.1.1.86)
NCBI__GCF_000024185.1	NCBI	GCF_000024185.1	ile	ilvD	2	WP_012956917.1	MRU_RS10660	dihydroxy-acid dehydratase				743.8	metacyc::MONOMER-11919	65.2	1	2	dihydroxy-acid dehydratase subunit (EC 4.2.1.9)	786.1	TIGR00110	0.998158379373849	2	ilvD: dihydroxy-acid dehydratase (EC 4.2.1.9)
NCBI__GCF_000024185.1	NCBI	GCF_000024185.1	ile	ilvE	2	WP_012956905.1	MRU_RS10595	branched-chain amino acid transaminase				415.2	metacyc::MONOMER-11914	59.2	1	2	branched-chain-amino-acid aminotransferase subunit (EC 2.6.1.42)	449.5	TIGR01122	1	2	ilvE: branched-chain amino acid aminotransferase (EC 2.6.1.42)
NCBI__GCF_000024185.1	NCBI	GCF_000024185.1	ile	ilvH	2	WP_012956909.1	MRU_RS10615	acetolactate synthase small subunit				179.1	metacyc::MONOMER-11901	50.9	0.940828402366864	2	acetohydroxy-acid synthase small subunit (EC 2.2.1.6)	206.1	TIGR00119	0.987341772151899	2	ilvN: acetolactate synthase, small subunit (EC 2.2.1.6)
NCBI__GCF_000024185.1	NCBI	GCF_000024185.1	ile	ilvI	1	WP_012955212.1	MRU_RS02085	thiamine pyrophosphate-binding protein				251.9	curated2:Q02137	2025-08-30	0.935652173913043	1	Acetolactate synthase large subunit; AHAS; EC 2.2.1.6; Acetohydroxy-acid synthase large subunit; ALS
NCBI__GCF_000024185.1	NCBI	GCF_000024185.1	ile	ilvI	0	WP_012956910.1	MRU_RS11265	acetolactate synthase large subunit				393.7	curated2:O08353	52.4	0.639398998330551	0	Probable acetolactate synthase large subunit; AHAS; EC 2.2.1.6; Acetohydroxy-acid synthase large subunit; ALS
NCBI__GCF_000024185.1	NCBI	GCF_000024185.1	ile	leuB	2	WP_012955834.1	MRU_RS05195	homoisocitrate dehydrogenase				366.7	SwissProt::Q58130,metacyc::MONOMER-13649	58.8	0.996996996996997	2	3-isopropylmalate/3-methylmalate dehydrogenase; 3-isopropylmalate dehydrogenase; 3-IPM-DH; IMDH; IPMDH; Beta-IPM dehydrogenase; D-malate dehydrogenase [decarboxylating]; EC 1.1.1.85; EC 1.1.1.n5; EC 1.1.1.83;; 3-isopropylmalate dehydrogenase subunit (EC 1.1.1.85)						SwissProt::Q58991,BRENDA::Q58991,metacyc::MONOMER-2004	333.2	52.5	0.985590778097983
NCBI__GCF_000024185.1	NCBI	GCF_000024185.1	ile	leuB	2	WP_012954911.1	MRU_RS00525	isocitrate/isopropylmalate family dehydrogenase				361.3	SwissProt::Q58130,metacyc::MONOMER-13649	56.3	0.990990990990991	2	3-isopropylmalate/3-methylmalate dehydrogenase; 3-isopropylmalate dehydrogenase; 3-IPM-DH; IMDH; IPMDH; Beta-IPM dehydrogenase; D-malate dehydrogenase [decarboxylating]; EC 1.1.1.85; EC 1.1.1.n5; EC 1.1.1.83;; 3-isopropylmalate dehydrogenase subunit (EC 1.1.1.85)						SwissProt::Q58991,BRENDA::Q58991,metacyc::MONOMER-2004	316.2	50.6	0.968299711815562
NCBI__GCF_000024185.1	NCBI	GCF_000024185.1	ile	leuC	2	WP_012954913.1	MRU_RS00535	homoaconitase large subunit				519.6	BRENDA::P81291,SwissProt::P81291,metacyc::MONOMER-13647	60.9	0.988207547169811	2	3-isopropylmalate dehydratase (EC 4.2.1.33); homoaconitate hydratase (EC 4.2.1.36);; Isopropylmalate/citramalate isomerase large subunit; (R)-2-methylmalate dehydratase; (R)-citramalate dehydratase; 3-isopropylmalate dehydratase; Alpha-isopropylmalate dehydratase; Citraconate hydratase; Isopropylmalate isomerase; IPMI; Maleate hydratase; Malease; EC 4.2.1.33; EC 4.2.1.35; EC 4.2.1.31;; isopropylm…	560.2	TIGR02086	0.992700729927007	1	3-isopropylmalate dehydratase, large subunit	BRENDA::Q58409,CharProtDB::CH_091727,SwissProt::Q58409,metacyc::MONOMER-2003	414.1	48.1	0.988095238095238
NCBI__GCF_000024185.1	NCBI	GCF_000024185.1	ile	leuC	1	WP_012955187.1	MRU_RS01955	homoaconitase large subunit				483.0	curated2:O27439	54.2	0.992840095465394	1	Probable 3-isopropylmalate dehydratase large subunit; EC 4.2.1.33; Alpha-IPM isomerase; IPMI; Isopropylmalate isomerase	603.9	TIGR02086	0.997566909975669	1	3-isopropylmalate dehydratase, large subunit	BRENDA::Q58409,CharProtDB::CH_091727,SwissProt::Q58409,metacyc::MONOMER-2003	453.8	51.1	0.992857142857143
NCBI__GCF_000024185.1	NCBI	GCF_000024185.1	ile	leuD	2	WP_012954912.1	MRU_RS00530	3-isopropylmalate dehydratase small subunit				206.1	BRENDA::Q58673,SwissProt::Q58673,metacyc::MONOMER-13648	61.6	0.946428571428571	2	3-isopropylmalate dehydratase (EC 4.2.1.33);; Isopropylmalate/citramalate isomerase small subunit; (R)-2-methylmalate dehydratase; (R)-citramalate dehydratase; 3-isopropylmalate dehydratase; Alpha-isopropylmalate dehydratase; Citraconate hydratase; Isopropylmalate isomerase; IPMI; Maleate hydratase; Malease; EC 4.2.1.33; EC 4.2.1.35; EC 4.2.1.31;; isopropylmalate isomerase small subunit (EC 4.2.1…	216.1	TIGR02087	1	1	3-isopropylmalate dehydratase, small subunit	SwissProt::Q58667,metacyc::MONOMER-2005	161.0	51.6	0.929411764705882
NCBI__GCF_000024185.1	NCBI	GCF_000024185.1	ile	leuD	1	WP_012956487.1	MRU_RS08455	homoaconitase small subunit				181.0	curated2:B4U7M0	58.4	0.96969696969697	1	3-isopropylmalate dehydratase small subunit; EC 4.2.1.33; Alpha-IPM isomerase; IPMI; Isopropylmalate isomerase	224.8	TIGR02087	0.993630573248408	1	3-isopropylmalate dehydratase, small subunit	SwissProt::Q58667,metacyc::MONOMER-2005	164.1	53.5	0.929411764705882
NCBI__GCF_000024185.1	NCBI	GCF_000024185.1	ile	ofoa	0	WP_012956626.1	MRU_RS09155	2-oxoacid:acceptor oxidoreductase subunit alpha				176.0	SwissProt::Q96XT2,BRENDA::Q96XT2	32.0	0.60828025477707	0	2-oxoacid:ferredoxin oxidoreductase 2, subunit alpha; OFOR2; EC 1.2.7.11;; 2-oxoacid oxidoreductase (ferredoxin) (subunit 2/2) (EC 1.2.7.11)						SwissProt::P80904	514.2	65.2	0.989333333333333
NCBI__GCF_000024185.1	NCBI	GCF_000024185.1	ile	ofob	0	WP_012956625.1	MRU_RS09150	2-oxoacid:ferredoxin oxidoreductase subunit beta				164.1	SwissProt::A0A0E3KBH3	35.7	0.8	0	2-oxoacid:ferredoxin oxidoreductase subunit beta; OFOR; EC 1.2.7.11						SwissProt::P80905	425.6	69.4	0.996491228070175
NCBI__GCF_000024185.1	NCBI	GCF_000024185.1	ile	ofob	0	WP_012956230.1	MRU_RS07150	2-oxoacid:acceptor oxidoreductase family protein				86.7	SwissProt::P72579,BRENDA::P72579,metacyc::MONOMER-11912	32.3	0.645901639344262	0	2-oxoacid:ferredoxin oxidoreductase subunit beta; OFOR; EC 1.2.7.11;; 2-oxoacid oxidoreductase (ferredoxin) (subunit 1/2) (EC 1.2.7.11);; 2-oxoacid:ferredoxin oxidoreductase &beta; subunit (EC 1.2.7.11; EC 1.2.7.1; EC 1.2.7.3; EC 1.2.7.7)						SwissProt::P80907	634.8	64.3	0.993723849372385
NCBI__GCF_000024185.1	NCBI	GCF_000024185.1	ile	prpE	0	WP_012956233.1	MRU_RS07165	AMP-binding protein				423.3	SwissProt::Q3UNX5	38.9	0.941379310344828	0	Acyl-coenzyme A synthetase ACSM3, mitochondrial; Acyl-CoA synthetase medium-chain family member 3; Butyrate--CoA ligase 3; Butyryl-coenzyme A synthetase 3; Middle-chain acyl-CoA synthetase 3; Propionate--CoA ligase; Protein SA homolog; EC 6.2.1.2; EC 6.2.1.17						BRENDA::Q8TLW1	704.1	58.6	0.9875
NCBI__GCF_000024185.1	NCBI	GCF_000024185.1	ile	prpE	0	WP_012956127.1	MRU_RS06640	AMP-binding protein				204.5	BRENDA::A4YDR9,SwissProt::A4YDR9	2025-01-31	0.930783242258652	0	4-hydroxybutyrate-CoA ligase (AMP-forming) (EC 6.2.1.40);; 4-hydroxybutyrate--CoA ligase 2; Acetate--CoA ligase; Butyrate--CoA ligase; Propionate--CoA ligase; acyl-activating enzyme; EC 6.2.1.40; EC 6.2.1.1; EC 6.2.1.2; EC 6.2.1.17						reanno::acidovorax_3H11:Ac3H11_3009	515.4	47.1	0.929065743944637
NCBI__GCF_000024185.1	NCBI	GCF_000024185.1	leu	ilvC	2	WP_012956908.1	MRU_RS10610	ketol-acid reductoisomerase				463.8	metacyc::MONOMER-11920	69.5	1	2	acetohydroxy-acid isomeroreductase subunit (EC 1.1.1.383)	456.4	TIGR00465	0.993630573248408	2	ilvC: ketol-acid reductoisomerase (EC 1.1.1.86)
NCBI__GCF_000024185.1	NCBI	GCF_000024185.1	leu	ilvD	2	WP_012956917.1	MRU_RS10660	dihydroxy-acid dehydratase				743.8	metacyc::MONOMER-11919	65.2	1	2	dihydroxy-acid dehydratase subunit (EC 4.2.1.9)	786.1	TIGR00110	0.998158379373849	2	ilvD: dihydroxy-acid dehydratase (EC 4.2.1.9)
NCBI__GCF_000024185.1	NCBI	GCF_000024185.1	leu	ilvE	2	WP_012956905.1	MRU_RS10595	branched-chain amino acid transaminase				415.2	metacyc::MONOMER-11914	59.2	1	2	branched-chain-amino-acid aminotransferase subunit (EC 2.6.1.42)	449.5	TIGR01122	1	2	ilvE: branched-chain amino acid aminotransferase (EC 2.6.1.42)
NCBI__GCF_000024185.1	NCBI	GCF_000024185.1	leu	ilvH	2	WP_012956909.1	MRU_RS10615	acetolactate synthase small subunit				179.1	metacyc::MONOMER-11901	50.9	0.940828402366864	2	acetohydroxy-acid synthase small subunit (EC 2.2.1.6)	206.1	TIGR00119	0.987341772151899	2	ilvN: acetolactate synthase, small subunit (EC 2.2.1.6)
NCBI__GCF_000024185.1	NCBI	GCF_000024185.1	leu	ilvI	1	WP_012955212.1	MRU_RS02085	thiamine pyrophosphate-binding protein				251.9	curated2:Q02137	2025-08-30	0.935652173913043	1	Acetolactate synthase large subunit; AHAS; EC 2.2.1.6; Acetohydroxy-acid synthase large subunit; ALS
NCBI__GCF_000024185.1	NCBI	GCF_000024185.1	leu	ilvI	0	WP_012956910.1	MRU_RS11265	acetolactate synthase large subunit				393.7	curated2:O08353	52.4	0.639398998330551	0	Probable acetolactate synthase large subunit; AHAS; EC 2.2.1.6; Acetohydroxy-acid synthase large subunit; ALS
NCBI__GCF_000024185.1	NCBI	GCF_000024185.1	leu	leuA	2	WP_171776186.1	MRU_RS10830	2-isopropylmalate synthase				534.6	BRENDA::Q58595,SwissProt::Q58595	54.2	0.971042471042471	2	2-isopropylmalate synthase (EC 2.3.3.13);; 2-isopropylmalate synthase; Alpha-IPM synthase; Alpha-isopropylmalate synthase; EC 2.3.3.13						BRENDA::Q58787,SwissProt::Q58787,metacyc::MONOMER-11899	457.6	47.4	0.995926680244399
NCBI__GCF_000024185.1	NCBI	GCF_000024185.1	leu	leuA	1	WP_012956213.1	MRU_RS07065	(R)-citramalate synthase				509.6	curated2:Q8TYB1	49.9	0.98997995991984	1	Probable 2-isopropylmalate synthase; EC 2.3.3.13; Alpha-IPM synthase; Alpha-isopropylmalate synthase						BRENDA::Q58787,SwissProt::Q58787,metacyc::MONOMER-11899	570.9	57.0	1
NCBI__GCF_000024185.1	NCBI	GCF_000024185.1	leu	leuA	1	WP_012955188.1	MRU_RS01960	homocitrate synthase family protein				381.3	curated2:Q8TYB1	51.9	0.741482965931864	1	Probable 2-isopropylmalate synthase; EC 2.3.3.13; Alpha-IPM synthase; Alpha-isopropylmalate synthase						SwissProt::Q57926	465.7	61.1	0.935960591133005
NCBI__GCF_000024185.1	NCBI	GCF_000024185.1	leu	leuB	2	WP_012955834.1	MRU_RS05195	homoisocitrate dehydrogenase				366.7	SwissProt::Q58130,metacyc::MONOMER-13649	58.8	0.996996996996997	2	3-isopropylmalate/3-methylmalate dehydrogenase; 3-isopropylmalate dehydrogenase; 3-IPM-DH; IMDH; IPMDH; Beta-IPM dehydrogenase; D-malate dehydrogenase [decarboxylating]; EC 1.1.1.85; EC 1.1.1.n5; EC 1.1.1.83;; 3-isopropylmalate dehydrogenase subunit (EC 1.1.1.85)						SwissProt::Q58991,BRENDA::Q58991,metacyc::MONOMER-2004	333.2	52.5	0.985590778097983
NCBI__GCF_000024185.1	NCBI	GCF_000024185.1	leu	leuB	2	WP_012954911.1	MRU_RS00525	isocitrate/isopropylmalate family dehydrogenase				361.3	SwissProt::Q58130,metacyc::MONOMER-13649	56.3	0.990990990990991	2	3-isopropylmalate/3-methylmalate dehydrogenase; 3-isopropylmalate dehydrogenase; 3-IPM-DH; IMDH; IPMDH; Beta-IPM dehydrogenase; D-malate dehydrogenase [decarboxylating]; EC 1.1.1.85; EC 1.1.1.n5; EC 1.1.1.83;; 3-isopropylmalate dehydrogenase subunit (EC 1.1.1.85)						SwissProt::Q58991,BRENDA::Q58991,metacyc::MONOMER-2004	316.2	50.6	0.968299711815562
NCBI__GCF_000024185.1	NCBI	GCF_000024185.1	leu	leuC	2	WP_012954913.1	MRU_RS00535	homoaconitase large subunit				519.6	BRENDA::P81291,SwissProt::P81291,metacyc::MONOMER-13647	60.9	0.988207547169811	2	3-isopropylmalate dehydratase (EC 4.2.1.33); homoaconitate hydratase (EC 4.2.1.36);; Isopropylmalate/citramalate isomerase large subunit; (R)-2-methylmalate dehydratase; (R)-citramalate dehydratase; 3-isopropylmalate dehydratase; Alpha-isopropylmalate dehydratase; Citraconate hydratase; Isopropylmalate isomerase; IPMI; Maleate hydratase; Malease; EC 4.2.1.33; EC 4.2.1.35; EC 4.2.1.31;; isopropylm…	560.2	TIGR02086	0.992700729927007	1	3-isopropylmalate dehydratase, large subunit	BRENDA::Q58409,CharProtDB::CH_091727,SwissProt::Q58409,metacyc::MONOMER-2003	414.1	48.1	0.988095238095238
NCBI__GCF_000024185.1	NCBI	GCF_000024185.1	leu	leuC	1	WP_012955187.1	MRU_RS01955	homoaconitase large subunit				483.0	curated2:O27439	54.2	0.992840095465394	1	Probable 3-isopropylmalate dehydratase large subunit; EC 4.2.1.33; Alpha-IPM isomerase; IPMI; Isopropylmalate isomerase	603.9	TIGR02086	0.997566909975669	1	3-isopropylmalate dehydratase, large subunit	BRENDA::Q58409,CharProtDB::CH_091727,SwissProt::Q58409,metacyc::MONOMER-2003	453.8	51.1	0.992857142857143
NCBI__GCF_000024185.1	NCBI	GCF_000024185.1	leu	leuD	2	WP_012954912.1	MRU_RS00530	3-isopropylmalate dehydratase small subunit				206.1	BRENDA::Q58673,SwissProt::Q58673,metacyc::MONOMER-13648	61.6	0.946428571428571	2	3-isopropylmalate dehydratase (EC 4.2.1.33);; Isopropylmalate/citramalate isomerase small subunit; (R)-2-methylmalate dehydratase; (R)-citramalate dehydratase; 3-isopropylmalate dehydratase; Alpha-isopropylmalate dehydratase; Citraconate hydratase; Isopropylmalate isomerase; IPMI; Maleate hydratase; Malease; EC 4.2.1.33; EC 4.2.1.35; EC 4.2.1.31;; isopropylmalate isomerase small subunit (EC 4.2.1…	216.1	TIGR02087	1	1	3-isopropylmalate dehydratase, small subunit	SwissProt::Q58667,metacyc::MONOMER-2005	161.0	51.6	0.929411764705882
NCBI__GCF_000024185.1	NCBI	GCF_000024185.1	leu	leuD	1	WP_012956487.1	MRU_RS08455	homoaconitase small subunit				181.0	curated2:B4U7M0	58.4	0.96969696969697	1	3-isopropylmalate dehydratase small subunit; EC 4.2.1.33; Alpha-IPM isomerase; IPMI; Isopropylmalate isomerase	224.8	TIGR02087	0.993630573248408	1	3-isopropylmalate dehydratase, small subunit	SwissProt::Q58667,metacyc::MONOMER-2005	164.1	53.5	0.929411764705882
NCBI__GCF_000024185.1	NCBI	GCF_000024185.1	lys	DAPtransferase	2	WP_012955743.1	MRU_RS04745	LL-diaminopimelate aminotransferase				621.3	BRENDA::O26158,SwissProt::O26158	70.7	1	2	LL-diaminopimelate aminotransferase (EC 2.6.1.83);; LL-diaminopimelate aminotransferase; DAP-AT; DAP-aminotransferase; LL-DAP-aminotransferase; EC 2.6.1.83	630.6	TIGR03542	0.995024875621891	2	LL-diaminopimelate aminotransferase (EC 2.6.1.83)
NCBI__GCF_000024185.1	NCBI	GCF_000024185.1	lys	asd	2	WP_012956467.1	MRU_RS08345	aspartate-semialdehyde dehydrogenase				406.4	SwissProt::Q57658,metacyc::MONOMER-20453	58.3	0.977401129943503	2	Aspartate-semialdehyde dehydrogenase; ASA dehydrogenase; ASADH; Aspartate-beta-semialdehyde dehydrogenase; EC 1.2.1.11;; aspartate-semialdehyde dehydrogenase monomer (EC 1.2.1.11)	505.4	TIGR00978	1	1	asd: aspartate-semialdehyde dehydrogenase (EC 1.2.1.11)	SwissProt::A4YEN2,metacyc::MONOMER-13726	263.8	40.5	0.963585434173669
NCBI__GCF_000024185.1	NCBI	GCF_000024185.1	lys	asp-kinase	2	WP_012956470.1	MRU_RS08360	aspartate kinase				196.1	BRENDA::P08495,CharProtDB::CH_090825,SwissProt::P08495,metacyc::MONOMER-6561,metacyc::MONOMER-6562	33.4	0.977941176470588	1	aspartate kinase (EC 2.7.2.4);; aspartate kinase 2; EC 2.7.2.4;; Aspartokinase 2; Aspartate kinase 2; Aspartokinase II; EC 2.7.2.4;; aspartate kinase II &alpha; subunit (EC 2.7.2.4);; aspartate kinase II &beta; subunit (EC 2.7.2.4)	450.8	TIGR00656	0.99017199017199	2	aspartate kinase, monofunctional class (EC 2.7.2.4)
NCBI__GCF_000024185.1	NCBI	GCF_000024185.1	lys	dapA	2	WP_012956469.1	MRU_RS08355	4-hydroxy-tetrahydrodipicolinate synthase				305.1	SwissProt::Q57695	50.3	0.996539792387543	2	4-hydroxy-tetrahydrodipicolinate synthase; HTPA synthase; EC 4.3.3.7	325.3	TIGR00674	0.989510489510489	2	dapA: 4-hydroxy-tetrahydrodipicolinate synthase (EC 4.3.3.7)
NCBI__GCF_000024185.1	NCBI	GCF_000024185.1	lys	dapB	2	WP_012956468.1	MRU_RS08350	4-hydroxy-tetrahydrodipicolinate reductase				208.0	BRENDA::Q9K1F1	41.6	0.977695167286245	2	4-hydroxy-tetrahydrodipicolinate reductase (EC 1.17.1.8)	323.8	TIGR00036	1	2	dapB: 4-hydroxy-tetrahydrodipicolinate reductase (EC 1.17.1.8)
NCBI__GCF_000024185.1	NCBI	GCF_000024185.1	lys	dapC	2	WP_012955216.1	MRU_RS02105	alanine--glyoxylate aminotransferase family protein				409.5	metacyc::MONOMER-15919	53.6	0.961038961038961	2	phosphoserine aminotransferase monomer (EC 2.6.1.1; EC 2.6.1.52)						SwissProt::Q9X1C0	305.4	43.6	0.963541666666667
NCBI__GCF_000024185.1	NCBI	GCF_000024185.1	lys	dapC	1	WP_012954957.1	MRU_RS00755	aspartate aminotransferase family protein				299.7	curated2:P59317	41.6	0.896551724137931	1	Acetylornithine/succinyldiaminopimelate aminotransferase; ACOAT; DapATase; Succinyldiaminopimelate transferase; EC 2.6.1.11; EC 2.6.1.17						BRENDA::A8J933	316.2	42.2	0.878260869565217
NCBI__GCF_000024185.1	NCBI	GCF_000024185.1	lys	dapC	0	WP_012955800.1	MRU_RS05030	glutamate-1-semialdehyde 2,1-aminomutase				132.9	SwissProt::P18335,ecocyc::ACETYLORNTRANSAM-MONOMER,metacyc::ACETYLORNTRANSAM-MONOMER	32.3	0.667487684729064	0	Acetylornithine/succinyldiaminopimelate aminotransferase; ACOAT; DapATase; Succinyldiaminopimelate transferase; EC 2.6.1.11; EC 2.6.1.17;; <i>N</i>-acetylornithine aminotransferase / <i>N</i>-succinyldiaminopimelate aminotransferase (EC 2.6.1.11; EC 2.6.1.17);; <i>N</i>-acetylornithine aminotransferase / <i>N</i>-succinyldiaminopimelate aminotransferase (EC 2.6.1.11; EC 2.6.1.17)						BRENDA::P30949	436.8	52.8	0.969767441860465
NCBI__GCF_000024185.1	NCBI	GCF_000024185.1	lys	dapC	0	WP_012956882.1	MRU_RS10475	adenosylmethionine--8-amino-7-oxononanoate transaminase				193.0	curated2:P59317	32.9	0.935960591133005	0	Acetylornithine/succinyldiaminopimelate aminotransferase; ACOAT; DapATase; Succinyldiaminopimelate transferase; EC 2.6.1.11; EC 2.6.1.17						SwissProt::P22805	490.0	52.2	0.96043956043956
NCBI__GCF_000024185.1	NCBI	GCF_000024185.1	lys	dapF	2	WP_012954961.1	MRU_RS00775	diaminopimelate epimerase				235.3	SwissProt::Q81XR2	40.9	0.961805555555556	2	Diaminopimelate epimerase; DAP epimerase; PLP-independent amino acid racemase; EC 5.1.1.7	303.0	TIGR00652	0.988888888888889	2	dapF: diaminopimelate epimerase (EC 5.1.1.7)	SwissProt::D2Z026,BRENDA::D2Z026,metacyc::MONOMER-18018	148.7	33.6	0.944250871080139
NCBI__GCF_000024185.1	NCBI	GCF_000024185.1	lys	dapH	0	WP_012956272.1	MRU_RS07365	acyltransferase				71.2	SwissProt::O34981	33.3	0.614406779661017	0	2,3,4,5-tetrahydropyridine-2,6-dicarboxylate N-acetyltransferase; Tetrahydrodipicolinate N-acetyltransferase; THP acetyltransferase; Tetrahydropicolinate acetylase; EC 2.3.1.89						metacyc::MONOMER-18140	117.5	40.6	0.577358490566038
NCBI__GCF_000024185.1	NCBI	GCF_000024185.1	lys	dapH	0	WP_143714353.1	MRU_RS02310	gamma carbonic anhydrase family protein				93.6	curated2:B1L0V4	41.9	0.588983050847458	0	2,3,4,5-tetrahydropyridine-2,6-dicarboxylate N-acetyltransferase; EC 2.3.1.89; Tetrahydrodipicolinate N-acetyltransferase; THP acetyltransferase; Tetrahydropicolinate acetylase						BRENDA::O59257	156.8	49.1	0.913294797687861
NCBI__GCF_000024185.1	NCBI	GCF_000024185.1	lys	dapH	0	WP_012956968.1	MRU_RS10905	sugar O-acetyltransferase				73.6	curated2:Q9K9H8	32.4	0.65	0	2,3,4,5-tetrahydropyridine-2,6-dicarboxylate N-acetyltransferase; EC 2.3.1.89; Tetrahydrodipicolinate N-acetyltransferase; THP acetyltransferase; Tetrahydropicolinate acetylase						BRENDA::P07464,SwissProt::P07464,ecocyc::GALACTOACETYLTRAN-MONOMER,metacyc::GALACTOACETYLTRAN-MONOMER	146.0	39.8	0.911330049261084
NCBI__GCF_000024185.1	NCBI	GCF_000024185.1	lys	dapX	0	WP_012955628.1	MRU_RS04170	pyridoxal phosphate-dependent aminotransferase				265.4	SwissProt::P16524,metacyc::BSU14000-MONOMER	38.8	0.94910941475827	0	Probable N-acetyl-LL-diaminopimelate aminotransferase; Putative aminotransferase A; EC 2.6.1.-;; N-acetyl-L,L-diaminopimelate aminotransferase						SwissProt::H3ZPU1	302.0	42.5	0.961439588688946
NCBI__GCF_000024185.1	NCBI	GCF_000024185.1	lys	hcs	2	WP_012955188.1	MRU_RS01960	homocitrate synthase family protein				465.7	SwissProt::Q57926	61.1	0.935960591133005	2	Homocitrate synthase AksA; (R)-homo(2)citrate synthase; (R)-homo(3)citrate synthase; EC 2.3.3.14; EC 2.3.3.-						BRENDA::Q58595,SwissProt::Q58595	366.7	48.4	0.72972972972973
NCBI__GCF_000024185.1	NCBI	GCF_000024185.1	lys	hcs	1	WP_171776186.1	MRU_RS10830	2-isopropylmalate synthase				364.4	curated2:O27667	48.9	0.941176470588235	1	Homocitrate synthase AksA; EC 2.3.3.14; (R)-homo(2)citrate synthase; EC 2.3.3.-; (R)-homo(3)citrate synthase; EC 2.3.3.-						BRENDA::Q58595,SwissProt::Q58595	534.6	54.2	0.971042471042471
NCBI__GCF_000024185.1	NCBI	GCF_000024185.1	lys	hcs	1	WP_012956213.1	MRU_RS07065	(R)-citramalate synthase				344.7	curated2:Q8TW28	45.4	0.942065491183879	1	Homocitrate synthase AksA; EC 2.3.3.14; (R)-homo(2)citrate synthase; EC 2.3.3.-; (R)-homo(3)citrate synthase; EC 2.3.3.-						BRENDA::Q58787,SwissProt::Q58787,metacyc::MONOMER-11899	570.9	57.0	1
NCBI__GCF_000024185.1	NCBI	GCF_000024185.1	lys	hicdh	1	WP_012955834.1	MRU_RS05195	homoisocitrate dehydrogenase				333.2	SwissProt::Q58991,BRENDA::Q58991,metacyc::MONOMER-2004	52.5	0.985590778097983	1	Homoisocitrate dehydrogenase; HICDH; Homo(2)-isocitrate/homo(3)-isocitrate dehydrogenase; Isohomocitrate dehydrogenase; IHDH; NAD-dependent threo-isohomocitrate dehydrogenase; EC 1.1.1.87; EC 1.1.1.-;; methanogen homoaconitase (EC 4.2.1.114);; NAD-dependent <i>threo</i>-isocitrate dehydrogenase (EC 1.1.1.87)						SwissProt::Q58130,metacyc::MONOMER-13649	366.7	58.8	0.996996996996997
NCBI__GCF_000024185.1	NCBI	GCF_000024185.1	lys	hicdh	1	WP_012954911.1	MRU_RS00525	isocitrate/isopropylmalate family dehydrogenase				316.2	SwissProt::Q58991,BRENDA::Q58991,metacyc::MONOMER-2004	50.6	0.968299711815562	1	Homoisocitrate dehydrogenase; HICDH; Homo(2)-isocitrate/homo(3)-isocitrate dehydrogenase; Isohomocitrate dehydrogenase; IHDH; NAD-dependent threo-isohomocitrate dehydrogenase; EC 1.1.1.87; EC 1.1.1.-;; methanogen homoaconitase (EC 4.2.1.114);; NAD-dependent <i>threo</i>-isocitrate dehydrogenase (EC 1.1.1.87)						SwissProt::Q58130,metacyc::MONOMER-13649	361.3	56.3	0.990990990990991
NCBI__GCF_000024185.1	NCBI	GCF_000024185.1	lys	lysA	2	WP_012954960.1	MRU_RS00770	diaminopimelate decarboxylase				590.9	curated2:O27390	65.5	0.985981308411215	1	Diaminopimelate decarboxylase; DAP decarboxylase; DAPDC; EC 4.1.1.20	478.2	TIGR01048	0.992805755395683	2	lysA: diaminopimelate decarboxylase (EC 4.1.1.20)
NCBI__GCF_000024185.1	NCBI	GCF_000024185.1	lys	lysJ	1	WP_012954957.1	MRU_RS00755	aspartate aminotransferase family protein				290.4	curated2:Q9RW75	40.8	0.916083916083916	1	[LysW]-aminoadipate semialdehyde transaminase; EC 2.6.1.118						BRENDA::A8J933	316.2	42.2	0.878260869565217
NCBI__GCF_000024185.1	NCBI	GCF_000024185.1	lys	lysJ	0	WP_012956882.1	MRU_RS10475	adenosylmethionine--8-amino-7-oxononanoate transaminase				171.4	BRENDA::Q93R93,SwissProt::Q93R93,metacyc::MONOMER-6741	31.9	0.90379746835443	0	[amino group carrier protein]-gamma-(L-lysyl)-L-glutamate aminotransferase (EC 2.6.1.118);; [LysW]-aminoadipate semialdehyde transaminase; EC 2.6.1.118;; L-2-aminoadipate semialdehyde transaminase monomer (EC 2.6.1.118)						SwissProt::P22805	490.0	52.2	0.96043956043956
NCBI__GCF_000024185.1	NCBI	GCF_000024185.1	lys	lysN	0	WP_012955628.1	MRU_RS04170	pyridoxal phosphate-dependent aminotransferase				208.8	SwissProt::P58350,reanno::Smeli:SMc04386	2025-08-31	0.948780487804878	0	Aspartate aminotransferase; AAT; AspAT; Putative 2-aminoadipate transaminase; Transaminase A; EC 2.6.1.1; EC 2.6.1.39;; 2-aminoadipate:2-oxoglutarate aminotransferase (EC 2.6.1.39)						SwissProt::H3ZPU1	302.0	42.5	0.961439588688946
NCBI__GCF_000024185.1	NCBI	GCF_000024185.1	lys	lysN	0	WP_012954957.1	MRU_RS00755	aspartate aminotransferase family protein				201.8	SwissProt::Q88FI7,metacyc::G1G01-4375-MONOMER,reanno::Putida:PP_4108	32.8	0.963942307692308	0	2-aminoadipate transaminase; 2-aminoadipate aminotransferase; L-2AA aminotransferase; EC 2.6.1.39;; 4-aminobutyrate aminotransferase (EC 2.6.1.39);; 2-aminoadipate transaminase (EC 2.6.1.39)						BRENDA::A8J933	316.2	42.2	0.878260869565217
NCBI__GCF_000024185.1	NCBI	GCF_000024185.1	lys	lysT	2	WP_012955187.1	MRU_RS01955	homoaconitase large subunit				453.8	BRENDA::Q58409,CharProtDB::CH_091727,SwissProt::Q58409,metacyc::MONOMER-2003	51.1	0.992857142857143	2	methanogen homoaconitase (EC 4.2.1.114);; homoaconitase; EC 4.2.1.-; EC 4.2.1.36;; Methanogen homoaconitase large subunit; HACN; Homoaconitate hydratase; EC 4.2.1.114;; homoaconitase &alpha; subunit (EC 4.2.1.36)						reanno::DvH:208495	368.6	45.3	0.992840095465394
NCBI__GCF_000024185.1	NCBI	GCF_000024185.1	lys	lysT	1	WP_012954913.1	MRU_RS00535	homoaconitase large subunit				441.0	curated2:O27668	50.6	0.974299065420561	1	Probable methanogen homoaconitase large subunit; HACN; EC 4.2.1.114; Homoaconitate hydratase						SwissProt::Q0QLE2,metacyc::MONOMER-13676	407.1	47.4	0.985714285714286
NCBI__GCF_000024185.1	NCBI	GCF_000024185.1	lys	lysU	1	WP_012956487.1	MRU_RS08455	homoaconitase small subunit				164.1	SwissProt::Q58667,metacyc::MONOMER-2005	53.5	0.929411764705882	1	Methanogen homoaconitase small subunit; HACN; Homoaconitate hydratase; EC 4.2.1.114;; homoaconitase &beta; subunit (EC 4.2.1.36)						SwissProt::Q0QLE1,metacyc::MONOMER-13677	170.2	53.0	0.993865030674847
NCBI__GCF_000024185.1	NCBI	GCF_000024185.1	lys	lysU	1	WP_012954912.1	MRU_RS00530	3-isopropylmalate dehydratase small subunit				161.0	SwissProt::Q58667,metacyc::MONOMER-2005	51.6	0.929411764705882	1	Methanogen homoaconitase small subunit; HACN; Homoaconitate hydratase; EC 4.2.1.114;; homoaconitase &beta; subunit (EC 4.2.1.36)						BRENDA::Q58673,SwissProt::Q58673,metacyc::MONOMER-13648	206.1	61.6	0.946428571428571
NCBI__GCF_000024185.1	NCBI	GCF_000024185.1	lys	lysY	2	WP_012956517.1	MRU_RS08600	N-acetyl-gamma-glutamyl-phosphate reductase				283.1	BRENDA::Q5JFW1	45.6	0.996969696969697	2	[amino-group carrier protein]-5-phospho-L-glutamate reductase (EC 1.2.1.106)						SwissProt::Q93Z70	268.1	42.8	0.837905236907731
NCBI__GCF_000024185.1	NCBI	GCF_000024185.1	lys	lysZ	0	WP_012955830.1	MRU_RS05175	acetylglutamate kinase				138.7	curated2:A9A1K7	34.7	0.940074906367041	0	Putative [LysW]-aminoadipate/[LysW]-glutamate kinase; EC 2.7.2.17; EC 2.7.2.19						BRENDA::Q9X2A4,SwissProt::Q9X2A4	289.7	50.7	0.975177304964539
NCBI__GCF_000024185.1	NCBI	GCF_000024185.1	met	asd	2	WP_012956467.1	MRU_RS08345	aspartate-semialdehyde dehydrogenase				406.4	SwissProt::Q57658,metacyc::MONOMER-20453	58.3	0.977401129943503	2	Aspartate-semialdehyde dehydrogenase; ASA dehydrogenase; ASADH; Aspartate-beta-semialdehyde dehydrogenase; EC 1.2.1.11;; aspartate-semialdehyde dehydrogenase monomer (EC 1.2.1.11)	505.4	TIGR00978	1	1	asd: aspartate-semialdehyde dehydrogenase (EC 1.2.1.11)	SwissProt::A4YEN2,metacyc::MONOMER-13726	263.8	40.5	0.963585434173669
NCBI__GCF_000024185.1	NCBI	GCF_000024185.1	met	asd-S-ferredoxin	0	WP_012955148.1	MRU_RS01745	tungsten-dependent formylmethanofuran dehydrogenase subunit FwdF				57.4	SwissProt::Q8TPT3	37.3	0.553846153846154	0	L-aspartate semialdehyde sulfurtransferase iron-sulfur subunit						TCDB::Q59575	364.0	46.4	0.974212034383954
NCBI__GCF_000024185.1	NCBI	GCF_000024185.1	met	asd-S-ferredoxin	0	WP_012955632.1	MRU_RS04190	tungsten-dependent formylmethanofuran dehydrogenase subunit FwdF				51.6	SwissProt::Q8TPT3	32.5	0.553846153846154	0	L-aspartate semialdehyde sulfurtransferase iron-sulfur subunit						TCDB::Q59575	312.4	42.6	0.968481375358166
NCBI__GCF_000024185.1	NCBI	GCF_000024185.1	met	asd-S-ferredoxin	0	WP_012956190.1	MRU_RS06955	4Fe-4S binding protein				57.4	predicted:A6UQ02	35.4	0.598484848484849	0	SubName: Full=4Fe-4S ferredoxin iron-sulfur binding domain protein {ECO:0000313|EMBL:ABR54574.1};						metacyc::MONOMER-21360	62.4	35.9	0.554347826086957
NCBI__GCF_000024185.1	NCBI	GCF_000024185.1	met	asp-kinase	2	WP_012956470.1	MRU_RS08360	aspartate kinase				196.1	BRENDA::P08495,CharProtDB::CH_090825,SwissProt::P08495,metacyc::MONOMER-6561,metacyc::MONOMER-6562	33.4	0.977941176470588	1	aspartate kinase (EC 2.7.2.4);; aspartate kinase 2; EC 2.7.2.4;; Aspartokinase 2; Aspartate kinase 2; Aspartokinase II; EC 2.7.2.4;; aspartate kinase II &alpha; subunit (EC 2.7.2.4);; aspartate kinase II &beta; subunit (EC 2.7.2.4)	450.8	TIGR00656	0.99017199017199	2	aspartate kinase, monofunctional class (EC 2.7.2.4)
NCBI__GCF_000024185.1	NCBI	GCF_000024185.1	met	hom	1	WP_012955940.1	MRU_RS05720	homoserine dehydrogenase				347.4	curated2:Q58997	52.7	0.985119047619048	1	Homoserine dehydrogenase; HDH; EC 1.1.1.3
NCBI__GCF_000024185.1	NCBI	GCF_000024185.1	met	hom	0	WP_012956470.1	MRU_RS08360	aspartate kinase				186.0	BRENDA::Q9WZ17	32.0	0.531799729364005	0	homoserine dehydrogenase (EC 1.1.1.3); aspartate kinase (EC 2.7.2.4)						BRENDA::P08495,CharProtDB::CH_090825,SwissProt::P08495,metacyc::MONOMER-6561,metacyc::MONOMER-6562	196.1	33.4	0.977941176470588
NCBI__GCF_000024185.1	NCBI	GCF_000024185.1	met	mesA	2	WP_012956418.1	MRU_RS08110	methionine synthase				266.2	SwissProt::P55299,metacyc::MONOMER-20454	44.5	1	2	Methionine synthase; Homocysteine methyltransferase; Methylcobalamin:homocysteine methyltransferase; EC 2.1.1.-;; MtrA-dependent methionine synthase
NCBI__GCF_000024185.1	NCBI	GCF_000024185.1	met	metA	1	WP_012956004.1	MRU_RS06030	homoserine O-acetyltransferase				390.2	SwissProt::D0L1T6	52.7	0.878411910669975	1	Homoserine O-succinyltransferase; HST; Homoserine transsuccinylase; HTS; EC 2.3.1.46						SwissProt::D3E3E4	990.3	100.0	1
NCBI__GCF_000024185.1	NCBI	GCF_000024185.1	met	metB	0	WP_012956368.1	MRU_RS07835	O-acetylhomoserine aminocarboxypropyltransferase/cysteine synthase family protein				246.5	reanno::HerbieS:HSERO_RS16440	35.0	0.987893462469734	0	O-succinylhomoserine sulfhydrylase (EC 2.5.1.48)						SwissProt::Q9WZY4	530.8	60.5	0.997674418604651
NCBI__GCF_000024185.1	NCBI	GCF_000024185.1	met	metB	0	WP_012955948.1	MRU_RS05760	O-acetylhomoserine aminocarboxypropyltransferase/cysteine synthase family protein				221.5	reanno::HerbieS:HSERO_RS16440	32.9	0.98547215496368	0	O-succinylhomoserine sulfhydrylase (EC 2.5.1.48)						SwissProt::Q9WZY4	531.2	62.7	0.986046511627907
NCBI__GCF_000024185.1	NCBI	GCF_000024185.1	met	metC	0	WP_012956738.1	MRU_RS09710	MalY/PatB family protein				272.3	SwissProt::Q08432	36.1	0.997416020671835	0	Cystathionine beta-lyase PatB; CBL; Beta-cystathionase PatB; Cysteine lyase PatB; Cysteine-S-conjugate beta-lyase PatB; EC 4.4.1.13						BRENDA::A0A0U5KG73	289.3	37.6	0.976923076923077
NCBI__GCF_000024185.1	NCBI	GCF_000024185.1	met	metC	0	WP_012955948.1	MRU_RS05760	O-acetylhomoserine aminocarboxypropyltransferase/cysteine synthase family protein				157.5	BRENDA::Q5H4T8	42.0	0.544080604534005	0	cystathionine gamma-lyase (EC 4.4.1.1)						SwissProt::Q9WZY4	531.2	62.7	0.986046511627907
NCBI__GCF_000024185.1	NCBI	GCF_000024185.1	met	metC	0	WP_012956368.1	MRU_RS07835	O-acetylhomoserine aminocarboxypropyltransferase/cysteine synthase family protein				152.1	BRENDA::Q5H4T8	41.3	0.536523929471033	0	cystathionine gamma-lyase (EC 4.4.1.1)						SwissProt::Q9WZY4	530.8	60.5	0.997674418604651
NCBI__GCF_000024185.1	NCBI	GCF_000024185.1	met	metX	2	WP_012956004.1	MRU_RS06030	homoserine O-acetyltransferase				990.3	SwissProt::D3E3E4	100.0	1	2	Homoserine O-acetyltransferase; HAT; Homoserine transacetylase; HTA; EC 2.3.1.31	477.0	TIGR01392	0.991452991452991	2	metX: homoserine O-acetyltransferase (EC 2.3.1.31)
NCBI__GCF_000024185.1	NCBI	GCF_000024185.1	met	metX	0	WP_012955413.1	MRU_RS03125	alpha/beta fold hydrolase				124.8	SwissProt::K2QXP6	2025-07-30	0.645030425963489	0	Homoserine O-acetyltransferase; HAT; Homoserine transacetylase; HTA; EC 2.3.1.31
NCBI__GCF_000024185.1	NCBI	GCF_000024185.1	met	metY	2	WP_012955948.1	MRU_RS05760	O-acetylhomoserine aminocarboxypropyltransferase/cysteine synthase family protein				531.2	SwissProt::Q9WZY4	62.7	0.986046511627907	2	O-acetyl-L-homoserine sulfhydrylase; OAH sulfhydrylase; O-acetylhomoserine thiolase; EC 2.5.1.-						SwissProt::A0A0D2YG02	437.2	51.8	0.972286374133949
NCBI__GCF_000024185.1	NCBI	GCF_000024185.1	met	metY	2	WP_012956368.1	MRU_RS07835	O-acetylhomoserine aminocarboxypropyltransferase/cysteine synthase family protein				530.8	SwissProt::Q9WZY4	60.5	0.997674418604651	2	O-acetyl-L-homoserine sulfhydrylase; OAH sulfhydrylase; O-acetylhomoserine thiolase; EC 2.5.1.-						SwissProt::W7MS09	434.9	50.0	0.976905311778291
NCBI__GCF_000024185.1	NCBI	GCF_000024185.1	met	metZ	0	WP_012956368.1	MRU_RS07835	O-acetylhomoserine aminocarboxypropyltransferase/cysteine synthase family protein				246.5	reanno::HerbieS:HSERO_RS16440	35.0	0.987893462469734	0	O-succinylhomoserine sulfhydrylase (EC 2.5.1.48)						SwissProt::Q9WZY4	530.8	60.5	0.997674418604651
NCBI__GCF_000024185.1	NCBI	GCF_000024185.1	met	metZ	0	WP_012955948.1	MRU_RS05760	O-acetylhomoserine aminocarboxypropyltransferase/cysteine synthase family protein				221.5	reanno::HerbieS:HSERO_RS16440	32.9	0.98547215496368	0	O-succinylhomoserine sulfhydrylase (EC 2.5.1.48)						SwissProt::Q9WZY4	531.2	62.7	0.986046511627907
NCBI__GCF_000024185.1	NCBI	GCF_000024185.1	phe	PPYAT	2	WP_012955216.1	MRU_RS02105	alanine--glyoxylate aminotransferase family protein				409.5	metacyc::MONOMER-15919	53.6	0.961038961038961	2	phosphoserine aminotransferase monomer (EC 2.6.1.1; EC 2.6.1.52)						SwissProt::Q9X1C0	305.4	43.6	0.963541666666667
NCBI__GCF_000024185.1	NCBI	GCF_000024185.1	phe	PPYAT	2	WP_012956905.1	MRU_RS10595	branched-chain amino acid transaminase				309.7	CharProtDB::CH_024500,ecocyc::BRANCHED-CHAINAMINOTRANSFER-MONOMER,metacyc::BRANCHED-CHAINAMINOTRANSFER-MONOMER	48.3	0.970873786407767	2	branched-chain-amino-acid aminotransferase; EC 2.6.1.42;; branched-chain-amino-acid aminotransferase (EC 2.6.1.1; EC 2.6.1.57; EC 2.6.1.27; EC 2.6.1.42; EC 2.6.1.6);; branched-chain-amino-acid aminotransferase (EC 2.6.1.1; EC 2.6.1.42; EC 2.6.1.6)
NCBI__GCF_000024185.1	NCBI	GCF_000024185.1	phe	PPYAT	2	WP_012955628.1	MRU_RS04170	pyridoxal phosphate-dependent aminotransferase				301.6	SwissProt::H3ZPU1	42.5	0.961439588688946	2	Aromatic-amino-acid aminotransferase 2; ARAT-II; AROAT; EC 2.6.1.57						SwissProt::P16524,metacyc::BSU14000-MONOMER	265.8	38.8	0.94910941475827
NCBI__GCF_000024185.1	NCBI	GCF_000024185.1	phe	PPYAT	1	WP_012955308.1	MRU_RS02570	pyridoxal phosphate-dependent aminotransferase				161.4	curated2:O58489	2025-01-30	0.961636828644501	1	Aspartate aminotransferase; AspAT; EC 2.6.1.1; Transaminase A
NCBI__GCF_000024185.1	NCBI	GCF_000024185.1	phe	PPYAT	0	WP_012955800.1	MRU_RS05030	glutamate-1-semialdehyde 2,1-aminomutase				204.1	SwissProt::H8WR05,BRENDA::H8WR05	31.9	0.919354838709677	0	Beta-phenylalanine transaminase; Aromatic beta-amino acid aminotransferase; Beta-phenylalanine aminotransferase; VpAT; EC 2.6.1.-;; tyrosine transaminase (EC 2.6.1.5)						BRENDA::P30949	436.8	52.8	0.969767441860465
NCBI__GCF_000024185.1	NCBI	GCF_000024185.1	phe	aro-dehydratase	0	WP_012956790.1	MRU_RS09975	prephenate dehydratase				160.2	BRENDA::Q9SSE7,SwissProt::Q9SSE7	37.7	0.727034120734908	0	arogenate dehydratase (EC 4.2.1.91);; Arogenate dehydratase/prephenate dehydratase 2, chloroplastic; AtADT2; AtPDT2; EC 4.2.1.51; EC 4.2.1.91
NCBI__GCF_000024185.1	NCBI	GCF_000024185.1	phe	cmutase	2	WP_012956472.1	MRU_RS08370	chorismate mutase				73.9	SwissProt::Q57696	43.2	0.888888888888889	2	Chorismate mutase; CM; Monofunctional chorismate mutase AroQ(f); EC 5.4.99.5	64.3	PF01817	0.987341772151899	2	CM_2
NCBI__GCF_000024185.1	NCBI	GCF_000024185.1	phe	cmutase	1	WP_012956790.1	MRU_RS09975	prephenate dehydratase				191.4	SwissProt::P27603	41.0	0.728767123287671	1	Bifunctional chorismate mutase/prephenate dehydratase; Chorismate mutase-prephenate dehydratase; P-protein; EC 5.4.99.5; EC 4.2.1.51						SwissProt::Q58054	208.0	43.0	1
NCBI__GCF_000024185.1	NCBI	GCF_000024185.1	phe	preph-dehydratase	2	WP_012956790.1	MRU_RS09975	prephenate dehydratase				208.0	SwissProt::Q58054	43.0	1	2	Prephenate dehydratase; PDT; MjPDT; EC 4.2.1.51
NCBI__GCF_000024185.1	NCBI	GCF_000024185.1	phe	ptransferase	1	WP_012955628.1	MRU_RS04170	pyridoxal phosphate-dependent aminotransferase				256.1	curated2:O67781	40.3	0.934010152284264	1	Probable aspartate/prephenate aminotransferase; AspAT / PAT; EC 2.6.1.1; EC 2.6.1.78; Transaminase A						SwissProt::P16524,metacyc::BSU14000-MONOMER	265.8	38.8	0.94910941475827
NCBI__GCF_000024185.1	NCBI	GCF_000024185.1	phe	ptransferase	0	WP_012956905.1	MRU_RS10595	branched-chain amino acid transaminase				196.1	BRENDA::P54691	38.8	0.954098360655738	0	branched-chain-amino-acid transaminase (EC 2.6.1.42); glutamate-prephenate aminotransferase (EC 2.6.1.79)						metacyc::MONOMER-11914	415.2	59.2	1
NCBI__GCF_000024185.1	NCBI	GCF_000024185.1	pro	OAT	0	WP_012954957.1	MRU_RS00755	aspartate aminotransferase family protein				280.0	SwissProt::P38021	36.2	0.985037406483791	0	Ornithine aminotransferase; OAT; Ornithine--oxo-acid aminotransferase; EC 2.6.1.13						BRENDA::A8J933	316.2	42.2	0.878260869565217
NCBI__GCF_000024185.1	NCBI	GCF_000024185.1	pro	OAT	0	WP_012956882.1	MRU_RS10475	adenosylmethionine--8-amino-7-oxononanoate transaminase				200.3	SwissProt::O50131	2025-06-30	0.951541850220264	0	Ornithine aminotransferase; Orn-AT; Ornithine delta-aminotransferase; EC 2.6.1.13						SwissProt::P22805	490.0	52.2	0.96043956043956
NCBI__GCF_000024185.1	NCBI	GCF_000024185.1	pro	OAT	0	WP_012955800.1	MRU_RS05030	glutamate-1-semialdehyde 2,1-aminomutase				148.7	SwissProt::Q5JEW1	2025-01-30	0.921348314606742	0	Ornithine aminotransferase; Orn-AT; Lysine aminotransferase; Lys-AT; EC 2.6.1.13; EC 2.6.1.36						BRENDA::P30949	436.8	52.8	0.969767441860465
NCBI__GCF_000024185.1	NCBI	GCF_000024185.1	pro	argA	2	WP_012955824.1	MRU_RS05145	bifunctional ornithine acetyltransferase/N-acetylglutamate synthase				276.2	SwissProt::Q07908	41.4	0.934146341463415	2	Arginine biosynthesis bifunctional protein ArgJ; EC 2.3.1.35; EC 2.3.1.1
NCBI__GCF_000024185.1	NCBI	GCF_000024185.1	pro	argB	2	WP_012955830.1	MRU_RS05175	acetylglutamate kinase				289.7	BRENDA::Q9X2A4,SwissProt::Q9X2A4	50.7	0.975177304964539	2	acetylglutamate kinase (EC 2.7.2.8);; Acetylglutamate kinase; N-acetyl-L-glutamate 5-phosphotransferase; NAG kinase; NAGK; EC 2.7.2.8	253.5	TIGR00761	0.995670995670996	2	argB: acetylglutamate kinase (EC 2.7.2.8)
NCBI__GCF_000024185.1	NCBI	GCF_000024185.1	pro	argC	1	WP_012956517.1	MRU_RS08600	N-acetyl-gamma-glutamyl-phosphate reductase				498.8	curated2:A5ULI7	69.3	1	1	N-acetyl-gamma-glutamyl-phosphate reductase; AGPR; EC 1.2.1.38; N-acetyl-glutamate semialdehyde dehydrogenase; NAGSA dehydrogenase	418.5	TIGR01850	0.997101449275362	1	argC: N-acetyl-gamma-glutamyl-phosphate reductase (EC 1.2.1.38)	BRENDA::Q5JFW1	283.1	45.6	0.996969696969697
NCBI__GCF_000024185.1	NCBI	GCF_000024185.1	pro	argD	2	WP_012954957.1	MRU_RS00755	aspartate aminotransferase family protein				316.2	BRENDA::A8J933	42.2	0.878260869565217	2	acetylornithine transaminase (EC 2.6.1.11)
NCBI__GCF_000024185.1	NCBI	GCF_000024185.1	pro	argD	0	WP_012956882.1	MRU_RS10475	adenosylmethionine--8-amino-7-oxononanoate transaminase				222.6	curated2:Q8TUZ5	33.3	0.982005141388175	0	Acetylornithine aminotransferase; ACOAT; EC 2.6.1.11						SwissProt::P22805	490.0	52.2	0.96043956043956
NCBI__GCF_000024185.1	NCBI	GCF_000024185.1	pro	argD	0	WP_012955800.1	MRU_RS05030	glutamate-1-semialdehyde 2,1-aminomutase				161.4	curated2:O27392	32.4	0.828205128205128	0	Acetylornithine aminotransferase; ACOAT; EC 2.6.1.11						BRENDA::P30949	436.8	52.8	0.969767441860465
NCBI__GCF_000024185.1	NCBI	GCF_000024185.1	pro	argJ	2	WP_012955824.1	MRU_RS05145	bifunctional ornithine acetyltransferase/N-acetylglutamate synthase				372.5	SwissProt::Q57645	50.4	0.972636815920398	2	Glutamate N-acetyltransferase; Ornithine acetyltransferase; OATase; Ornithine transacetylase; EC 2.3.1.35
NCBI__GCF_000024185.1	NCBI	GCF_000024185.1	pro	cyclodeaminase	2	WP_012956535.1	MRU_RS08690	TIGR00300 family protein				451.1	uniprot:Q6LXX7	54.3	0.985542168674699	2	RecName: Full=LOR/SDH bifunctional enzyme conserved domain-containing protein {ECO:0000259|Pfam:PF04455};
NCBI__GCF_000024185.1	NCBI	GCF_000024185.1	pro	lysJ	0	WP_012954957.1	MRU_RS00755	aspartate aminotransferase family protein				248.8	curated2:Q5JFW3	38.3	0.986187845303867	0	Putative [LysW]-aminoadipate semialdehyde/glutamate semialdehyde transaminase; EC 2.6.1.118; EC 2.6.1.124						BRENDA::A8J933	316.2	42.2	0.878260869565217
NCBI__GCF_000024185.1	NCBI	GCF_000024185.1	pro	lysJ	0	WP_012956882.1	MRU_RS10475	adenosylmethionine--8-amino-7-oxononanoate transaminase				140.2	curated2:Q5JFW3	32.1	0.756906077348066	0	Putative [LysW]-aminoadipate semialdehyde/glutamate semialdehyde transaminase; EC 2.6.1.118; EC 2.6.1.124						SwissProt::P22805	490.0	52.2	0.96043956043956
NCBI__GCF_000024185.1	NCBI	GCF_000024185.1	pro	lysY	2	WP_012956517.1	MRU_RS08600	N-acetyl-gamma-glutamyl-phosphate reductase				283.1	BRENDA::Q5JFW1	45.6	0.996969696969697	2	[amino-group carrier protein]-5-phospho-L-glutamate reductase (EC 1.2.1.106)						SwissProt::Q93Z70	268.1	42.8	0.837905236907731
NCBI__GCF_000024185.1	NCBI	GCF_000024185.1	pro	lysZ	0	WP_012955830.1	MRU_RS05175	acetylglutamate kinase				138.7	curated2:A9A1K7	34.7	0.940074906367041	0	Putative [LysW]-aminoadipate/[LysW]-glutamate kinase; EC 2.7.2.17; EC 2.7.2.19						BRENDA::Q9X2A4,SwissProt::Q9X2A4	289.7	50.7	0.975177304964539
NCBI__GCF_000024185.1	NCBI	GCF_000024185.1	pro	proB	0	WP_012955723.1	MRU_RS04645	isopentenyl phosphate kinase				68.2	curated2:A8MFQ6	2025-09-30	0.517110266159696	0	Glutamate 5-kinase; EC 2.7.2.11; Gamma-glutamyl kinase; GK						BRENDA::O26153,SwissProt::O26153	275.0	52.9	0.988721804511278
NCBI__GCF_000024185.1	NCBI	GCF_000024185.1	pro	proB	0	WP_012955524.1	MRU_RS03665	UMP kinase				61.6	curated2:Q1WRR5	2025-01-31	0.535580524344569	0	Glutamate 5-kinase; EC 2.7.2.11; Gamma-glutamyl kinase; GK						SwissProt::Q8U122,BRENDA::Q8U122	165.2	40.8	0.991111111111111
NCBI__GCF_000024185.1	NCBI	GCF_000024185.1	pro	proC	1	WP_012956308.1	MRU_RS07545	pyrroline-5-carboxylate reductase dimerization domain-containing protein				191.4	curated2:P22350	41.8	0.9800796812749	1	Pyrroline-5-carboxylate reductase; P5C reductase; P5CR; EC 1.5.1.2; PCA reductase
NCBI__GCF_000024185.1	NCBI	GCF_000024185.1	ser	serA	2	WP_012955480.1	MRU_RS03445	phosphoglycerate dehydrogenase				458.8	uniprot:Q6LWW6	44.8	0.996175908221797	2	RecName: Full=D-3-phosphoglycerate dehydrogenase {ECO:0000256|RuleBase:RU363003}; EC=1.1.1.95 {ECO:0000256|RuleBase:RU363003};	651.0	TIGR01327	0.998095238095238	2	serA: phosphoglycerate dehydrogenase (EC 1.1.1.95)
NCBI__GCF_000024185.1	NCBI	GCF_000024185.1	ser	serB	2	WP_012955191.1	MRU_RS01980	phosphoserine phosphatase SerB				188.7	SwissProt::Q58989,BRENDA::Q58989	46.3	0.971563981042654	2	Phosphoserine phosphatase; PSP; PSPase; O-phosphoserine phosphohydrolase; EC 3.1.3.3;; phosphoserine phosphatase (EC 3.1.3.3)	246.9	TIGR00338	0.936073059360731	2	serB: phosphoserine phosphatase SerB (EC 3.1.3.3)
NCBI__GCF_000024185.1	NCBI	GCF_000024185.1	ser	serB	0	WP_012955216.1	MRU_RS02105	alanine--glyoxylate aminotransferase family protein				192.2	uniprot:F9VNX9	33.8	0.89247311827957	0	SubName: Full=Phosphoserine aminotransferase {ECO:0000313|EMBL:BAK54487.1}; EC=2.6.1.52 {ECO:0000313|EMBL:BAK54487.1};						metacyc::MONOMER-15919	409.5	53.6	0.961038961038961
NCBI__GCF_000024185.1	NCBI	GCF_000024185.1	ser	serC	2	WP_012955216.1	MRU_RS02105	alanine--glyoxylate aminotransferase family protein				409.5	metacyc::MONOMER-15919	53.6	0.961038961038961	2	phosphoserine aminotransferase monomer (EC 2.6.1.1; EC 2.6.1.52)						SwissProt::Q9X1C0	305.4	43.6	0.963541666666667
NCBI__GCF_000024185.1	NCBI	GCF_000024185.1	thr	asd	2	WP_012956467.1	MRU_RS08345	aspartate-semialdehyde dehydrogenase				406.4	SwissProt::Q57658,metacyc::MONOMER-20453	58.3	0.977401129943503	2	Aspartate-semialdehyde dehydrogenase; ASA dehydrogenase; ASADH; Aspartate-beta-semialdehyde dehydrogenase; EC 1.2.1.11;; aspartate-semialdehyde dehydrogenase monomer (EC 1.2.1.11)	505.4	TIGR00978	1	1	asd: aspartate-semialdehyde dehydrogenase (EC 1.2.1.11)	SwissProt::A4YEN2,metacyc::MONOMER-13726	263.8	40.5	0.963585434173669
NCBI__GCF_000024185.1	NCBI	GCF_000024185.1	thr	asp-kinase	2	WP_012956470.1	MRU_RS08360	aspartate kinase				196.1	BRENDA::P08495,CharProtDB::CH_090825,SwissProt::P08495,metacyc::MONOMER-6561,metacyc::MONOMER-6562	33.4	0.977941176470588	1	aspartate kinase (EC 2.7.2.4);; aspartate kinase 2; EC 2.7.2.4;; Aspartokinase 2; Aspartate kinase 2; Aspartokinase II; EC 2.7.2.4;; aspartate kinase II &alpha; subunit (EC 2.7.2.4);; aspartate kinase II &beta; subunit (EC 2.7.2.4)	450.8	TIGR00656	0.99017199017199	2	aspartate kinase, monofunctional class (EC 2.7.2.4)
NCBI__GCF_000024185.1	NCBI	GCF_000024185.1	thr	hom	1	WP_012955940.1	MRU_RS05720	homoserine dehydrogenase				347.4	curated2:Q58997	52.7	0.985119047619048	1	Homoserine dehydrogenase; HDH; EC 1.1.1.3
NCBI__GCF_000024185.1	NCBI	GCF_000024185.1	thr	hom	0	WP_012956470.1	MRU_RS08360	aspartate kinase				186.0	BRENDA::Q9WZ17	32.0	0.531799729364005	0	homoserine dehydrogenase (EC 1.1.1.3); aspartate kinase (EC 2.7.2.4)						BRENDA::P08495,CharProtDB::CH_090825,SwissProt::P08495,metacyc::MONOMER-6561,metacyc::MONOMER-6562	196.1	33.4	0.977941176470588
NCBI__GCF_000024185.1	NCBI	GCF_000024185.1	thr	homK	2	WP_012955939.1	MRU_RS05715	cofactor-independent phosphoglycerate mutase				396.7	uniprot:Q8PX04	50.0	0.997481108312343	2	RecName: Full=2,3-bisphosphoglycerate-independent phosphoglycerate mutase; Short=BPG-independent PGAM; Short=Phosphoglyceromutase; Short=aPGAM; EC=5.4.2.12;						BRENDA::A0A1D3TXG7	320.5	41.9	0.95771144278607
NCBI__GCF_000024185.1	NCBI	GCF_000024185.1	thr	homK	0	WP_012955261.1	MRU_RS02325	2,3-bisphosphoglycerate-independent phosphoglycerate mutase				240.0	uniprot:Q8PX04	35.5	0.992443324937028	0	RecName: Full=2,3-bisphosphoglycerate-independent phosphoglycerate mutase; Short=BPG-independent PGAM; Short=Phosphoglyceromutase; Short=aPGAM; EC=5.4.2.12;						BRENDA::Q59007,SwissProt::Q59007	427.2	53.1	0.990267639902676
NCBI__GCF_000024185.1	NCBI	GCF_000024185.1	thr	thrC	2	WP_012956291.1	MRU_RS07460	threonine synthase				476.5	CharProtDB::CH_107419,SwissProt::Q8TQD4	59.3	0.987654320987654	2	threonine synthase; EC 4.2.3.1;; Threonine synthase; TS; EC 4.2.3.1	368.8	TIGR00260	0.997058823529412	2	thrC: threonine synthase (EC 4.2.3.1)
NCBI__GCF_000024185.1	NCBI	GCF_000024185.1	trp	IGPS	2	WP_012955019.1	MRU_RS01060	indole-3-glycerol phosphate synthase TrpC				167.5	BRENDA::P84126	44.7	0.850393700787402	2	indole-3-glycerol-phosphate synthase (EC 4.1.1.48)
NCBI__GCF_000024185.1	NCBI	GCF_000024185.1	trp	PRAI	1	WP_012955020.1	MRU_RS01065	phosphoribosylanthranilate isomerase				167.5	curated2:Q97EF4	40.7	1	1	N-(5'-phosphoribosyl)anthranilate isomerase; PRAI; EC 5.3.1.24
NCBI__GCF_000024185.1	NCBI	GCF_000024185.1	trp	PRAI	1	WP_012956515.1	MRU_RS08590	1-(5-phosphoribosyl)-5-[(5-phosphoribosylamino)methylideneamino]imidazole-4-carboxamide isomerase				134.4	curated2:P9WMM4	32.1	0.971311475409836	1	Phosphoribosyl isomerase A; 1-(5-phosphoribosyl)-5-[(5-phosphoribosylamino)methylideneamino] imidazole-4-carboxamide isomerase; EC 5.3.1.16; N-(5'-phosphoribosyl)anthranilate isomerase; PRAI; EC 5.3.1.24; Phosphoribosylformimino-5-aminoimidazole carboxamide ribotide isomerase
NCBI__GCF_000024185.1	NCBI	GCF_000024185.1	trp	PRAI	0	WP_012955019.1	MRU_RS01060	indole-3-glycerol phosphate synthase TrpC				154.8	BRENDA::P00909,ecocyc::PRAI-IGPS,metacyc::PRAI-IGPS	37.3	0.565121412803532	0	phosphoribosylanthranilate isomerase (EC 5.3.1.24);; fused indole-3-glycerol phosphate synthase/phosphoribosylanthranilate isomerase (EC 4.1.1.48; EC 5.3.1.24);; fused indole-3-glycerol phosphate synthase/phosphoribosylanthranilate isomerase (EC 4.1.1.48; EC 5.3.1.24)						CharProtDB::CH_122586	169.5	38.7	0.34765625
NCBI__GCF_000024185.1	NCBI	GCF_000024185.1	trp	trpA	2	WP_012955022.1	MRU_RS01075	tryptophan synthase subunit alpha				180.6	metacyc::MONOMER-3561,BRENDA::Q9YGA9	39.9	0.972111553784861	0	tryptophan synthase subunit &alpha; (EC 4.1.2.8);; tryptophan synthase (subunit 1/2) (EC 4.2.1.20)	289.4	TIGR00262	0.9765625	2	trpA: tryptophan synthase, alpha subunit (EC 4.2.1.20)	CharProtDB::CH_123254	186.0	38.2	0.354700854700855
NCBI__GCF_000024185.1	NCBI	GCF_000024185.1	trp	trpB	2	WP_012955021.1	MRU_RS01070	tryptophan synthase subunit beta				139.4	uniprot:P50383	30.2	0.898823529411765	1	RecName: Full=Tryptophan synthase beta chain 1; EC=4.2.1.20;	650.6	TIGR00263	0.997402597402597	2	trpB: tryptophan synthase, beta subunit (EC 4.2.1.20)
NCBI__GCF_000024185.1	NCBI	GCF_000024185.1	trp	trpB	2	WP_012956957.1	MRU_RS10850	TrpB-like pyridoxal phosphate-dependent enzyme				447.6	uniprot:P50383	52.8	0.981176470588235	2	RecName: Full=Tryptophan synthase beta chain 1; EC=4.2.1.20;
NCBI__GCF_000024185.1	NCBI	GCF_000024185.1	trp	trpD_1	2	WP_012955017.1	MRU_RS01050	aminodeoxychorismate/anthranilate synthase component II				186.0	SwissProt::P28819,metacyc::BSU00750-MONOMER	43.4	0.958762886597938	2	Aminodeoxychorismate/anthranilate synthase component 2; ADC synthase; ADCS; 4-amino-4-deoxychorismate synthase component 2; Aminodeoxychorismate synthase, glutamine amidotransferase component; EC 2.6.1.85; EC 4.1.3.27;; 4-amino-4-deoxychorismate synthase; anthranilate synthase (subunit II) (EC 2.6.1.123)	203.7	TIGR00566	0.994791666666667	2	glutamine amidotransferase of anthranilate synthase or aminodeoxychorismate synthase
NCBI__GCF_000024185.1	NCBI	GCF_000024185.1	trp	trpD_1	0	WP_012956221.1	MRU_RS07105	GMP synthase subunit A				104.0	SwissProt::P28819,metacyc::BSU00750-MONOMER	35.3	0.95360824742268	0	Aminodeoxychorismate/anthranilate synthase component 2; ADC synthase; ADCS; 4-amino-4-deoxychorismate synthase component 2; Aminodeoxychorismate synthase, glutamine amidotransferase component; EC 2.6.1.85; EC 4.1.3.27;; 4-amino-4-deoxychorismate synthase; anthranilate synthase (subunit II) (EC 2.6.1.123)						BRENDA::O59071	197.6	50.0	0.984126984126984
NCBI__GCF_000024185.1	NCBI	GCF_000024185.1	trp	trpD_1	0	WP_012956590.1	MRU_RS08950	glutamine-hydrolyzing carbamoyl-phosphate synthase small subunit				67.4	curated2:Q9YGB2	2025-08-31	0.65625	0	Anthranilate synthase component 2; AS; ASII; EC 4.1.3.27; Anthranilate synthase, GATase component; Anthranilate synthase, glutamine amidotransferase component						SwissProt::P25993,metacyc::BSU15510-MONOMER	293.5	42.4	0.961538461538462
NCBI__GCF_000024185.1	NCBI	GCF_000024185.1	trp	trpD_2	2	WP_012955018.1	MRU_RS01055	anthranilate phosphoribosyltransferase				271.9	SwissProt::Q8PD71	43.3	0.971014492753623	2	Anthranilate phosphoribosyltransferase; EC 2.4.2.18	421.5	TIGR01245	0.990909090909091	2	trpD: anthranilate phosphoribosyltransferase (EC 2.4.2.18)
NCBI__GCF_000024185.1	NCBI	GCF_000024185.1	trp	trpE	1	WP_012955016.1	MRU_RS01045	anthranilate synthase component I family protein				399.1	curated2:O66849	41.2	0.987854251012146	1	Anthranilate synthase component 1; AS; ASI; EC 4.1.3.27						BRENDA::P28820,CharProtDB::CH_004318,SwissProt::P28820,metacyc::BSU00740-MONOMER	258.1	44.1	0.65531914893617
NCBI__GCF_000024185.1	NCBI	GCF_000024185.1	tyr	aro-dehydr	1	WP_012955270.1	MRU_RS02375	prephenate dehydrogenase				112.8	uniprot:A0A1L6J750	2025-01-31	0.959839357429719	1	SubName: Full=Prephenate dehydrogenase {ECO:0000313|EMBL:PJI88995.1};
NCBI__GCF_000024185.1	NCBI	GCF_000024185.1	tyr	cmutase	2	WP_012956472.1	MRU_RS08370	chorismate mutase				73.9	SwissProt::Q57696	43.2	0.888888888888889	2	Chorismate mutase; CM; Monofunctional chorismate mutase AroQ(f); EC 5.4.99.5	64.3	PF01817	0.987341772151899	2	CM_2
NCBI__GCF_000024185.1	NCBI	GCF_000024185.1	tyr	cmutase	1	WP_012956790.1	MRU_RS09975	prephenate dehydratase				191.4	SwissProt::P27603	41.0	0.728767123287671	1	Bifunctional chorismate mutase/prephenate dehydratase; Chorismate mutase-prephenate dehydratase; P-protein; EC 5.4.99.5; EC 4.2.1.51						SwissProt::Q58054	208.0	43.0	1
NCBI__GCF_000024185.1	NCBI	GCF_000024185.1	tyr	pre-dehydr	2	WP_012956773.1	MRU_RS09890	prephenate dehydrogenase				237.3	BRENDA::A0A101IGG2	41.4	0.938709677419355	2	prephenate dehydrogenase (NADP+) (EC 1.3.1.13)
NCBI__GCF_000024185.1	NCBI	GCF_000024185.1	tyr	pre-dehydr	1	WP_012955270.1	MRU_RS02375	prephenate dehydrogenase				199.9	BRENDA::A0A101IGG2	37.6	0.9	1	prephenate dehydrogenase (NADP+) (EC 1.3.1.13)
NCBI__GCF_000024185.1	NCBI	GCF_000024185.1	tyr	ptransferase	1	WP_012955628.1	MRU_RS04170	pyridoxal phosphate-dependent aminotransferase				256.1	curated2:O67781	40.3	0.934010152284264	1	Probable aspartate/prephenate aminotransferase; AspAT / PAT; EC 2.6.1.1; EC 2.6.1.78; Transaminase A						SwissProt::P16524,metacyc::BSU14000-MONOMER	265.8	38.8	0.94910941475827
NCBI__GCF_000024185.1	NCBI	GCF_000024185.1	tyr	ptransferase	0	WP_012956905.1	MRU_RS10595	branched-chain amino acid transaminase				196.1	BRENDA::P54691	38.8	0.954098360655738	0	branched-chain-amino-acid transaminase (EC 2.6.1.42); glutamate-prephenate aminotransferase (EC 2.6.1.79)						metacyc::MONOMER-11914	415.2	59.2	1
NCBI__GCF_000024185.1	NCBI	GCF_000024185.1	tyr	tyrB	2	WP_012955628.1	MRU_RS04170	pyridoxal phosphate-dependent aminotransferase				301.6	SwissProt::H3ZPU1	42.5	0.961439588688946	2	Aromatic-amino-acid aminotransferase 2; ARAT-II; AROAT; EC 2.6.1.57						SwissProt::P16524,metacyc::BSU14000-MONOMER	265.8	38.8	0.94910941475827
NCBI__GCF_000024185.1	NCBI	GCF_000024185.1	tyr	tyrB	1	WP_012956905.1	MRU_RS10595	branched-chain amino acid transaminase				309.7	CharProtDB::CH_024500,ecocyc::BRANCHED-CHAINAMINOTRANSFER-MONOMER,metacyc::BRANCHED-CHAINAMINOTRANSFER-MONOMER	48.3	0.970873786407767	1	branched-chain-amino-acid aminotransferase; EC 2.6.1.42;; branched-chain-amino-acid aminotransferase (EC 2.6.1.1; EC 2.6.1.57; EC 2.6.1.27; EC 2.6.1.42; EC 2.6.1.6);; branched-chain-amino-acid aminotransferase (EC 2.6.1.1; EC 2.6.1.42; EC 2.6.1.6)						metacyc::MONOMER-11914	415.2	59.2	1
NCBI__GCF_000024185.1	NCBI	GCF_000024185.1	tyr	tyrB	1	WP_012955308.1	MRU_RS02570	pyridoxal phosphate-dependent aminotransferase				161.4	curated2:O58489	2025-01-30	0.961636828644501	1	Aspartate aminotransferase; AspAT; EC 2.6.1.1; Transaminase A
NCBI__GCF_000024185.1	NCBI	GCF_000024185.1	tyr	tyrB	0	WP_012955800.1	MRU_RS05030	glutamate-1-semialdehyde 2,1-aminomutase				204.1	SwissProt::H8WR05,BRENDA::H8WR05	31.9	0.919354838709677	0	Beta-phenylalanine transaminase; Aromatic beta-amino acid aminotransferase; Beta-phenylalanine aminotransferase; VpAT; EC 2.6.1.-;; tyrosine transaminase (EC 2.6.1.5)						BRENDA::P30949	436.8	52.8	0.969767441860465
NCBI__GCF_000024185.1	NCBI	GCF_000024185.1	tyr	tyrB	0	WP_012955256.1	MRU_RS02305	histidinol-phosphate transaminase				196.1	metacyc::BSU22620-MONOMER	31.4	1	0	histidinol-phosphate aminotransferase; tyrosine/phenylalanine aminotransferase (promiscuous) (EC 2.6.1.1; EC 2.6.1.9)						BRENDA::Q8R5Q4,SwissProt::Q8R5Q4	210.3	33.4	0.982905982905983
NCBI__GCF_000024185.1	NCBI	GCF_000024185.1	val	ilvC	2	WP_012956908.1	MRU_RS10610	ketol-acid reductoisomerase				463.8	metacyc::MONOMER-11920	69.5	1	2	acetohydroxy-acid isomeroreductase subunit (EC 1.1.1.383)	456.4	TIGR00465	0.993630573248408	2	ilvC: ketol-acid reductoisomerase (EC 1.1.1.86)
NCBI__GCF_000024185.1	NCBI	GCF_000024185.1	val	ilvD	2	WP_012956917.1	MRU_RS10660	dihydroxy-acid dehydratase				743.8	metacyc::MONOMER-11919	65.2	1	2	dihydroxy-acid dehydratase subunit (EC 4.2.1.9)	786.1	TIGR00110	0.998158379373849	2	ilvD: dihydroxy-acid dehydratase (EC 4.2.1.9)
NCBI__GCF_000024185.1	NCBI	GCF_000024185.1	val	ilvE	2	WP_012956905.1	MRU_RS10595	branched-chain amino acid transaminase				415.2	metacyc::MONOMER-11914	59.2	1	2	branched-chain-amino-acid aminotransferase subunit (EC 2.6.1.42)	449.5	TIGR01122	1	2	ilvE: branched-chain amino acid aminotransferase (EC 2.6.1.42)
NCBI__GCF_000024185.1	NCBI	GCF_000024185.1	val	ilvH	2	WP_012956909.1	MRU_RS10615	acetolactate synthase small subunit				179.1	metacyc::MONOMER-11901	50.9	0.940828402366864	2	acetohydroxy-acid synthase small subunit (EC 2.2.1.6)	206.1	TIGR00119	0.987341772151899	2	ilvN: acetolactate synthase, small subunit (EC 2.2.1.6)
NCBI__GCF_000024185.1	NCBI	GCF_000024185.1	val	ilvI	1	WP_012955212.1	MRU_RS02085	thiamine pyrophosphate-binding protein				251.9	curated2:Q02137	2025-08-30	0.935652173913043	1	Acetolactate synthase large subunit; AHAS; EC 2.2.1.6; Acetohydroxy-acid synthase large subunit; ALS
NCBI__GCF_000024185.1	NCBI	GCF_000024185.1	val	ilvI	0	WP_012956910.1	MRU_RS11265	acetolactate synthase large subunit				393.7	curated2:O08353	52.4	0.639398998330551	0	Probable acetolactate synthase large subunit; AHAS; EC 2.2.1.6; Acetohydroxy-acid synthase large subunit; ALS

## Sheet: M. olleyae
orgId	gdb	gid	pathway	step	score	locusId	sysName	desc	locusId2	sysName2	desc2	blastBits	curatedIds	identity	blastCoverage	blastScore	curatedDesc	hmmBits	hmmId	hmmCoverage	hmmScore	hmmDesc	otherIds	otherBits	otherIdentity	otherCoverage
NCBI__GCF_900114585.1	NCBI	GCF_900114585.1	arg	argA	2	WP_067146105.1	BM020_RS05510	bifunctional ornithine acetyltransferase/N-acetylglutamate synthase				302.8	SwissProt::Q9K8V3	42.5	0.980535279805353	2	Arginine biosynthesis bifunctional protein ArgJ; EC 2.3.1.35; EC 2.3.1.1
NCBI__GCF_900114585.1	NCBI	GCF_900114585.1	arg	argB	2	WP_074798517.1	BM020_RS05480	acetylglutamate kinase				303.1	BRENDA::Q9X2A4,SwissProt::Q9X2A4	53.1	0.975177304964539	2	acetylglutamate kinase (EC 2.7.2.8);; Acetylglutamate kinase; N-acetyl-L-glutamate 5-phosphotransferase; NAG kinase; NAGK; EC 2.7.2.8	253.2	TIGR00761	0.995670995670996	2	argB: acetylglutamate kinase (EC 2.7.2.8)
NCBI__GCF_900114585.1	NCBI	GCF_900114585.1	arg	argC	1	WP_067147228.1	BM020_RS06265	N-acetyl-gamma-glutamyl-phosphate reductase				514.6	curated2:A5ULI7	72.9	1	1	N-acetyl-gamma-glutamyl-phosphate reductase; AGPR; EC 1.2.1.38; N-acetyl-glutamate semialdehyde dehydrogenase; NAGSA dehydrogenase	418.4	TIGR01850	0.997101449275362	1	argC: N-acetyl-gamma-glutamyl-phosphate reductase (EC 1.2.1.38)	BRENDA::Q5JFW1	282.3	45.8	0.996969696969697
NCBI__GCF_900114585.1	NCBI	GCF_900114585.1	arg	argD	2	WP_067148094.1	BM020_RS08320	aspartate aminotransferase family protein				326.2	BRENDA::A8J933	43.7	0.878260869565217	2	acetylornithine transaminase (EC 2.6.1.11)
NCBI__GCF_900114585.1	NCBI	GCF_900114585.1	arg	argD	0	WP_067146064.1	BM020_RS08525	glutamate-1-semialdehyde 2,1-aminomutase				155.6	SwissProt::P22256,ecocyc::GABATRANSAM-MONOMER,metacyc::GABATRANSAM-MONOMER	2025-04-30	0.908450704225352	0	4-aminobutyrate aminotransferase GabT; 5-aminovalerate transaminase; GABA aminotransferase; GABA-AT; Gamma-amino-N-butyrate transaminase; GABA transaminase; Glutamate:succinic semialdehyde transaminase; L-AIBAT; EC 2.6.1.19; EC 2.6.1.48;; 4-aminobutyrate aminotransferase GabT (EC 2.6.1.19; EC 2.6.1.48; EC 2.6.1.11);; 4-aminobutyrate aminotransferase GabT (EC 2.6.1.19; EC 2.6.1.48; EC 2.6.1.11)						BRENDA::P30949	425.6	50.4	0.974418604651163
NCBI__GCF_900114585.1	NCBI	GCF_900114585.1	arg	argD	0	WP_234970527.1	BM020_RS06425	adenosylmethionine--8-amino-7-oxononanoate transaminase				214.5	curated2:Q8TUZ5	32.8	0.96401028277635	0	Acetylornithine aminotransferase; ACOAT; EC 2.6.1.11						SwissProt::P22805	486.9	51.3	0.96043956043956
NCBI__GCF_900114585.1	NCBI	GCF_900114585.1	arg	argD'B	2	WP_067148094.1	BM020_RS08320	aspartate aminotransferase family protein				313.9	BRENDA::A0A140N9B6	41.9	0.938423645320197	2	succinylornithine transaminase (EC 2.6.1.81)
NCBI__GCF_900114585.1	NCBI	GCF_900114585.1	arg	argD'B	0	WP_234970527.1	BM020_RS06425	adenosylmethionine--8-amino-7-oxononanoate transaminase				174.9	SwissProt::Q8ZPV2	2025-04-30	0.904411764705882	0	Succinylornithine transaminase; SOAT; Succinylornithine aminotransferase; EC 2.6.1.81						SwissProt::P22805	486.9	51.3	0.96043956043956
NCBI__GCF_900114585.1	NCBI	GCF_900114585.1	arg	argD'B	0	WP_067146064.1	BM020_RS08525	glutamate-1-semialdehyde 2,1-aminomutase				144.8	SwissProt::Q8ZPV2	33.4	0.705882352941177	0	Succinylornithine transaminase; SOAT; Succinylornithine aminotransferase; EC 2.6.1.81						BRENDA::P30949	425.6	50.4	0.974418604651163
NCBI__GCF_900114585.1	NCBI	GCF_900114585.1	arg	argF'	0	WP_067148534.1	BM020_RS07000	ornithine carbamoyltransferase				154.5	BRENDA::Q8P8J2,SwissProt::Q8P8J2,metacyc::MONOMER-12073	32.9	0.967551622418879	0	N-acetylornithine carbamoyltransferase (EC 2.1.3.9);; N-acetylornithine carbamoyltransferase; N-acetyl-L-ornithine transcarbamylase; AOTCase; Acetylornithine transcarbamylase; EC 2.1.3.9;; acetylornithine transcarbamylase subunit (EC 2.1.3.9)						metacyc::ARGFBACSU-MONOMER	307.0	53.5	0.93730407523511
NCBI__GCF_900114585.1	NCBI	GCF_900114585.1	arg	argG	2	WP_067147916.1	BM020_RS00655	argininosuccinate synthase				316.6	SwissProt::P59846	44.3	0.9625	2	Argininosuccinate synthase; Citrulline--aspartate ligase; EC 6.3.4.5	516.1	TIGR00032	0.99238578680203	2	argG: argininosuccinate synthase (EC 6.3.4.5)
NCBI__GCF_900114585.1	NCBI	GCF_900114585.1	arg	argH	2	WP_074798223.1	BM020_RS03485	argininosuccinate lyase				616.3	curated2:O26369	63.9	0.995726495726496	1	Argininosuccinate lyase; ASAL; EC 4.3.2.1; Arginosuccinase	595.0	TIGR00838	0.989010989010989	2	argH: argininosuccinate lyase (EC 4.3.2.1)
NCBI__GCF_900114585.1	NCBI	GCF_900114585.1	arg	argI	2	WP_067148534.1	BM020_RS07000	ornithine carbamoyltransferase				306.2	metacyc::ARGFBACSU-MONOMER	53.2	0.93730407523511	2	ArgF (EC 2.1.3.3)	439.1	TIGR00658	0.996710526315789	2	argF: ornithine carbamoyltransferase (EC 2.1.3.3)
NCBI__GCF_900114585.1	NCBI	GCF_900114585.1	arg	argI	0	WP_067148300.1	BM020_RS02745	aspartate carbamoyltransferase				140.2	curated2:Q8ET05	32.9	0.944099378881988	0	Ornithine carbamoyltransferase; OTCase; EC 2.1.3.3						SwissProt::Q58976	354.4	58.9	0.977124183006536
NCBI__GCF_900114585.1	NCBI	GCF_900114585.1	arg	argJ	2	WP_067146105.1	BM020_RS05510	bifunctional ornithine acetyltransferase/N-acetylglutamate synthase				384.4	SwissProt::Q57645	50.6	1	2	Glutamate N-acetyltransferase; Ornithine acetyltransferase; OATase; Ornithine transacetylase; EC 2.3.1.35
NCBI__GCF_900114585.1	NCBI	GCF_900114585.1	arg	carA	2	WP_067147363.1	BM020_RS00870	glutamine-hydrolyzing carbamoyl-phosphate synthase small subunit				287.7	SwissProt::P25993,metacyc::BSU15510-MONOMER	41.5	0.961538461538462	2	Carbamoyl-phosphate synthase pyrimidine-specific small chain; Carbamoyl-phosphate synthetase glutamine chain; EC 6.3.5.5;; pyrimidine-specific carbamoyl-phosphate synthetase (small subunit, glutaminase subunit) (EC 6.3.5.5)	455.6	TIGR01368	0.997229916897507	2	carA: carbamoyl-phosphate synthase, small subunit (EC 6.3.5.5)
NCBI__GCF_900114585.1	NCBI	GCF_900114585.1	arg	carA	0	WP_067148873.1	BM020_RS05355	aminodeoxychorismate/anthranilate synthase component II				89.4	curated2:Q8RBK1	32.0	0.51685393258427	0	Carbamoyl-phosphate synthase small chain; EC 6.3.5.5; Carbamoyl-phosphate synthetase glutamine chain						SwissProt::P00901	181.8	45.2	0.964646464646465
NCBI__GCF_900114585.1	NCBI	GCF_900114585.1	arg	carB	2	WP_074797912.1	BM020_RS00865	carbamoyl-phosphate synthase large subunit				1093.6	SwissProt::P25994,metacyc::BSU15520-MONOMER	52.8	0.981325863678805	2	Carbamoyl-phosphate synthase pyrimidine-specific large chain; Carbamoyl-phosphate synthetase ammonia chain; EC 6.3.5.5;; pyrimidine-specific carbamoyl-phosphate synthetase (large subunit) (EC 6.3.5.5)	1517.7	TIGR01369	0.997148288973384	2	carB: carbamoyl-phosphate synthase, large subunit (EC 6.3.5.5)
NCBI__GCF_900114585.1	NCBI	GCF_900114585.1	arg	lysJ	0	WP_067148094.1	BM020_RS08320	aspartate aminotransferase family protein				249.6	curated2:Q5JFW3	39.7	0.966850828729282	0	Putative [LysW]-aminoadipate semialdehyde/glutamate semialdehyde transaminase; EC 2.6.1.118; EC 2.6.1.124						BRENDA::A8J933	326.2	43.7	0.878260869565217
NCBI__GCF_900114585.1	NCBI	GCF_900114585.1	arg	lysJ	0	WP_234970527.1	BM020_RS06425	adenosylmethionine--8-amino-7-oxononanoate transaminase				149.1	curated2:Q5JFW3	2025-01-30	0.969613259668508	0	Putative [LysW]-aminoadipate semialdehyde/glutamate semialdehyde transaminase; EC 2.6.1.118; EC 2.6.1.124						SwissProt::P22805	486.9	51.3	0.96043956043956
NCBI__GCF_900114585.1	NCBI	GCF_900114585.1	arg	lysJ	0	WP_067146064.1	BM020_RS08525	glutamate-1-semialdehyde 2,1-aminomutase				121.7	curated2:Q9YBY6	2025-06-30	0.837628865979381	0	Putative [LysW]-aminoadipate semialdehyde/glutamate semialdehyde transaminase; EC 2.6.1.118; EC 2.6.1.124						BRENDA::P30949	425.6	50.4	0.974418604651163
NCBI__GCF_900114585.1	NCBI	GCF_900114585.1	arg	lysY	2	WP_067147228.1	BM020_RS06265	N-acetyl-gamma-glutamyl-phosphate reductase				282.3	BRENDA::Q5JFW1	46.1	0.996969696969697	2	[amino-group carrier protein]-5-phospho-L-glutamate reductase (EC 1.2.1.106)						SwissProt::Q07906	271.2	40.8	1
NCBI__GCF_900114585.1	NCBI	GCF_900114585.1	arg	lysZ	0	WP_074798517.1	BM020_RS05480	acetylglutamate kinase				138.7	curated2:A9A1K7	34.5	0.940074906367041	0	Putative [LysW]-aminoadipate/[LysW]-glutamate kinase; EC 2.7.2.17; EC 2.7.2.19						BRENDA::Q9X2A4,SwissProt::Q9X2A4	303.1	53.1	0.975177304964539
NCBI__GCF_900114585.1	NCBI	GCF_900114585.1	asn	asnB	1	WP_067149001.1	BM020_RS02375	asparagine synthetase B				267.3	curated2:Q58516	36.1	0.818853974121996	1	Putative asparagine synthetase [glutamine-hydrolyzing] 1; EC 6.3.5.4
NCBI__GCF_900114585.1	NCBI	GCF_900114585.1	asn	aspS2	2	WP_074798529.1	BM020_RS05550	aspartate--tRNA(Asn) ligase				612.5	SwissProt::O26328,BRENDA::O26328	67.0	0.997711670480549	2	Aspartate--tRNA(Asp/Asn) ligase; Aspartyl-tRNA synthetase; AspRS; Non-discriminating aspartyl-tRNA synthetase; ND-AspRS; EC 6.1.1.23;; aspartate-tRNAAsn ligase (EC 6.1.1.23)	667.2	TIGR00458	1	1	aspS: aspartate--tRNA(Asn) ligase (EC 6.1.1.23)	BRENDA::Q52428,SwissProt::Q52428	486.1	53.1	1
NCBI__GCF_900114585.1	NCBI	GCF_900114585.1	asn	gatA	2	WP_074798556.1	BM020_RS05760	Asp-tRNA(Asn)/Glu-tRNA(Gln) amidotransferase subunit GatA				323.9	SwissProt::Q9LI77	40.0	0.886405959031657	2	Glutamyl-tRNA(Gln) amidotransferase subunit A, chloroplastic/mitochondrial; Glu-AdT subunit A; EC 6.3.5.7	556.8	TIGR00132	0.982832618025751	2	gatA: aspartyl/glutamyl-tRNA(Asn/Gln) amidotransferase, A subunit (EC 6.3.5.-)
NCBI__GCF_900114585.1	NCBI	GCF_900114585.1	asn	gatB	2	WP_067147949.1	BM020_RS07540	Asp-tRNA(Asn)/Glu-tRNA(Gln) amidotransferase subunit GatB				661.0	curated2:O27341	70.2	1	1	Aspartyl/glutamyl-tRNA(Asn/Gln) amidotransferase subunit B; Asp/Glu-ADT subunit B; EC 6.3.5.-	572.5	TIGR00133	0.987525987525988	2	gatB: aspartyl/glutamyl-tRNA(Asn/Gln) amidotransferase, B subunit (EC 6.3.5.-)
NCBI__GCF_900114585.1	NCBI	GCF_900114585.1	asn	gatB	0	WP_268765969.1	BM020_RS03765	Glu-tRNA(Gln) amidotransferase subunit GatE				95.5	curated2:B5YL60	32.0	0.509473684210526	0	Aspartyl/glutamyl-tRNA(Asn/Gln) amidotransferase subunit B; Asp/Glu-ADT subunit B; EC 6.3.5.-
NCBI__GCF_900114585.1	NCBI	GCF_900114585.1	asn	gatC	0	WP_074798698.1	BM020_RS07070	transglutaminase domain-containing protein				33.9	curated2:B9LA82	39.6	0.526881720430108	0	Aspartyl/glutamyl-tRNA(Asn/Gln) amidotransferase subunit C; Asp/Glu-ADT subunit C; EC 6.3.5.-
NCBI__GCF_900114585.1	NCBI	GCF_900114585.1	chorismate	aroA	2	WP_067147019.1	BM020_RS01715	3-phosphoshikimate 1-carboxyvinyltransferase				565.8	curated2:A5UJV0	64.9	0.997716894977169	1	3-phosphoshikimate 1-carboxyvinyltransferase; EC 2.5.1.19; 5-enolpyruvylshikimate-3-phosphate synthase; EPSP synthase; EPSPS	414.0	TIGR01356	0.995180722891566	2	aroA: 3-phosphoshikimate 1-carboxyvinyltransferase (EC 2.5.1.19)
NCBI__GCF_900114585.1	NCBI	GCF_900114585.1	chorismate	aroA'	2	WP_067146060.1	BM020_RS08510	2-amino-3,7-dideoxy-D-threo-hept-6-ulosonate synthase				348.2	SwissProt::Q6LZE3	61.8	0.963235294117647	2	2-amino-3,7-dideoxy-D-threo-hept-6-ulosonate synthase; ADH synthase; ADHS; ADTH synthase; EC 2.2.1.10						metacyc::MONOMER-21318	226.1	43.4	0.898916967509025
NCBI__GCF_900114585.1	NCBI	GCF_900114585.1	chorismate	aroB'	2	WP_074798883.1	BM020_RS08515	3-dehydroquinate synthase II				381.7	SwissProt::Q58646,metacyc::MONOMER-14595	53.7	0.997229916897507	2	3-dehydroquinate synthase; DHQ synthase; 3-dehydroquinate synthase II; EC 1.4.1.24;; dehydroquinate synthase II (EC 1.4.1.24)						metacyc::MONOMER-21759	171.8	32.1	0.997275204359673
NCBI__GCF_900114585.1	NCBI	GCF_900114585.1	chorismate	aroC	2	WP_074798841.1	BM020_RS08170	chorismate synthase				320.5	SwissProt::P12008,ecocyc::AROC-MONOMER,metacyc::AROC-MONOMER	47.9	0.950138504155125	2	Chorismate synthase; CS; 5-enolpyruvylshikimate-3-phosphate phospholyase; EPSP phospholyase; EC 4.2.3.5;; chorismate synthase (EC 4.2.3.5);; chorismate synthase (EC 4.2.3.5)	458.6	TIGR00033	0.991452991452991	2	aroC: chorismate synthase (EC 4.2.3.5)
NCBI__GCF_900114585.1	NCBI	GCF_900114585.1	chorismate	aroD	2	WP_067146497.1	BM020_RS02620	type I 3-dehydroquinate dehydratase				297.4	curated2:A5UJQ8	66.4	0.982142857142857	1	3-dehydroquinate dehydratase; 3-dehydroquinase; EC 4.2.1.10; Type I DHQase; Type I dehydroquinase; DHQ1	185.9	TIGR01093	0.995633187772926	2	aroD: 3-dehydroquinate dehydratase, type I (EC 4.2.1.10)
NCBI__GCF_900114585.1	NCBI	GCF_900114585.1	chorismate	aroE	2	WP_067146264.1	BM020_RS08830	shikimate dehydrogenase				253.4	SwissProt::Q58484,metacyc::MONOMER-18802	44.9	0.99290780141844	2	Shikimate dehydrogenase (NADP(+)); SDH; EC 1.1.1.25;; shikimate dehydrogenase monomer (EC 1.1.1.25)	248.6	TIGR00507	0.992592592592593	2	aroE: shikimate dehydrogenase (EC 1.1.1.25)
NCBI__GCF_900114585.1	NCBI	GCF_900114585.1	chorismate	aroL	2	WP_067147152.1	BM020_RS01325	shikimate kinase				237.3	SwissProt::Q58835,metacyc::MONOMER-18801	44.4	0.960992907801418	2	Shikimate kinase; SK; EC 2.7.1.71;; shikimate kinase (EC 2.7.1.71)	241.6	TIGR01920	0.996240601503759	2	shikimate kinase (EC 2.7.1.71)
NCBI__GCF_900114585.1	NCBI	GCF_900114585.1	chorismate	aroL	0	WP_067147538.1	BM020_RS01230	KH domain-containing protein				36.6	curated2:B3DXL1	30.0	0.52	0	Shikimate kinase; SK; EC 2.7.1.71
NCBI__GCF_900114585.1	NCBI	GCF_900114585.1	chorismate	asd	2	WP_074797969.1	BM020_RS01360	aspartate-semialdehyde dehydrogenase				405.2	SwissProt::Q57658,metacyc::MONOMER-20453	57.7	0.977401129943503	2	Aspartate-semialdehyde dehydrogenase; ASA dehydrogenase; ASADH; Aspartate-beta-semialdehyde dehydrogenase; EC 1.2.1.11;; aspartate-semialdehyde dehydrogenase monomer (EC 1.2.1.11)	500.9	TIGR00978	1	2	asd: aspartate-semialdehyde dehydrogenase (EC 1.2.1.11)	SwissProt::Q96YK1,BRENDA::Q96YK1,metacyc::MONOMER-13611	266.5	39.7	0.958217270194986
NCBI__GCF_900114585.1	NCBI	GCF_900114585.1	chorismate	asp-kinase	2	WP_074797968.1	BM020_RS01345	aspartate kinase				188.3	BRENDA::P08495,CharProtDB::CH_090825,SwissProt::P08495,metacyc::MONOMER-6561,metacyc::MONOMER-6562	33.0	0.948529411764706	1	aspartate kinase (EC 2.7.2.4);; aspartate kinase 2; EC 2.7.2.4;; Aspartokinase 2; Aspartate kinase 2; Aspartokinase II; EC 2.7.2.4;; aspartate kinase II &alpha; subunit (EC 2.7.2.4);; aspartate kinase II &beta; subunit (EC 2.7.2.4)	437.7	TIGR00656	0.987714987714988	2	aspartate kinase, monofunctional class (EC 2.7.2.4)
NCBI__GCF_900114585.1	NCBI	GCF_900114585.1	chorismate	fbp	1	WP_067145387.1	BM020_RS04270	fructose-1,6-bisphosphate aldolase/phosphatase				502.3	curated2:B6YTP6	64.9	0.986666666666667	1	Fructose-1,6-bisphosphate aldolase/phosphatase; FBP A/P; FBP aldolase/phosphatase; EC 3.1.3.11; EC 4.1.2.13
NCBI__GCF_900114585.1	NCBI	GCF_900114585.1	chorismate	fbp	0	WP_067146060.1	BM020_RS08510	2-amino-3,7-dideoxy-D-threo-hept-6-ulosonate synthase				166.0	curated2:Q9YG90	35.6	0.977941176470588	0	Probable fructose-bisphosphate aldolase class 1; EC 4.1.2.13; Probable fructose-bisphosphate aldolase class I; FBP aldolase						SwissProt::Q6LZE3	348.2	61.8	0.963235294117647
NCBI__GCF_900114585.1	NCBI	GCF_900114585.1	chorismate	tpiA	2	WP_074797935.1	BM020_RS01050	triose-phosphate isomerase				273.9	SwissProt::O74025,BRENDA::O74025	63.8	0.97787610619469	2	Triosephosphate isomerase; TIM; TPI; Triose-phosphate isomerase; EC 5.3.1.1;; triose-phosphate isomerase (EC 5.3.1.1)	203.9	TIGR00419	1	2	tpiA: triose-phosphate isomerase (EC 5.3.1.1)
NCBI__GCF_900114585.1	NCBI	GCF_900114585.1	chorismate	tpiA	0	WP_067147431.1	BM020_RS01045	phosphoglycerate kinase				241.9	BRENDA::P36204,SwissProt::P36204,metacyc::MONOMER-382	36.6	0.605504587155963	0	triose-phosphate isomerase (EC 5.3.1.1);; Bifunctional PGK/TIM; EC 2.7.2.3; EC 5.3.1.1;; Pgk (EC 2.7.2.3; EC 5.3.1.1)						BRENDA::P20971	458.4	55.0	0.992682926829268
NCBI__GCF_900114585.1	NCBI	GCF_900114585.1	cys	CBS	1	WP_067147009.1	BM020_RS01745	cysteine synthase A				218.0	BRENDA::F9UT54	42.1	0.983498349834984	1	cysteine synthase (EC 2.5.1.47); cystathionine beta-synthase (EC 4.2.1.22)						BRENDA::P9WP55,SwissProt::P9WP55	389.0	61.7	0.990322580645161
NCBI__GCF_900114585.1	NCBI	GCF_900114585.1	cys	CBS	0	WP_067148591.1	BM020_RS06495	cysteine synthase family protein				172.9	BRENDA::F9UT54	36.2	0.98019801980198	0	cysteine synthase (EC 2.5.1.47); cystathionine beta-synthase (EC 4.2.1.22)						BRENDA::E5LPF4	219.5	39.7	0.964401294498382
NCBI__GCF_900114585.1	NCBI	GCF_900114585.1	cys	CGL	0	WP_067146378.1	BM020_RS02355	O-acetylhomoserine aminocarboxypropyltransferase/cysteine synthase family protein				252.3	SwissProt::Q55DV9	34.7	0.989664082687339	0	Cystathionine gamma-lyase; CGL; CSE; Cysteine desulfhydrase; Cysteine-protein sulfhydrase; Gamma-cystathionase; Homocysteine desulfhydrase; EC 4.4.1.1; EC 4.4.1.2						SwissProt::Q9WZY4	562.0	64.9	0.986046511627907
NCBI__GCF_900114585.1	NCBI	GCF_900114585.1	cys	CGL	0	WP_074798837.1	BM020_RS08130	O-acetylhomoserine aminocarboxypropyltransferase/cysteine synthase family protein				167.5	BRENDA::P31373,SwissProt::P31373,metacyc::YAL012W-MONOMER	30.2	0.977157360406091	0	cystathionine gamma-lyase (EC 4.4.1.1);; Cystathionine gamma-lyase; gamma-CTLase; Gamma-cystathionase; Sulfur transfer protein 1; EC 4.4.1.1;; Cys3 (EC 4.4.1.1)						SwissProt::Q9WZY4	517.7	59.3	0.990697674418605
NCBI__GCF_900114585.1	NCBI	GCF_900114585.1	cys	Mt_cysM	0	WP_067147009.1	BM020_RS01745	cysteine synthase A				199.1	BRENDA::P9WP53,SwissProt::P9WP53,metacyc::G185E-5515-MONOMER	38.3	0.944272445820433	0	[CysO sulfur-carrier protein]-thiocarboxylate-dependent cysteine synthase (EC 2.5.1.113); O-phosphoserine sulfhydrylase (EC 2.5.1.65);; O-phosphoserine sulfhydrylase; OPS sulfhydrylase; CysO-thiocarboxylate-dependent cysteine synthase; Cysteine synthase B; CSase B; O-phosphoserine-specific cysteine synthase; [CysO sulfur-carrier protein]-thiocarboxylate-dependent cysteine synthase; EC 2.5.1.113;;…						BRENDA::P9WP55,SwissProt::P9WP55	389.0	61.7	0.990322580645161
NCBI__GCF_900114585.1	NCBI	GCF_900114585.1	cys	Mt_cysM	0	WP_067148591.1	BM020_RS06495	cysteine synthase family protein				159.1	BRENDA::P9WP53,SwissProt::P9WP53,metacyc::G185E-5515-MONOMER	32.6	0.95046439628483	0	[CysO sulfur-carrier protein]-thiocarboxylate-dependent cysteine synthase (EC 2.5.1.113); O-phosphoserine sulfhydrylase (EC 2.5.1.65);; O-phosphoserine sulfhydrylase; OPS sulfhydrylase; CysO-thiocarboxylate-dependent cysteine synthase; Cysteine synthase B; CSase B; O-phosphoserine-specific cysteine synthase; [CysO sulfur-carrier protein]-thiocarboxylate-dependent cysteine synthase; EC 2.5.1.113;;…						BRENDA::E5LPF4	219.5	39.7	0.964401294498382
NCBI__GCF_900114585.1	NCBI	GCF_900114585.1	cys	PSSH	1	WP_067147009.1	BM020_RS01745	cysteine synthase A				233.8	metacyc::MONOMER-20568	43.9	0.979933110367893	1	<em>O</em>-phosphoserine sulfhydrylase monomer (EC 2.5.1.47; EC 2.5.1.65)						BRENDA::P9WP55,SwissProt::P9WP55	389.0	61.7	0.990322580645161
NCBI__GCF_900114585.1	NCBI	GCF_900114585.1	cys	PSSH	0	WP_067148591.1	BM020_RS06495	cysteine synthase family protein				195.3	metacyc::MONOMER-20568	39.0	0.979933110367893	0	<em>O</em>-phosphoserine sulfhydrylase monomer (EC 2.5.1.47; EC 2.5.1.65)						BRENDA::E5LPF4	219.5	39.7	0.964401294498382
NCBI__GCF_900114585.1	NCBI	GCF_900114585.1	cys	SST	1	WP_067146308.1	BM020_RS07790	homoserine O-acetyltransferase				278.9	SwissProt::S2KHP1	40.4	0.964577656675749	1	Serine O-succinyltransferase; SST; Homoserine O-succinyltransferase; HST; Homoserine transsuccinylase; HTS; EC 2.3.1.-; EC 2.3.1.46						SwissProt::D3E3E4	840.1	82.4	1
NCBI__GCF_900114585.1	NCBI	GCF_900114585.1	cys	cysE	2	WP_067147006.1	BM020_RS01750	serine O-acetyltransferase EpsC				220.7	SwissProt::Q06750	53.7	0.995391705069124	2	Serine acetyltransferase; SAT; EC 2.3.1.30	238.9	TIGR01172	0.993827160493827	2	cysE: serine O-acetyltransferase (EC 2.3.1.30)
NCBI__GCF_900114585.1	NCBI	GCF_900114585.1	cys	cysE	0	WP_067146308.1	BM020_RS07790	homoserine O-acetyltransferase				258.5	BRENDA::I1R9N5	47.9	0.540275049115914	0	serine O-acetyltransferase (EC 2.3.1.30)						SwissProt::D3E3E4	840.1	82.4	1
NCBI__GCF_900114585.1	NCBI	GCF_900114585.1	cys	cysE	0	WP_074798562.1	BM020_RS05755	sugar O-acetyltransferase				46.6	curated2:P71405	31.4	0.637426900584795	0	Serine acetyltransferase; SAT; EC 2.3.1.30						BRENDA::P07464,SwissProt::P07464,ecocyc::GALACTOACETYLTRAN-MONOMER,metacyc::GALACTOACETYLTRAN-MONOMER	150.2	42.5	0.911330049261084
NCBI__GCF_900114585.1	NCBI	GCF_900114585.1	cys	cysK	2	WP_067147009.1	BM020_RS01745	cysteine synthase A				389.0	BRENDA::P9WP55,SwissProt::P9WP55	61.7	0.990322580645161	2	cysteine synthase (EC 2.5.1.47);; O-acetylserine sulfhydrylase; OAS sulfhydrylase; OASS; Cysteine synthase A; CSase A; O-acetylserine (thiol)-lyase A; OAS-TL A; O-acetylserine-specific cysteine synthase; Sulfide-dependent cysteine synthase; EC 2.5.1.47	449.3	TIGR01139	0.98993288590604	2	cysK: cysteine synthase A (EC 2.5.1.47)
NCBI__GCF_900114585.1	NCBI	GCF_900114585.1	cys	cysK	1	WP_067146378.1	BM020_RS02355	O-acetylhomoserine aminocarboxypropyltransferase/cysteine synthase family protein				445.7	SwissProt::P06106,metacyc::YLR303W-MONOMER	51.2	0.968468468468468	1	Homocysteine/cysteine synthase; O-acetylserine/O-acetylhomoserine sulfhydrylase; OAS-OAH SHLase; OAS-OAH sulfhydrylase; EC 2.5.1.47; EC 2.5.1.49;; Met17 (EC 2.5.1.49)						SwissProt::Q9WZY4	562.0	64.9	0.986046511627907
NCBI__GCF_900114585.1	NCBI	GCF_900114585.1	cys	cysK	1	WP_074798837.1	BM020_RS08130	O-acetylhomoserine aminocarboxypropyltransferase/cysteine synthase family protein				427.2	SwissProt::P06106,metacyc::YLR303W-MONOMER	49.3	0.977477477477477	1	Homocysteine/cysteine synthase; O-acetylserine/O-acetylhomoserine sulfhydrylase; OAS-OAH SHLase; OAS-OAH sulfhydrylase; EC 2.5.1.47; EC 2.5.1.49;; Met17 (EC 2.5.1.49)						SwissProt::Q9WZY4	517.7	59.3	0.990697674418605
NCBI__GCF_900114585.1	NCBI	GCF_900114585.1	cys	cysK	1	WP_067148591.1	BM020_RS06495	cysteine synthase family protein				219.5	BRENDA::E5LPF4	39.7	0.964401294498382	1	cysteine synthase (EC 2.5.1.47)						BRENDA::J9WJN8	209.1	38.2	0.941176470588235
NCBI__GCF_900114585.1	NCBI	GCF_900114585.1	cys	moeZ	0	WP_067145170.1	BM020_RS02010	HesA/MoeB/ThiF family protein				109.4	SwissProt::P9WMN7,metacyc::G185E-7476-MONOMER	32.9	0.556122448979592	0	Probable adenylyltransferase/sulfurtransferase MoeZ; EC 2.7.7.-; EC 2.8.1.-;; [sulfur-carrier protein CysO]--sulfur ligase						BRENDA::D4GSF3,SwissProt::D4GSF3,metacyc::MONOMER-20239	119.0	32.7	0.792592592592593
NCBI__GCF_900114585.1	NCBI	GCF_900114585.1	cys	serA	2	WP_067145673.1	BM020_RS04530	phosphoglycerate dehydrogenase				472.2	uniprot:Q6LWW6	46.4	0.992351816443595	2	RecName: Full=D-3-phosphoglycerate dehydrogenase {ECO:0000256|RuleBase:RU363003}; EC=1.1.1.95 {ECO:0000256|RuleBase:RU363003};	656.1	TIGR01327	0.992380952380952	2	serA: phosphoglycerate dehydrogenase (EC 1.1.1.95)
NCBI__GCF_900114585.1	NCBI	GCF_900114585.1	cys	serC	2	WP_074798003.1	BM020_RS01815	alanine--glyoxylate aminotransferase family protein				392.1	metacyc::MONOMER-15919	53.4	0.961038961038961	2	phosphoserine aminotransferase monomer (EC 2.6.1.1; EC 2.6.1.52)						SwissProt::Q9X1C0	288.1	42.8	0.9453125
NCBI__GCF_900114585.1	NCBI	GCF_900114585.1	cys	serC	0	WP_200781249.1	BM020_RS05700	aminotransferase class V-fold PLP-dependent enzyme				148.3	metacyc::MONOMER-15919	30.2	0.937662337662338	0	phosphoserine aminotransferase monomer (EC 2.6.1.1; EC 2.6.1.52)						SwissProt::Q9X1C0	181.8	31.2	0.8984375
NCBI__GCF_900114585.1	NCBI	GCF_900114585.1	gln	gatA	2	WP_074798556.1	BM020_RS05760	Asp-tRNA(Asn)/Glu-tRNA(Gln) amidotransferase subunit GatA				323.9	SwissProt::Q9LI77	40.0	0.886405959031657	2	Glutamyl-tRNA(Gln) amidotransferase subunit A, chloroplastic/mitochondrial; Glu-AdT subunit A; EC 6.3.5.7	556.8	TIGR00132	0.982832618025751	2	gatA: aspartyl/glutamyl-tRNA(Asn/Gln) amidotransferase, A subunit (EC 6.3.5.-)
NCBI__GCF_900114585.1	NCBI	GCF_900114585.1	gln	gatB	2	WP_067147949.1	BM020_RS07540	Asp-tRNA(Asn)/Glu-tRNA(Gln) amidotransferase subunit GatB				661.0	curated2:O27341	70.2	1	1	Aspartyl/glutamyl-tRNA(Asn/Gln) amidotransferase subunit B; Asp/Glu-ADT subunit B; EC 6.3.5.-	572.5	TIGR00133	0.987525987525988	2	gatB: aspartyl/glutamyl-tRNA(Asn/Gln) amidotransferase, B subunit (EC 6.3.5.-)
NCBI__GCF_900114585.1	NCBI	GCF_900114585.1	gln	gatB	0	WP_268765969.1	BM020_RS03765	Glu-tRNA(Gln) amidotransferase subunit GatE				95.5	curated2:B5YL60	32.0	0.509473684210526	0	Aspartyl/glutamyl-tRNA(Asn/Gln) amidotransferase subunit B; Asp/Glu-ADT subunit B; EC 6.3.5.-
NCBI__GCF_900114585.1	NCBI	GCF_900114585.1	gln	gatC	0	WP_074798698.1	BM020_RS07070	transglutaminase domain-containing protein				33.9	curated2:B9LA82	39.6	0.526881720430108	0	Aspartyl/glutamyl-tRNA(Asn/Gln) amidotransferase subunit C; Asp/Glu-ADT subunit C; EC 6.3.5.-
NCBI__GCF_900114585.1	NCBI	GCF_900114585.1	gln	gatD	2	WP_067146771.1	BM020_RS03760	Glu-tRNA(Gln) amidotransferase subunit GatD				530.8	metacyc::MONOMER-14998	58.4	0.995402298850575	2	glutamyl-tRNA(Gln) amidotransferase subunit D (EC 6.3.5.7)	570.5	TIGR02153	0.992592592592593	2	gatD: glutamyl-tRNA(Gln) amidotransferase, subunit D (EC 6.3.5.-)	BRENDA::Q8TZE8,SwissProt::Q8TZE8	185.3	35.1	0.996932515337423
NCBI__GCF_900114585.1	NCBI	GCF_900114585.1	gln	gatE	2	WP_268765969.1	BM020_RS03765	Glu-tRNA(Gln) amidotransferase subunit GatE				766.1	metacyc::MONOMER-14999	62.9	0.998384491114701	2	glutamyl-tRNA(Gln) amidotransferase subunit E (EC 6.3.5.7)	893.3	TIGR00134	0.996784565916399	2	gatE: glutamyl-tRNA(Gln) amidotransferase, subunit E (EC 6.3.5.-)
NCBI__GCF_900114585.1	NCBI	GCF_900114585.1	gln	glnA	2	WP_067145168.1	BM020_RS02015	type I glutamate--ammonia ligase				494.6	BRENDA::Q8PY99,SwissProt::Q8PY99	54.5	0.975391498881432	2	glutamine synthetase (EC 6.3.1.2);; Glutamine synthetase; GS; Glutamate--ammonia ligase; EC 6.3.1.2	453.7	TIGR00653	0.638528138528139	1	glnA: glutamine synthetase, type I (EC 6.3.1.2)
NCBI__GCF_900114585.1	NCBI	GCF_900114585.1	gly	agx1	0	WP_067148094.1	BM020_RS08320	aspartate aminotransferase family protein				209.9	SwissProt::Q94AL9	33.9	0.825995807127883	0	Alanine--glyoxylate aminotransferase 2 homolog 2, mitochondrial; Beta-alanine-pyruvate aminotransferase 2; EC 2.6.1.44						BRENDA::A8J933	326.2	43.7	0.878260869565217
NCBI__GCF_900114585.1	NCBI	GCF_900114585.1	gly	agx1	0	WP_067145835.1	BM020_RS07080	pyridoxal phosphate-dependent aminotransferase				204.1	metacyc::MONOMER-21143	32.4	0.948320413436692	0	alanine&mdash;glyoxylate transaminase (EC 2.6.1.44)						SwissProt::H3ZPU1	300.1	42.5	0.974293059125964
NCBI__GCF_900114585.1	NCBI	GCF_900114585.1	gly	agx1	0	WP_074798003.1	BM020_RS01815	alanine--glyoxylate aminotransferase family protein				184.9	BRENDA::Q56YA5,SwissProt::Q56YA5,metacyc::AT2G13360-MONOMER	2025-03-31	0.955112219451372	0	asparagine-oxo-acid transaminase (EC 2.6.1.14); alanine-glyoxylate transaminase (EC 2.6.1.44); serine-glyoxylate transaminase (EC 2.6.1.45);; Serine--glyoxylate aminotransferase; Alanine--glyoxylate aminotransferase; AGT; Asparagine aminotransferase; Serine--pyruvate aminotransferase; EC 2.6.1.45; EC 2.6.1.44; EC 2.6.1.-; EC 2.6.1.51;; serine:glyoxylate aminotransferase (EC 2.6.1.45; EC 2.6.1.4)						metacyc::MONOMER-15919	392.1	53.4	0.961038961038961
NCBI__GCF_900114585.1	NCBI	GCF_900114585.1	gly	gly1	0	WP_074798121.1	BM020_RS03005	serine hydroxymethyltransferase				227.3	SwissProt::D3DKC4	35.9	0.915690866510539	0	Serine hydroxymethyltransferase; SHMT; Serine methylase; L-threonine/L-allo-threonine aldolase; EC 2.1.2.1; EC 4.1.2.48						SwissProt::O27433	570.5	67.1	0.995271867612293
NCBI__GCF_900114585.1	NCBI	GCF_900114585.1	gly	glyA	2	WP_074798121.1	BM020_RS03005	serine hydroxymethyltransferase				570.5	SwissProt::O27433	67.1	0.995271867612293	2	Serine hydroxymethyltransferase; SHMT; Serine methylase; EC 2.1.2.-
NCBI__GCF_900114585.1	NCBI	GCF_900114585.1	his	hisA	2	WP_067147226.1	BM020_RS06255	1-(5-phosphoribosyl)-5-[(5-phosphoribosylamino)methylideneamino]imidazole-4-carboxamide isomerase				311.6	curated2:Q2NHB3	63.6	0.9957805907173	1	1-(5-phosphoribosyl)-5-[(5-phosphoribosylamino)methylideneamino] imidazole-4-carboxamide isomerase; EC 5.3.1.16; Phosphoribosylformimino-5-aminoimidazole carboxamide ribotide isomerase	265.2	TIGR00007	0.995670995670996	2	hisA: 1-(5-phosphoribosyl)-5-[(5-phosphoribosylamino)methylideneamino]imidazole-4-carboxamide isomerase (EC 5.3.1.16)
NCBI__GCF_900114585.1	NCBI	GCF_900114585.1	his	hisA	0	WP_067148111.1	BM020_RS08735	imidazole glycerol phosphate synthase subunit HisF				72.4	curated2:A1W1K3	34.3	0.563786008230453	0	1-(5-phosphoribosyl)-5-[(5-phosphoribosylamino)methylideneamino] imidazole-4-carboxamide isomerase; EC 5.3.1.16; Phosphoribosylformimino-5-aminoimidazole carboxamide ribotide isomerase						BRENDA::Q8ZY16	250.8	50.4	0.976284584980237
NCBI__GCF_900114585.1	NCBI	GCF_900114585.1	his	hisA	0	WP_067145966.1	BM020_RS03975	type 2 isopentenyl-diphosphate Delta-isomerase				42.0	curated2:Q18DL2	32.1	0.526530612244898	0	1-(5-phosphoribosyl)-5-[(5-phosphoribosylamino)methylideneamino] imidazole-4-carboxamide isomerase; EC 5.3.1.16; Phosphoribosylformimino-5-aminoimidazole carboxamide ribotide isomerase						SwissProt::Q58272,metacyc::MONOMER-21126	320.5	48.0	0.974930362116992
NCBI__GCF_900114585.1	NCBI	GCF_900114585.1	his	hisB	2	WP_067148476.1	BM020_RS06580	imidazoleglycerol-phosphate dehydratase HisB				188.0	uniprot:Q9HU41	45.9	0.984771573604061	2	RecName: Full=Imidazoleglycerol-phosphate dehydratase {ECO:0000255|HAMAP-Rule:MF_00076}; Short=IGPD {ECO:0000255|HAMAP-Rule:MF_00076}; EC=4.2.1.19 {ECO:0000255|HAMAP-Rule:MF_00076};
NCBI__GCF_900114585.1	NCBI	GCF_900114585.1	his	hisC	2	WP_067145312.1	BM020_RS05960	histidinol-phosphate transaminase				506.9	curated2:A5UKY0	66.2	1	1	Histidinol-phosphate aminotransferase; EC 2.6.1.9; Imidazole acetol-phosphate transaminase	369.3	TIGR01141	1	2	hisC: histidinol-phosphate transaminase (EC 2.6.1.9)
NCBI__GCF_900114585.1	NCBI	GCF_900114585.1	his	hisC	0	WP_067145835.1	BM020_RS07080	pyridoxal phosphate-dependent aminotransferase				107.8	curated2:B9LNJ8	2025-03-30	0.758241758241758	0	Histidinol-phosphate aminotransferase; EC 2.6.1.9; Imidazole acetol-phosphate transaminase						SwissProt::H3ZPU1	300.1	42.5	0.974293059125964
NCBI__GCF_900114585.1	NCBI	GCF_900114585.1	his	hisD	2	WP_067146090.1	BM020_RS05545	histidinol dehydrogenase				338.2	SwissProt::P10370	45.0	0.919354838709677	2	Histidinol dehydrogenase; HDH; EC 1.1.1.23	566.1	TIGR00069	1	2	hisD: histidinol dehydrogenase (EC 1.1.1.23)
NCBI__GCF_900114585.1	NCBI	GCF_900114585.1	his	hisE	2	WP_067146258.1	BM020_RS08815	phosphoribosyl-AMP cyclohydrolase				159.1	SwissProt::O26347	54.8	0.905797101449275	2	Phosphoribosyl-AMP cyclohydrolase; PRA-CH; EC 3.5.4.19	119.4	PF01502	1	2	PRA-CH
NCBI__GCF_900114585.1	NCBI	GCF_900114585.1	his	hisE	0	WP_067146090.1	BM020_RS05545	histidinol dehydrogenase				334.7	SwissProt::P00815	41.6	0.540675844806007	0	Histidine biosynthesis trifunctional protein; EC 3.5.4.19; EC 3.6.1.31; EC 1.1.1.23						SwissProt::P10370	338.2	45.0	0.919354838709677
NCBI__GCF_900114585.1	NCBI	GCF_900114585.1	his	hisF	2	WP_067148111.1	BM020_RS08735	imidazole glycerol phosphate synthase subunit HisF				257.3	SwissProt::Q7SIB9,BRENDA::Q7SIB9	50.2	0.984126984126984	2	Imidazole glycerol phosphate synthase subunit HisF; IGP synthase cyclase subunit; IGP synthase subunit HisF; ImGP synthase subunit HisF; IGPS subunit HisF; EC 4.3.2.10;; imidazole glycerol-phosphate synthase (subunit 1/2) (EC 4.3.2.10)	381.0	TIGR00735	1	2	hisF: imidazoleglycerol phosphate synthase, cyclase subunit
NCBI__GCF_900114585.1	NCBI	GCF_900114585.1	his	hisF	0	WP_067147226.1	BM020_RS06255	1-(5-phosphoribosyl)-5-[(5-phosphoribosylamino)methylideneamino]imidazole-4-carboxamide isomerase				131.3	BRENDA::Q8ZY16	2025-05-30	0.960474308300395	0	imidazole glycerol-phosphate synthase (subunit 2/2) (EC 4.3.2.10)						reanno::BFirm:BPHYT_RS17685	167.2	33.7	0.992
NCBI__GCF_900114585.1	NCBI	GCF_900114585.1	his	hisG	2	WP_067148294.1	BM020_RS02755	ATP phosphoribosyltransferase				364.0	curated2:O27550	62.6	0.996515679442509	1	ATP phosphoribosyltransferase; ATP-PRT; ATP-PRTase; EC 2.4.2.17	219.6	TIGR00070	1	2	hisG: ATP phosphoribosyltransferase (EC 2.4.2.17)
NCBI__GCF_900114585.1	NCBI	GCF_900114585.1	his	hisG	1	WP_067146154.1	BM020_RS04735	ATP phosphoribosyltransferase				66.6	curated2:Q8UHK1	31.0	0.878260869565217	1	ATP phosphoribosyltransferase; ATP-PRT; ATP-PRTase; EC 2.4.2.17
NCBI__GCF_900114585.1	NCBI	GCF_900114585.1	his	hisH	2	WP_067148020.1	BM020_RS05245	imidazole glycerol phosphate synthase subunit HisH				228.8	curated2:O27568	57.1	0.984848484848485	1	Imidazole glycerol phosphate synthase subunit HisH; EC 4.3.2.10; IGP synthase glutaminase subunit; EC 3.5.1.2; IGP synthase subunit HisH; ImGP synthase subunit HisH; IGPS subunit HisH	223.0	TIGR01855	0.994949494949495	2	hisH: imidazole glycerol phosphate synthase, glutamine amidotransferase subunit (EC 2.4.2.-)
NCBI__GCF_900114585.1	NCBI	GCF_900114585.1	his	hisH	0	WP_067148111.1	BM020_RS08735	imidazole glycerol phosphate synthase subunit HisF				194.5	BRENDA::Q9SZ30,metacyc::AT4G26900-MONOMER	39.6	0.527027027027027	0	imidazole glycerol-phosphate synthase (EC 4.3.2.10);; imidazole-glycerol-phosphate synthase (EC 4.3.2.10)						BRENDA::Q8ZY16	250.8	50.4	0.976284584980237
NCBI__GCF_900114585.1	NCBI	GCF_900114585.1	his	hisH	0	WP_067148873.1	BM020_RS05355	aminodeoxychorismate/anthranilate synthase component II				47.4	curated2:Q02132	31.4	0.851485148514851	0	Imidazole glycerol phosphate synthase subunit HisH; EC 4.3.2.10; IGP synthase glutaminase subunit; EC 3.5.1.2; IGP synthase subunit HisH; ImGP synthase subunit HisH; IGPS subunit HisH						SwissProt::P00901	181.8	45.2	0.964646464646465
NCBI__GCF_900114585.1	NCBI	GCF_900114585.1	his	hisI	2	WP_067147954.1	BM020_RS07530	phosphoribosyl-ATP diphosphatase				118.6	curated2:Q2NHF0	58.9	1	1	Phosphoribosyl-ATP pyrophosphatase; PRA-PH; EC 3.6.1.31	74.2	TIGR03188	0.976190476190476	2	hisE: phosphoribosyl-ATP diphosphatase (EC 3.6.1.31)
NCBI__GCF_900114585.1	NCBI	GCF_900114585.1	his	hisI	0	WP_067146090.1	BM020_RS05545	histidinol dehydrogenase				334.7	SwissProt::P00815	41.6	0.540675844806007	0	Histidine biosynthesis trifunctional protein; EC 3.5.4.19; EC 3.6.1.31; EC 1.1.1.23						SwissProt::P10370	338.2	45.0	0.919354838709677
NCBI__GCF_900114585.1	NCBI	GCF_900114585.1	his	hisN	0	WP_067148476.1	BM020_RS06580	imidazoleglycerol-phosphate dehydratase HisB				188.0	SwissProt::D2QPE6	47.4	0.505235602094241	0	Histidine biosynthesis bifunctional protein HisB; EC 3.1.3.15; EC 4.2.1.19						reanno::BFirm:BPHYT_RS17700	178.7	44.3	0.994871794871795
NCBI__GCF_900114585.1	NCBI	GCF_900114585.1	his	hisN	0	WP_074798613.1	BM020_RS06375	bifunctional NADP phosphatase/NAD kinase				60.5	curated2:P56160	2025-03-31	0.698841698841699	0	Histidinol-phosphatase; HolPase; EC 3.1.3.15; Histidinol-phosphate phosphatase						BRENDA::Q58327,SwissProt::Q58327,metacyc::MONOMER-21978	153.3	31.2	0.585365853658537
NCBI__GCF_900114585.1	NCBI	GCF_900114585.1	his	prs	2	WP_074797970.1	BM020_RS01435	ribose-phosphate diphosphokinase				231.1	SwissProt::Q58761,BRENDA::Q58761	40.7	0.996478873239437	2	Ribose-phosphate pyrophosphokinase; RPPK; 5-phospho-D-ribosyl alpha-1-diphosphate synthase; Phosphoribosyl diphosphate synthase; Phosphoribosyl pyrophosphate synthase; P-Rib-PP synthase; PRPP synthase; PRPPase; EC 2.7.6.1;; ribose-phosphate diphosphokinase (EC 2.7.6.1)	303.4	TIGR01251	0.951456310679612	2	prs: ribose-phosphate diphosphokinase (EC 2.7.6.1)
NCBI__GCF_900114585.1	NCBI	GCF_900114585.1	ile	cimA	2	WP_067146748.1	BM020_RS06190	(R)-citramalate synthase				563.1	BRENDA::Q58787,SwissProt::Q58787,metacyc::MONOMER-11899	57.0	1	2	(R)-citramalate synthase (EC 2.3.3.21);; (R)-citramalate synthase CimA; EC 2.3.3.21;; (R)-citratemalate synthase subunit (EC 2.3.3.21)						BRENDA::Q58595,SwissProt::Q58595	493.8	48.9	0.953667953667954
NCBI__GCF_900114585.1	NCBI	GCF_900114585.1	ile	cimA	1	WP_200781262.1	BM020_RS09225	2-isopropylmalate synthase				470.3	BRENDA::Q58787,SwissProt::Q58787,metacyc::MONOMER-11899	48.6	0.995926680244399	1	(R)-citramalate synthase (EC 2.3.3.21);; (R)-citramalate synthase CimA; EC 2.3.3.21;; (R)-citratemalate synthase subunit (EC 2.3.3.21)						BRENDA::Q58595,SwissProt::Q58595	537.7	54.3	0.972972972972973
NCBI__GCF_900114585.1	NCBI	GCF_900114585.1	ile	cimA	1	WP_067145184.1	BM020_RS01970	homocitrate synthase family protein				364.8	BRENDA::Q58787,SwissProt::Q58787,metacyc::MONOMER-11899	49.2	0.757637474541752	1	(R)-citramalate synthase (EC 2.3.3.21);; (R)-citramalate synthase CimA; EC 2.3.3.21;; (R)-citratemalate synthase subunit (EC 2.3.3.21)						SwissProt::Q57926	454.9	60.4	0.931034482758621
NCBI__GCF_900114585.1	NCBI	GCF_900114585.1	ile	ilvC	2	WP_074798683.1	BM020_RS06960	ketol-acid reductoisomerase				471.1	metacyc::MONOMER-11920	70.4	1	2	acetohydroxy-acid isomeroreductase subunit (EC 1.1.1.383)	453.6	TIGR00465	0.996815286624204	2	ilvC: ketol-acid reductoisomerase (EC 1.1.1.86)
NCBI__GCF_900114585.1	NCBI	GCF_900114585.1	ile	ilvD	2	WP_074798691.1	BM020_RS07020	dihydroxy-acid dehydratase				756.9	metacyc::MONOMER-11919	66.2	1	2	dihydroxy-acid dehydratase subunit (EC 4.2.1.9)	804.7	TIGR00110	0.998158379373849	2	ilvD: dihydroxy-acid dehydratase (EC 4.2.1.9)
NCBI__GCF_900114585.1	NCBI	GCF_900114585.1	ile	ilvE	2	WP_074798679.1	BM020_RS06945	branched-chain amino acid transaminase				414.1	metacyc::MONOMER-11914	59.5	1	2	branched-chain-amino-acid aminotransferase subunit (EC 2.6.1.42)	457.6	TIGR01122	0.996644295302013	2	ilvE: branched-chain amino acid aminotransferase (EC 2.6.1.42)
NCBI__GCF_900114585.1	NCBI	GCF_900114585.1	ile	ilvH	2	WP_067148547.1	BM020_RS06980	acetolactate synthase small subunit				184.9	metacyc::MONOMER-11901	52.8	0.940828402366864	2	acetohydroxy-acid synthase small subunit (EC 2.2.1.6)	208.3	TIGR00119	0.987341772151899	2	ilvN: acetolactate synthase, small subunit (EC 2.2.1.6)
NCBI__GCF_900114585.1	NCBI	GCF_900114585.1	ile	ilvI	2	WP_067148545.1	BM020_RS06985	acetolactate synthase large subunit				651.4	metacyc::MONOMER-11900	54.8	0.978297161936561	2	acetohydroxy-acid synthase large subunit (EC 2.2.1.6)	837.4	TIGR00118	0.99640933572711	2	ilvB: acetolactate synthase, large subunit, biosynthetic type (EC 2.2.1.6)
NCBI__GCF_900114585.1	NCBI	GCF_900114585.1	ile	ilvI	0	WP_067145228.1	BM020_RS01835	thiamine pyrophosphate-binding protein				188.0	curated2:P37251	31.9	0.614982578397213	0	Acetolactate synthase large subunit; AHAS; EC 2.2.1.6; Acetohydroxy-acid synthase large subunit; ALS; Vegetative protein 105; VEG105						metacyc::MONOMER-14614	127.1	32.8	0.609311740890688
NCBI__GCF_900114585.1	NCBI	GCF_900114585.1	ile	leuB	2	WP_074798513.1	BM020_RS05465	homoisocitrate dehydrogenase				364.8	SwissProt::Q58130,metacyc::MONOMER-13649	57.9	0.996996996996997	2	3-isopropylmalate/3-methylmalate dehydrogenase; 3-isopropylmalate dehydrogenase; 3-IPM-DH; IMDH; IPMDH; Beta-IPM dehydrogenase; D-malate dehydrogenase [decarboxylating]; EC 1.1.1.85; EC 1.1.1.n5; EC 1.1.1.83;; 3-isopropylmalate dehydrogenase subunit (EC 1.1.1.85)						SwissProt::Q58991,BRENDA::Q58991,metacyc::MONOMER-2004	317.0	49.4	0.99135446685879
NCBI__GCF_900114585.1	NCBI	GCF_900114585.1	ile	leuB	2	WP_067148198.1	BM020_RS02930	isocitrate/isopropylmalate family dehydrogenase				356.3	SwissProt::Q58130,metacyc::MONOMER-13649	56.4	0.978978978978979	2	3-isopropylmalate/3-methylmalate dehydrogenase; 3-isopropylmalate dehydrogenase; 3-IPM-DH; IMDH; IPMDH; Beta-IPM dehydrogenase; D-malate dehydrogenase [decarboxylating]; EC 1.1.1.85; EC 1.1.1.n5; EC 1.1.1.83;; 3-isopropylmalate dehydrogenase subunit (EC 1.1.1.85)						SwissProt::Q58991,BRENDA::Q58991,metacyc::MONOMER-2004	317.4	50.6	0.982708933717579
NCBI__GCF_900114585.1	NCBI	GCF_900114585.1	ile	leuC	2	WP_067148191.1	BM020_RS02940	homoaconitase large subunit				505.8	BRENDA::P81291,SwissProt::P81291,metacyc::MONOMER-13647	58.5	0.988207547169811	2	3-isopropylmalate dehydratase (EC 4.2.1.33); homoaconitate hydratase (EC 4.2.1.36);; Isopropylmalate/citramalate isomerase large subunit; (R)-2-methylmalate dehydratase; (R)-citramalate dehydratase; 3-isopropylmalate dehydratase; Alpha-isopropylmalate dehydratase; Citraconate hydratase; Isopropylmalate isomerase; IPMI; Maleate hydratase; Malease; EC 4.2.1.33; EC 4.2.1.35; EC 4.2.1.31;; isopropylm…	555.1	TIGR02086	0.992700729927007	1	3-isopropylmalate dehydratase, large subunit	BRENDA::Q58409,CharProtDB::CH_091727,SwissProt::Q58409,metacyc::MONOMER-2003	415.2	48.3	0.988095238095238
NCBI__GCF_900114585.1	NCBI	GCF_900114585.1	ile	leuC	1	WP_074798013.1	BM020_RS01975	homoaconitase large subunit				484.6	curated2:O27439	54.2	0.992840095465394	1	Probable 3-isopropylmalate dehydratase large subunit; EC 4.2.1.33; Alpha-IPM isomerase; IPMI; Isopropylmalate isomerase	601.5	TIGR02086	0.997566909975669	1	3-isopropylmalate dehydratase, large subunit	BRENDA::Q58409,CharProtDB::CH_091727,SwissProt::Q58409,metacyc::MONOMER-2003	453.8	51.3	0.992857142857143
NCBI__GCF_900114585.1	NCBI	GCF_900114585.1	ile	leuD	2	WP_067148194.1	BM020_RS02935	3-isopropylmalate dehydratase small subunit				209.1	BRENDA::Q58673,SwissProt::Q58673,metacyc::MONOMER-13648	62.9	0.946428571428571	2	3-isopropylmalate dehydratase (EC 4.2.1.33);; Isopropylmalate/citramalate isomerase small subunit; (R)-2-methylmalate dehydratase; (R)-citramalate dehydratase; 3-isopropylmalate dehydratase; Alpha-isopropylmalate dehydratase; Citraconate hydratase; Isopropylmalate isomerase; IPMI; Maleate hydratase; Malease; EC 4.2.1.33; EC 4.2.1.35; EC 4.2.1.31;; isopropylmalate isomerase small subunit (EC 4.2.1…	217.4	TIGR02087	0.993630573248408	1	3-isopropylmalate dehydratase, small subunit	SwissProt::Q58667,metacyc::MONOMER-2005	163.7	52.2	0.929411764705882
NCBI__GCF_900114585.1	NCBI	GCF_900114585.1	ile	leuD	1	WP_067147179.1	BM020_RS08610	homoaconitase small subunit				174.1	curated2:Q8TX94	53.1	0.941176470588235	1	3-isopropylmalate dehydratase small subunit 1; EC 4.2.1.33; Alpha-IPM isomerase 1; IPMI 1; Isopropylmalate isomerase 1	221.9	TIGR02087	0.993630573248408	1	3-isopropylmalate dehydratase, small subunit	SwissProt::Q58667,metacyc::MONOMER-2005	166.4	55.3	0.929411764705882
NCBI__GCF_900114585.1	NCBI	GCF_900114585.1	ile	ofoa	0	WP_067147449.1	BM020_RS01075	2-oxoacid:acceptor oxidoreductase subunit alpha				177.2	BRENDA::Q4J6I9	31.6	0.616747181964573	0	2-oxoacid oxidoreductase (ferredoxin) (subunit 2/2) (EC 1.2.7.11)						SwissProt::P80904	517.3	66.7	0.989333333333333
NCBI__GCF_900114585.1	NCBI	GCF_900114585.1	ile	ofob	0	WP_067147446.1	BM020_RS01070	2-oxoacid:ferredoxin oxidoreductase subunit beta				162.5	BRENDA::Q4J6I8	34.1	0.861386138613861	0	2-oxoacid oxidoreductase (ferredoxin) (subunit 1/2) (EC 1.2.7.11)						SwissProt::P80905	441.0	71.9	0.985964912280702
NCBI__GCF_900114585.1	NCBI	GCF_900114585.1	ile	ofob	0	WP_067146783.1	BM020_RS03730	2-oxoacid:acceptor oxidoreductase family protein				87.8	BRENDA::Q4J6I8	2025-01-31	0.858085808580858	0	2-oxoacid oxidoreductase (ferredoxin) (subunit 1/2) (EC 1.2.7.11)						SwissProt::P80907	636.0	64.8	0.989539748953975
NCBI__GCF_900114585.1	NCBI	GCF_900114585.1	ile	prpE	0	WP_067146789.1	BM020_RS03715	AMP-binding protein				422.5	SwissProt::Q3UNX5	38.5	0.937931034482759	0	Acyl-coenzyme A synthetase ACSM3, mitochondrial; Acyl-CoA synthetase medium-chain family member 3; Butyrate--CoA ligase 3; Butyryl-coenzyme A synthetase 3; Middle-chain acyl-CoA synthetase 3; Propionate--CoA ligase; Protein SA homolog; EC 6.2.1.2; EC 6.2.1.17						BRENDA::Q8TLW1	700.3	57.5	0.994642857142857
NCBI__GCF_900114585.1	NCBI	GCF_900114585.1	ile	prpE	0	WP_067146554.1	BM020_RS07730	AMP-binding protein				173.3	BRENDA::A4YDR9,SwissProt::A4YDR9	34.2	0.641165755919854	0	4-hydroxybutyrate-CoA ligase (AMP-forming) (EC 6.2.1.40);; 4-hydroxybutyrate--CoA ligase 2; Acetate--CoA ligase; Butyrate--CoA ligase; Propionate--CoA ligase; acyl-activating enzyme; EC 6.2.1.40; EC 6.2.1.1; EC 6.2.1.2; EC 6.2.1.17						reanno::acidovorax_3H11:Ac3H11_3009	520.4	47.1	0.929065743944637
NCBI__GCF_900114585.1	NCBI	GCF_900114585.1	leu	ilvC	2	WP_074798683.1	BM020_RS06960	ketol-acid reductoisomerase				471.1	metacyc::MONOMER-11920	70.4	1	2	acetohydroxy-acid isomeroreductase subunit (EC 1.1.1.383)	453.6	TIGR00465	0.996815286624204	2	ilvC: ketol-acid reductoisomerase (EC 1.1.1.86)
NCBI__GCF_900114585.1	NCBI	GCF_900114585.1	leu	ilvD	2	WP_074798691.1	BM020_RS07020	dihydroxy-acid dehydratase				756.9	metacyc::MONOMER-11919	66.2	1	2	dihydroxy-acid dehydratase subunit (EC 4.2.1.9)	804.7	TIGR00110	0.998158379373849	2	ilvD: dihydroxy-acid dehydratase (EC 4.2.1.9)
NCBI__GCF_900114585.1	NCBI	GCF_900114585.1	leu	ilvE	2	WP_074798679.1	BM020_RS06945	branched-chain amino acid transaminase				414.1	metacyc::MONOMER-11914	59.5	1	2	branched-chain-amino-acid aminotransferase subunit (EC 2.6.1.42)	457.6	TIGR01122	0.996644295302013	2	ilvE: branched-chain amino acid aminotransferase (EC 2.6.1.42)
NCBI__GCF_900114585.1	NCBI	GCF_900114585.1	leu	ilvH	2	WP_067148547.1	BM020_RS06980	acetolactate synthase small subunit				184.9	metacyc::MONOMER-11901	52.8	0.940828402366864	2	acetohydroxy-acid synthase small subunit (EC 2.2.1.6)	208.3	TIGR00119	0.987341772151899	2	ilvN: acetolactate synthase, small subunit (EC 2.2.1.6)
NCBI__GCF_900114585.1	NCBI	GCF_900114585.1	leu	ilvI	2	WP_067148545.1	BM020_RS06985	acetolactate synthase large subunit				651.4	metacyc::MONOMER-11900	54.8	0.978297161936561	2	acetohydroxy-acid synthase large subunit (EC 2.2.1.6)	837.4	TIGR00118	0.99640933572711	2	ilvB: acetolactate synthase, large subunit, biosynthetic type (EC 2.2.1.6)
NCBI__GCF_900114585.1	NCBI	GCF_900114585.1	leu	ilvI	0	WP_067145228.1	BM020_RS01835	thiamine pyrophosphate-binding protein				188.0	curated2:P37251	31.9	0.614982578397213	0	Acetolactate synthase large subunit; AHAS; EC 2.2.1.6; Acetohydroxy-acid synthase large subunit; ALS; Vegetative protein 105; VEG105						metacyc::MONOMER-14614	127.1	32.8	0.609311740890688
NCBI__GCF_900114585.1	NCBI	GCF_900114585.1	leu	leuA	2	WP_200781262.1	BM020_RS09225	2-isopropylmalate synthase				537.7	BRENDA::Q58595,SwissProt::Q58595	54.3	0.972972972972973	2	2-isopropylmalate synthase (EC 2.3.3.13);; 2-isopropylmalate synthase; Alpha-IPM synthase; Alpha-isopropylmalate synthase; EC 2.3.3.13						BRENDA::Q58787,SwissProt::Q58787,metacyc::MONOMER-11899	470.3	48.6	0.995926680244399
NCBI__GCF_900114585.1	NCBI	GCF_900114585.1	leu	leuA	1	WP_067146748.1	BM020_RS06190	(R)-citramalate synthase				499.6	curated2:Q8TYB1	49.5	0.98997995991984	1	Probable 2-isopropylmalate synthase; EC 2.3.3.13; Alpha-IPM synthase; Alpha-isopropylmalate synthase						BRENDA::Q58787,SwissProt::Q58787,metacyc::MONOMER-11899	563.1	57.0	1
NCBI__GCF_900114585.1	NCBI	GCF_900114585.1	leu	leuA	1	WP_067145184.1	BM020_RS01970	homocitrate synthase family protein				382.1	curated2:Q8TYB1	52.2	0.741482965931864	1	Probable 2-isopropylmalate synthase; EC 2.3.3.13; Alpha-IPM synthase; Alpha-isopropylmalate synthase						SwissProt::Q57926	454.9	60.4	0.931034482758621
NCBI__GCF_900114585.1	NCBI	GCF_900114585.1	leu	leuB	2	WP_074798513.1	BM020_RS05465	homoisocitrate dehydrogenase				364.8	SwissProt::Q58130,metacyc::MONOMER-13649	57.9	0.996996996996997	2	3-isopropylmalate/3-methylmalate dehydrogenase; 3-isopropylmalate dehydrogenase; 3-IPM-DH; IMDH; IPMDH; Beta-IPM dehydrogenase; D-malate dehydrogenase [decarboxylating]; EC 1.1.1.85; EC 1.1.1.n5; EC 1.1.1.83;; 3-isopropylmalate dehydrogenase subunit (EC 1.1.1.85)						SwissProt::Q58991,BRENDA::Q58991,metacyc::MONOMER-2004	317.0	49.4	0.99135446685879
NCBI__GCF_900114585.1	NCBI	GCF_900114585.1	leu	leuB	2	WP_067148198.1	BM020_RS02930	isocitrate/isopropylmalate family dehydrogenase				356.3	SwissProt::Q58130,metacyc::MONOMER-13649	56.4	0.978978978978979	2	3-isopropylmalate/3-methylmalate dehydrogenase; 3-isopropylmalate dehydrogenase; 3-IPM-DH; IMDH; IPMDH; Beta-IPM dehydrogenase; D-malate dehydrogenase [decarboxylating]; EC 1.1.1.85; EC 1.1.1.n5; EC 1.1.1.83;; 3-isopropylmalate dehydrogenase subunit (EC 1.1.1.85)						SwissProt::Q58991,BRENDA::Q58991,metacyc::MONOMER-2004	317.4	50.6	0.982708933717579
NCBI__GCF_900114585.1	NCBI	GCF_900114585.1	leu	leuC	2	WP_067148191.1	BM020_RS02940	homoaconitase large subunit				505.8	BRENDA::P81291,SwissProt::P81291,metacyc::MONOMER-13647	58.5	0.988207547169811	2	3-isopropylmalate dehydratase (EC 4.2.1.33); homoaconitate hydratase (EC 4.2.1.36);; Isopropylmalate/citramalate isomerase large subunit; (R)-2-methylmalate dehydratase; (R)-citramalate dehydratase; 3-isopropylmalate dehydratase; Alpha-isopropylmalate dehydratase; Citraconate hydratase; Isopropylmalate isomerase; IPMI; Maleate hydratase; Malease; EC 4.2.1.33; EC 4.2.1.35; EC 4.2.1.31;; isopropylm…	555.1	TIGR02086	0.992700729927007	1	3-isopropylmalate dehydratase, large subunit	BRENDA::Q58409,CharProtDB::CH_091727,SwissProt::Q58409,metacyc::MONOMER-2003	415.2	48.3	0.988095238095238
NCBI__GCF_900114585.1	NCBI	GCF_900114585.1	leu	leuC	1	WP_074798013.1	BM020_RS01975	homoaconitase large subunit				484.6	curated2:O27439	54.2	0.992840095465394	1	Probable 3-isopropylmalate dehydratase large subunit; EC 4.2.1.33; Alpha-IPM isomerase; IPMI; Isopropylmalate isomerase	601.5	TIGR02086	0.997566909975669	1	3-isopropylmalate dehydratase, large subunit	BRENDA::Q58409,CharProtDB::CH_091727,SwissProt::Q58409,metacyc::MONOMER-2003	453.8	51.3	0.992857142857143
NCBI__GCF_900114585.1	NCBI	GCF_900114585.1	leu	leuD	2	WP_067148194.1	BM020_RS02935	3-isopropylmalate dehydratase small subunit				209.1	BRENDA::Q58673,SwissProt::Q58673,metacyc::MONOMER-13648	62.9	0.946428571428571	2	3-isopropylmalate dehydratase (EC 4.2.1.33);; Isopropylmalate/citramalate isomerase small subunit; (R)-2-methylmalate dehydratase; (R)-citramalate dehydratase; 3-isopropylmalate dehydratase; Alpha-isopropylmalate dehydratase; Citraconate hydratase; Isopropylmalate isomerase; IPMI; Maleate hydratase; Malease; EC 4.2.1.33; EC 4.2.1.35; EC 4.2.1.31;; isopropylmalate isomerase small subunit (EC 4.2.1…	217.4	TIGR02087	0.993630573248408	1	3-isopropylmalate dehydratase, small subunit	SwissProt::Q58667,metacyc::MONOMER-2005	163.7	52.2	0.929411764705882
NCBI__GCF_900114585.1	NCBI	GCF_900114585.1	leu	leuD	1	WP_067147179.1	BM020_RS08610	homoaconitase small subunit				174.1	curated2:Q8TX94	53.1	0.941176470588235	1	3-isopropylmalate dehydratase small subunit 1; EC 4.2.1.33; Alpha-IPM isomerase 1; IPMI 1; Isopropylmalate isomerase 1	221.9	TIGR02087	0.993630573248408	1	3-isopropylmalate dehydratase, small subunit	SwissProt::Q58667,metacyc::MONOMER-2005	166.4	55.3	0.929411764705882
NCBI__GCF_900114585.1	NCBI	GCF_900114585.1	lys	DAPtransferase	2	WP_074798292.1	BM020_RS03905	LL-diaminopimelate aminotransferase				613.2	BRENDA::Q2NFU1	69.4	0.995133819951338	2	LL-diaminopimelate aminotransferase (EC 2.6.1.83)	624.9	TIGR03542	0.995024875621891	2	LL-diaminopimelate aminotransferase (EC 2.6.1.83)
NCBI__GCF_900114585.1	NCBI	GCF_900114585.1	lys	DAPtransferase	0	WP_067145835.1	BM020_RS07080	pyridoxal phosphate-dependent aminotransferase				147.5	BRENDA::O66630	2025-01-30	0.914728682170543	0	LL-diaminopimelate aminotransferase (EC 2.6.1.83)						SwissProt::H3ZPU1	300.1	42.5	0.974293059125964
NCBI__GCF_900114585.1	NCBI	GCF_900114585.1	lys	asd	2	WP_074797969.1	BM020_RS01360	aspartate-semialdehyde dehydrogenase				405.2	SwissProt::Q57658,metacyc::MONOMER-20453	57.7	0.977401129943503	2	Aspartate-semialdehyde dehydrogenase; ASA dehydrogenase; ASADH; Aspartate-beta-semialdehyde dehydrogenase; EC 1.2.1.11;; aspartate-semialdehyde dehydrogenase monomer (EC 1.2.1.11)	500.9	TIGR00978	1	2	asd: aspartate-semialdehyde dehydrogenase (EC 1.2.1.11)	SwissProt::Q96YK1,BRENDA::Q96YK1,metacyc::MONOMER-13611	266.5	39.7	0.958217270194986
NCBI__GCF_900114585.1	NCBI	GCF_900114585.1	lys	asp-kinase	2	WP_074797968.1	BM020_RS01345	aspartate kinase				188.3	BRENDA::P08495,CharProtDB::CH_090825,SwissProt::P08495,metacyc::MONOMER-6561,metacyc::MONOMER-6562	33.0	0.948529411764706	1	aspartate kinase (EC 2.7.2.4);; aspartate kinase 2; EC 2.7.2.4;; Aspartokinase 2; Aspartate kinase 2; Aspartokinase II; EC 2.7.2.4;; aspartate kinase II &alpha; subunit (EC 2.7.2.4);; aspartate kinase II &beta; subunit (EC 2.7.2.4)	437.7	TIGR00656	0.987714987714988	2	aspartate kinase, monofunctional class (EC 2.7.2.4)
NCBI__GCF_900114585.1	NCBI	GCF_900114585.1	lys	dapA	2	WP_067147143.1	BM020_RS01350	4-hydroxy-tetrahydrodipicolinate synthase				297.7	SwissProt::Q57695	50.0	0.996539792387543	2	4-hydroxy-tetrahydrodipicolinate synthase; HTPA synthase; EC 4.3.3.7	323.4	TIGR00674	0.989510489510489	2	dapA: 4-hydroxy-tetrahydrodipicolinate synthase (EC 4.3.3.7)
NCBI__GCF_900114585.1	NCBI	GCF_900114585.1	lys	dapB	2	WP_067147141.1	BM020_RS01355	4-hydroxy-tetrahydrodipicolinate reductase				200.3	BRENDA::Q9K1F1	41.1	0.977695167286245	2	4-hydroxy-tetrahydrodipicolinate reductase (EC 1.17.1.8)	326.2	TIGR00036	1	2	dapB: 4-hydroxy-tetrahydrodipicolinate reductase (EC 1.17.1.8)
NCBI__GCF_900114585.1	NCBI	GCF_900114585.1	lys	dapC	2	WP_074798003.1	BM020_RS01815	alanine--glyoxylate aminotransferase family protein				392.1	metacyc::MONOMER-15919	53.4	0.961038961038961	2	phosphoserine aminotransferase monomer (EC 2.6.1.1; EC 2.6.1.52)						SwissProt::Q9X1C0	288.1	42.8	0.9453125
NCBI__GCF_900114585.1	NCBI	GCF_900114585.1	lys	dapC	1	WP_067148094.1	BM020_RS08320	aspartate aminotransferase family protein				310.1	curated2:P59317	42.4	0.896551724137931	1	Acetylornithine/succinyldiaminopimelate aminotransferase; ACOAT; DapATase; Succinyldiaminopimelate transferase; EC 2.6.1.11; EC 2.6.1.17						BRENDA::A8J933	326.2	43.7	0.878260869565217
NCBI__GCF_900114585.1	NCBI	GCF_900114585.1	lys	dapC	0	WP_234970527.1	BM020_RS06425	adenosylmethionine--8-amino-7-oxononanoate transaminase				186.8	SwissProt::P40732	2025-05-30	0.938271604938272	0	Acetylornithine/succinyldiaminopimelate aminotransferase; ACOAT; DapATase; Succinyldiaminopimelate transferase; EC 2.6.1.11; EC 2.6.1.17						SwissProt::P22805	486.9	51.3	0.96043956043956
NCBI__GCF_900114585.1	NCBI	GCF_900114585.1	lys	dapC	0	WP_200781249.1	BM020_RS05700	aminotransferase class V-fold PLP-dependent enzyme				148.3	metacyc::MONOMER-15919	30.2	0.937662337662338	0	phosphoserine aminotransferase monomer (EC 2.6.1.1; EC 2.6.1.52)						SwissProt::Q9X1C0	181.8	31.2	0.8984375
NCBI__GCF_900114585.1	NCBI	GCF_900114585.1	lys	dapC	0	WP_067146064.1	BM020_RS08525	glutamate-1-semialdehyde 2,1-aminomutase				134.0	SwissProt::P18335,ecocyc::ACETYLORNTRANSAM-MONOMER,metacyc::ACETYLORNTRANSAM-MONOMER	32.3	0.667487684729064	0	Acetylornithine/succinyldiaminopimelate aminotransferase; ACOAT; DapATase; Succinyldiaminopimelate transferase; EC 2.6.1.11; EC 2.6.1.17;; <i>N</i>-acetylornithine aminotransferase / <i>N</i>-succinyldiaminopimelate aminotransferase (EC 2.6.1.11; EC 2.6.1.17);; <i>N</i>-acetylornithine aminotransferase / <i>N</i>-succinyldiaminopimelate aminotransferase (EC 2.6.1.11; EC 2.6.1.17)						BRENDA::P30949	425.6	50.4	0.974418604651163
NCBI__GCF_900114585.1	NCBI	GCF_900114585.1	lys	dapF	2	WP_082762239.1	BM020_RS08340	diaminopimelate epimerase				232.3	SwissProt::Q81XR2	40.6	0.961805555555556	2	Diaminopimelate epimerase; DAP epimerase; PLP-independent amino acid racemase; EC 5.1.1.7	303.0	TIGR00652	0.988888888888889	2	dapF: diaminopimelate epimerase (EC 5.1.1.7)	SwissProt::D2Z026,BRENDA::D2Z026,metacyc::MONOMER-18018	144.8	32.7	0.944250871080139
NCBI__GCF_900114585.1	NCBI	GCF_900114585.1	lys	dapH	0	WP_067145314.1	BM020_RS05965	gamma carbonic anhydrase family protein				91.3	curated2:B1L0V4	39.9	0.567796610169492	0	2,3,4,5-tetrahydropyridine-2,6-dicarboxylate N-acetyltransferase; EC 2.3.1.89; Tetrahydrodipicolinate N-acetyltransferase; THP acetyltransferase; Tetrahydropicolinate acetylase						BRENDA::O59257	143.3	47.6	0.838150289017341
NCBI__GCF_900114585.1	NCBI	GCF_900114585.1	lys	dapH	0	WP_074798562.1	BM020_RS05755	sugar O-acetyltransferase				81.6	curated2:Q9K9H8	32.1	0.641666666666667	0	2,3,4,5-tetrahydropyridine-2,6-dicarboxylate N-acetyltransferase; EC 2.3.1.89; Tetrahydrodipicolinate N-acetyltransferase; THP acetyltransferase; Tetrahydropicolinate acetylase						BRENDA::P07464,SwissProt::P07464,ecocyc::GALACTOACETYLTRAN-MONOMER,metacyc::GALACTOACETYLTRAN-MONOMER	150.2	42.5	0.911330049261084
NCBI__GCF_900114585.1	NCBI	GCF_900114585.1	lys	dapH	0	WP_067147293.1	BM020_RS00690	sugar O-acetyltransferase				70.1	curated2:Q5HPE5	30.2	0.745833333333333	0	2,3,4,5-tetrahydropyridine-2,6-dicarboxylate N-acetyltransferase; EC 2.3.1.89; Tetrahydrodipicolinate N-acetyltransferase; THP acetyltransferase; Tetrahydropicolinate acetylase						BRENDA::Q5HCZ5	133.7	43.2	0.809045226130653
NCBI__GCF_900114585.1	NCBI	GCF_900114585.1	lys	dapX	0	WP_067145835.1	BM020_RS07080	pyridoxal phosphate-dependent aminotransferase				254.2	SwissProt::P16524,metacyc::BSU14000-MONOMER	37.8	0.94910941475827	0	Probable N-acetyl-LL-diaminopimelate aminotransferase; Putative aminotransferase A; EC 2.6.1.-;; N-acetyl-L,L-diaminopimelate aminotransferase						SwissProt::H3ZPU1	300.1	42.5	0.974293059125964
NCBI__GCF_900114585.1	NCBI	GCF_900114585.1	lys	hcs	2	WP_067145184.1	BM020_RS01970	homocitrate synthase family protein				454.9	SwissProt::Q57926	60.4	0.931034482758621	2	Homocitrate synthase AksA; (R)-homo(2)citrate synthase; (R)-homo(3)citrate synthase; EC 2.3.3.14; EC 2.3.3.-						BRENDA::Q58595,SwissProt::Q58595	369.8	49.5	0.72972972972973
NCBI__GCF_900114585.1	NCBI	GCF_900114585.1	lys	hcs	1	WP_200781262.1	BM020_RS09225	2-isopropylmalate synthase				373.6	curated2:O27667	51.2	0.938618925831202	1	Homocitrate synthase AksA; EC 2.3.3.14; (R)-homo(2)citrate synthase; EC 2.3.3.-; (R)-homo(3)citrate synthase; EC 2.3.3.-						BRENDA::Q58595,SwissProt::Q58595	537.7	54.3	0.972972972972973
NCBI__GCF_900114585.1	NCBI	GCF_900114585.1	lys	hcs	1	WP_067146748.1	BM020_RS06190	(R)-citramalate synthase				345.5	curated2:Q8TW28	45.4	0.942065491183879	1	Homocitrate synthase AksA; EC 2.3.3.14; (R)-homo(2)citrate synthase; EC 2.3.3.-; (R)-homo(3)citrate synthase; EC 2.3.3.-						BRENDA::Q58787,SwissProt::Q58787,metacyc::MONOMER-11899	563.1	57.0	1
NCBI__GCF_900114585.1	NCBI	GCF_900114585.1	lys	hicdh	1	WP_067148198.1	BM020_RS02930	isocitrate/isopropylmalate family dehydrogenase				317.4	SwissProt::Q58991,BRENDA::Q58991,metacyc::MONOMER-2004	50.6	0.982708933717579	1	Homoisocitrate dehydrogenase; HICDH; Homo(2)-isocitrate/homo(3)-isocitrate dehydrogenase; Isohomocitrate dehydrogenase; IHDH; NAD-dependent threo-isohomocitrate dehydrogenase; EC 1.1.1.87; EC 1.1.1.-;; methanogen homoaconitase (EC 4.2.1.114);; NAD-dependent <i>threo</i>-isocitrate dehydrogenase (EC 1.1.1.87)						SwissProt::Q58130,metacyc::MONOMER-13649	356.3	56.4	0.978978978978979
NCBI__GCF_900114585.1	NCBI	GCF_900114585.1	lys	hicdh	1	WP_074798513.1	BM020_RS05465	homoisocitrate dehydrogenase				317.0	SwissProt::Q58991,BRENDA::Q58991,metacyc::MONOMER-2004	49.4	0.99135446685879	1	Homoisocitrate dehydrogenase; HICDH; Homo(2)-isocitrate/homo(3)-isocitrate dehydrogenase; Isohomocitrate dehydrogenase; IHDH; NAD-dependent threo-isohomocitrate dehydrogenase; EC 1.1.1.87; EC 1.1.1.-;; methanogen homoaconitase (EC 4.2.1.114);; NAD-dependent <i>threo</i>-isocitrate dehydrogenase (EC 1.1.1.87)						SwissProt::Q58130,metacyc::MONOMER-13649	364.8	57.9	0.996996996996997
NCBI__GCF_900114585.1	NCBI	GCF_900114585.1	lys	lysA	2	WP_067148084.1	BM020_RS08335	diaminopimelate decarboxylase				580.9	curated2:O27390	63.8	0.985981308411215	1	Diaminopimelate decarboxylase; DAP decarboxylase; DAPDC; EC 4.1.1.20	477.1	TIGR01048	0.992805755395683	2	lysA: diaminopimelate decarboxylase (EC 4.1.1.20)
NCBI__GCF_900114585.1	NCBI	GCF_900114585.1	lys	lysJ	0	WP_234970527.1	BM020_RS06425	adenosylmethionine--8-amino-7-oxononanoate transaminase				169.1	BRENDA::Q93R93,SwissProt::Q93R93,metacyc::MONOMER-6741	2025-07-30	0.926582278481013	0	[amino group carrier protein]-gamma-(L-lysyl)-L-glutamate aminotransferase (EC 2.6.1.118);; [LysW]-aminoadipate semialdehyde transaminase; EC 2.6.1.118;; L-2-aminoadipate semialdehyde transaminase monomer (EC 2.6.1.118)						SwissProt::P22805	486.9	51.3	0.96043956043956
NCBI__GCF_900114585.1	NCBI	GCF_900114585.1	lys	lysJ	0	WP_067148094.1	BM020_RS08320	aspartate aminotransferase family protein				272.7	curated2:Q9RW75	39.4	0.895104895104895	0	[LysW]-aminoadipate semialdehyde transaminase; EC 2.6.1.118						BRENDA::A8J933	326.2	43.7	0.878260869565217
NCBI__GCF_900114585.1	NCBI	GCF_900114585.1	lys	lysJ	0	WP_067146064.1	BM020_RS08525	glutamate-1-semialdehyde 2,1-aminomutase				121.7	curated2:Q9YBY6	2025-06-30	0.837628865979381	0	Putative [LysW]-aminoadipate semialdehyde/glutamate semialdehyde transaminase; EC 2.6.1.118; EC 2.6.1.124						BRENDA::P30949	425.6	50.4	0.974418604651163
NCBI__GCF_900114585.1	NCBI	GCF_900114585.1	lys	lysN	0	WP_067145835.1	BM020_RS07080	pyridoxal phosphate-dependent aminotransferase				214.2	SwissProt::P58350,reanno::Smeli:SMc04386	33.1	0.941463414634146	0	Aspartate aminotransferase; AAT; AspAT; Putative 2-aminoadipate transaminase; Transaminase A; EC 2.6.1.1; EC 2.6.1.39;; 2-aminoadipate:2-oxoglutarate aminotransferase (EC 2.6.1.39)						SwissProt::H3ZPU1	300.1	42.5	0.974293059125964
NCBI__GCF_900114585.1	NCBI	GCF_900114585.1	lys	lysN	0	WP_067148094.1	BM020_RS08320	aspartate aminotransferase family protein				200.3	SwissProt::Q88FI7,metacyc::G1G01-4375-MONOMER,reanno::Putida:PP_4108	32.8	0.963942307692308	0	2-aminoadipate transaminase; 2-aminoadipate aminotransferase; L-2AA aminotransferase; EC 2.6.1.39;; 4-aminobutyrate aminotransferase (EC 2.6.1.39);; 2-aminoadipate transaminase (EC 2.6.1.39)						BRENDA::A8J933	326.2	43.7	0.878260869565217
NCBI__GCF_900114585.1	NCBI	GCF_900114585.1	lys	lysN	0	WP_067146064.1	BM020_RS08525	glutamate-1-semialdehyde 2,1-aminomutase				137.5	SwissProt::Q88FI7,metacyc::G1G01-4375-MONOMER,reanno::Putida:PP_4108	32.6	0.704326923076923	0	2-aminoadipate transaminase; 2-aminoadipate aminotransferase; L-2AA aminotransferase; EC 2.6.1.39;; 4-aminobutyrate aminotransferase (EC 2.6.1.39);; 2-aminoadipate transaminase (EC 2.6.1.39)						BRENDA::P30949	425.6	50.4	0.974418604651163
NCBI__GCF_900114585.1	NCBI	GCF_900114585.1	lys	lysT	2	WP_074798013.1	BM020_RS01975	homoaconitase large subunit				453.8	BRENDA::Q58409,CharProtDB::CH_091727,SwissProt::Q58409,metacyc::MONOMER-2003	51.3	0.992857142857143	2	methanogen homoaconitase (EC 4.2.1.114);; homoaconitase; EC 4.2.1.-; EC 4.2.1.36;; Methanogen homoaconitase large subunit; HACN; Homoaconitate hydratase; EC 4.2.1.114;; homoaconitase &alpha; subunit (EC 4.2.1.36)						reanno::DvH:208495	373.6	45.1	0.992840095465394
NCBI__GCF_900114585.1	NCBI	GCF_900114585.1	lys	lysT	2	WP_067148191.1	BM020_RS02940	homoaconitase large subunit				415.2	BRENDA::Q58409,CharProtDB::CH_091727,SwissProt::Q58409,metacyc::MONOMER-2003	48.3	0.988095238095238	2	methanogen homoaconitase (EC 4.2.1.114);; homoaconitase; EC 4.2.1.-; EC 4.2.1.36;; Methanogen homoaconitase large subunit; HACN; Homoaconitate hydratase; EC 4.2.1.114;; homoaconitase &alpha; subunit (EC 4.2.1.36)						SwissProt::Q0QLE2,metacyc::MONOMER-13676	395.2	46.7	0.985714285714286
NCBI__GCF_900114585.1	NCBI	GCF_900114585.1	lys	lysU	1	WP_067147179.1	BM020_RS08610	homoaconitase small subunit				166.4	SwissProt::Q58667,metacyc::MONOMER-2005	55.3	0.929411764705882	1	Methanogen homoaconitase small subunit; HACN; Homoaconitate hydratase; EC 4.2.1.114;; homoaconitase &beta; subunit (EC 4.2.1.36)						SwissProt::Q0QLE1,metacyc::MONOMER-13677	170.2	53.7	0.987730061349693
NCBI__GCF_900114585.1	NCBI	GCF_900114585.1	lys	lysU	1	WP_067148194.1	BM020_RS02935	3-isopropylmalate dehydratase small subunit				163.7	SwissProt::Q58667,metacyc::MONOMER-2005	52.2	0.929411764705882	1	Methanogen homoaconitase small subunit; HACN; Homoaconitate hydratase; EC 4.2.1.114;; homoaconitase &beta; subunit (EC 4.2.1.36)						BRENDA::Q58673,SwissProt::Q58673,metacyc::MONOMER-13648	209.1	62.9	0.946428571428571
NCBI__GCF_900114585.1	NCBI	GCF_900114585.1	lys	lysY	2	WP_067147228.1	BM020_RS06265	N-acetyl-gamma-glutamyl-phosphate reductase				282.3	BRENDA::Q5JFW1	46.1	0.996969696969697	2	[amino-group carrier protein]-5-phospho-L-glutamate reductase (EC 1.2.1.106)						SwissProt::Q07906	271.2	40.8	1
NCBI__GCF_900114585.1	NCBI	GCF_900114585.1	lys	lysZ	0	WP_074798517.1	BM020_RS05480	acetylglutamate kinase				138.7	curated2:A9A1K7	34.5	0.940074906367041	0	Putative [LysW]-aminoadipate/[LysW]-glutamate kinase; EC 2.7.2.17; EC 2.7.2.19						BRENDA::Q9X2A4,SwissProt::Q9X2A4	303.1	53.1	0.975177304964539
NCBI__GCF_900114585.1	NCBI	GCF_900114585.1	met	asd	2	WP_074797969.1	BM020_RS01360	aspartate-semialdehyde dehydrogenase				405.2	SwissProt::Q57658,metacyc::MONOMER-20453	57.7	0.977401129943503	2	Aspartate-semialdehyde dehydrogenase; ASA dehydrogenase; ASADH; Aspartate-beta-semialdehyde dehydrogenase; EC 1.2.1.11;; aspartate-semialdehyde dehydrogenase monomer (EC 1.2.1.11)	500.9	TIGR00978	1	2	asd: aspartate-semialdehyde dehydrogenase (EC 1.2.1.11)	SwissProt::Q96YK1,BRENDA::Q96YK1,metacyc::MONOMER-13611	266.5	39.7	0.958217270194986
NCBI__GCF_900114585.1	NCBI	GCF_900114585.1	met	asd-S-ferredoxin	0	WP_067145145.1	BM020_RS02075	tungsten-dependent formylmethanofuran dehydrogenase subunit FwdF				58.5	SwissProt::Q8TPT3	37.3	0.553846153846154	0	L-aspartate semialdehyde sulfurtransferase iron-sulfur subunit						TCDB::Q59575	364.0	44.9	0.991404011461318
NCBI__GCF_900114585.1	NCBI	GCF_900114585.1	met	asd-S-ferredoxin	0	WP_067145843.1	BM020_RS07060	tungsten-dependent formylmethanofuran dehydrogenase subunit FwdF				56.2	SwissProt::Q8TPT3	36.0	0.553846153846154	0	L-aspartate semialdehyde sulfurtransferase iron-sulfur subunit						TCDB::Q59575	314.7	43.5	0.968481375358166
NCBI__GCF_900114585.1	NCBI	GCF_900114585.1	met	asd-S-ferredoxin	0	WP_067146507.1	BM020_RS02645	4Fe-4S binding protein				52.8	predicted:A6UQ02	36.0	0.560606060606061	0	SubName: Full=4Fe-4S ferredoxin iron-sulfur binding domain protein {ECO:0000313|EMBL:ABR54574.1};
NCBI__GCF_900114585.1	NCBI	GCF_900114585.1	met	asd-S-perS	1	WP_074798586.1	BM020_RS06020	UPF0280 family protein				137.9	uniprot:Y1715_METAC	32.6	0.869565217391304	1	RecName: Full=UPF0280 protein MA_1715 {ECO:0000255|HAMAP-Rule:MF_01079};
NCBI__GCF_900114585.1	NCBI	GCF_900114585.1	met	asd-S-transferase	0	WP_074798761.1	BM020_RS07335	methanogenesis marker 16 metalloprotein				167.5	BRENDA::Q8TPT4,SwissProt::Q8TPT4,metacyc::MONOMER-20451	32.6	0.628	0	L-aspartate semialdehyde sulfurtransferase (EC 2.8.1.16);; L-aspartate semialdehyde sulfurtransferase; EC 2.8.1.16;; L-aspartate semialdehyde sulfurtransferase (EC 2.8.1.16)
NCBI__GCF_900114585.1	NCBI	GCF_900114585.1	met	asp-kinase	2	WP_074797968.1	BM020_RS01345	aspartate kinase				188.3	BRENDA::P08495,CharProtDB::CH_090825,SwissProt::P08495,metacyc::MONOMER-6561,metacyc::MONOMER-6562	33.0	0.948529411764706	1	aspartate kinase (EC 2.7.2.4);; aspartate kinase 2; EC 2.7.2.4;; Aspartokinase 2; Aspartate kinase 2; Aspartokinase II; EC 2.7.2.4;; aspartate kinase II &alpha; subunit (EC 2.7.2.4);; aspartate kinase II &beta; subunit (EC 2.7.2.4)	437.7	TIGR00656	0.987714987714988	2	aspartate kinase, monofunctional class (EC 2.7.2.4)
NCBI__GCF_900114585.1	NCBI	GCF_900114585.1	met	hom	1	WP_067146391.1	BM020_RS02390	homoserine dehydrogenase				347.1	curated2:Q58997	53.5	0.976190476190476	1	Homoserine dehydrogenase; HDH; EC 1.1.1.3
NCBI__GCF_900114585.1	NCBI	GCF_900114585.1	met	hom	0	WP_074797968.1	BM020_RS01345	aspartate kinase				177.2	BRENDA::Q9WZ17	2025-01-30	0.531799729364005	0	homoserine dehydrogenase (EC 1.1.1.3); aspartate kinase (EC 2.7.2.4)						BRENDA::P08495,CharProtDB::CH_090825,SwissProt::P08495,metacyc::MONOMER-6561,metacyc::MONOMER-6562	188.3	33.0	0.948529411764706
NCBI__GCF_900114585.1	NCBI	GCF_900114585.1	met	mesA	2	WP_067147093.1	BM020_RS01485	methionine synthase				257.3	SwissProt::P55299,metacyc::MONOMER-20454	43.9	1	2	Methionine synthase; Homocysteine methyltransferase; Methylcobalamin:homocysteine methyltransferase; EC 2.1.1.-;; MtrA-dependent methionine synthase
NCBI__GCF_900114585.1	NCBI	GCF_900114585.1	met	metA	1	WP_067146308.1	BM020_RS07790	homoserine O-acetyltransferase				384.8	SwissProt::D0L1T6	50.8	0.915632754342432	1	Homoserine O-succinyltransferase; HST; Homoserine transsuccinylase; HTS; EC 2.3.1.46						SwissProt::D3E3E4	840.1	82.4	1
NCBI__GCF_900114585.1	NCBI	GCF_900114585.1	met	metB	0	WP_074798837.1	BM020_RS08130	O-acetylhomoserine aminocarboxypropyltransferase/cysteine synthase family protein				252.3	reanno::HerbieS:HSERO_RS16440	34.5	0.990314769975787	0	O-succinylhomoserine sulfhydrylase (EC 2.5.1.48)						SwissProt::Q9WZY4	517.7	59.3	0.990697674418605
NCBI__GCF_900114585.1	NCBI	GCF_900114585.1	met	metB	0	WP_067146378.1	BM020_RS02355	O-acetylhomoserine aminocarboxypropyltransferase/cysteine synthase family protein				242.7	reanno::HerbieS:HSERO_RS16440	33.6	0.987893462469734	0	O-succinylhomoserine sulfhydrylase (EC 2.5.1.48)						SwissProt::Q9WZY4	562.0	64.9	0.986046511627907
NCBI__GCF_900114585.1	NCBI	GCF_900114585.1	met	metC	0	WP_067147740.1	BM020_RS00345	MalY/PatB family protein				275.4	SwissProt::Q08432	36.9	0.997416020671835	0	Cystathionine beta-lyase PatB; CBL; Beta-cystathionase PatB; Cysteine lyase PatB; Cysteine-S-conjugate beta-lyase PatB; EC 4.4.1.13						BRENDA::A0A0U5KG73	303.9	39.3	0.98974358974359
NCBI__GCF_900114585.1	NCBI	GCF_900114585.1	met	metC	0	WP_067146378.1	BM020_RS02355	O-acetylhomoserine aminocarboxypropyltransferase/cysteine synthase family protein				188.0	SwissProt::Q4L332	2025-04-30	0.923273657289003	0	Cystathionine beta-lyase MetC; CBL; Beta-cystathionase; Cysteine lyase; Cysteine-S-conjugate beta-lyase; EC 4.4.1.13						SwissProt::Q9WZY4	562.0	64.9	0.986046511627907
NCBI__GCF_900114585.1	NCBI	GCF_900114585.1	met	metC	0	WP_074798837.1	BM020_RS08130	O-acetylhomoserine aminocarboxypropyltransferase/cysteine synthase family protein				155.2	SwissProt::Q83A83	40.2	0.55297157622739	0	Cystathionine beta-lyase; CBL; Beta-cystathionase; Cysteine lyase; Cysteine-S-conjugate beta-lyase; EC 4.4.1.13						SwissProt::Q9WZY4	517.7	59.3	0.990697674418605
NCBI__GCF_900114585.1	NCBI	GCF_900114585.1	met	metX	2	WP_067146308.1	BM020_RS07790	homoserine O-acetyltransferase				840.1	SwissProt::D3E3E4	82.4	1	2	Homoserine O-acetyltransferase; HAT; Homoserine transacetylase; HTA; EC 2.3.1.31	472.6	TIGR01392	0.991452991452991	2	metX: homoserine O-acetyltransferase (EC 2.3.1.31)
NCBI__GCF_900114585.1	NCBI	GCF_900114585.1	met	metY	2	WP_067146378.1	BM020_RS02355	O-acetylhomoserine aminocarboxypropyltransferase/cysteine synthase family protein				562.0	SwissProt::Q9WZY4	64.9	0.986046511627907	2	O-acetyl-L-homoserine sulfhydrylase; OAH sulfhydrylase; O-acetylhomoserine thiolase; EC 2.5.1.-						SwissProt::A0A0D2YG02	451.8	53.1	0.972286374133949
NCBI__GCF_900114585.1	NCBI	GCF_900114585.1	met	metY	2	WP_074798837.1	BM020_RS08130	O-acetylhomoserine aminocarboxypropyltransferase/cysteine synthase family protein				517.7	SwissProt::Q9WZY4	59.3	0.990697674418605	2	O-acetyl-L-homoserine sulfhydrylase; OAH sulfhydrylase; O-acetylhomoserine thiolase; EC 2.5.1.-						SwissProt::W7MS09	433.3	50.0	0.976905311778291
NCBI__GCF_900114585.1	NCBI	GCF_900114585.1	met	metZ	0	WP_074798837.1	BM020_RS08130	O-acetylhomoserine aminocarboxypropyltransferase/cysteine synthase family protein				252.3	reanno::HerbieS:HSERO_RS16440	34.5	0.990314769975787	0	O-succinylhomoserine sulfhydrylase (EC 2.5.1.48)						SwissProt::Q9WZY4	517.7	59.3	0.990697674418605
NCBI__GCF_900114585.1	NCBI	GCF_900114585.1	met	metZ	0	WP_067146378.1	BM020_RS02355	O-acetylhomoserine aminocarboxypropyltransferase/cysteine synthase family protein				242.7	reanno::HerbieS:HSERO_RS16440	33.6	0.987893462469734	0	O-succinylhomoserine sulfhydrylase (EC 2.5.1.48)						SwissProt::Q9WZY4	562.0	64.9	0.986046511627907
NCBI__GCF_900114585.1	NCBI	GCF_900114585.1	phe	PPYAT	2	WP_074798003.1	BM020_RS01815	alanine--glyoxylate aminotransferase family protein				392.1	metacyc::MONOMER-15919	53.4	0.961038961038961	2	phosphoserine aminotransferase monomer (EC 2.6.1.1; EC 2.6.1.52)						SwissProt::Q9X1C0	288.1	42.8	0.9453125
NCBI__GCF_900114585.1	NCBI	GCF_900114585.1	phe	PPYAT	2	WP_074798679.1	BM020_RS06945	branched-chain amino acid transaminase				316.6	CharProtDB::CH_024500,ecocyc::BRANCHED-CHAINAMINOTRANSFER-MONOMER,metacyc::BRANCHED-CHAINAMINOTRANSFER-MONOMER	49.0	0.957928802588997	2	branched-chain-amino-acid aminotransferase; EC 2.6.1.42;; branched-chain-amino-acid aminotransferase (EC 2.6.1.1; EC 2.6.1.57; EC 2.6.1.27; EC 2.6.1.42; EC 2.6.1.6);; branched-chain-amino-acid aminotransferase (EC 2.6.1.1; EC 2.6.1.42; EC 2.6.1.6)
NCBI__GCF_900114585.1	NCBI	GCF_900114585.1	phe	PPYAT	2	WP_067145835.1	BM020_RS07080	pyridoxal phosphate-dependent aminotransferase				300.1	SwissProt::H3ZPU1	42.5	0.974293059125964	2	Aromatic-amino-acid aminotransferase 2; ARAT-II; AROAT; EC 2.6.1.57						SwissProt::P16524,metacyc::BSU14000-MONOMER	254.2	37.8	0.94910941475827
NCBI__GCF_900114585.1	NCBI	GCF_900114585.1	phe	PPYAT	1	WP_067145312.1	BM020_RS05960	histidinol-phosphate transaminase				210.7	metacyc::BSU22620-MONOMER	2025-08-31	1	1	histidinol-phosphate aminotransferase; tyrosine/phenylalanine aminotransferase (promiscuous) (EC 2.6.1.1; EC 2.6.1.9)						BRENDA::Q8R5Q4,SwissProt::Q8R5Q4	197.6	31.6	0.982905982905983
NCBI__GCF_900114585.1	NCBI	GCF_900114585.1	phe	PPYAT	0	WP_067146064.1	BM020_RS08525	glutamate-1-semialdehyde 2,1-aminomutase				204.5	SwissProt::H8WR05,BRENDA::H8WR05	33.2	0.868663594470046	0	Beta-phenylalanine transaminase; Aromatic beta-amino acid aminotransferase; Beta-phenylalanine aminotransferase; VpAT; EC 2.6.1.-;; tyrosine transaminase (EC 2.6.1.5)						BRENDA::P30949	425.6	50.4	0.974418604651163
NCBI__GCF_900114585.1	NCBI	GCF_900114585.1	phe	aro-dehydratase	0	WP_067147848.1	BM020_RS00525	prephenate dehydratase				157.5	BRENDA::Q9SSE7,SwissProt::Q9SSE7	35.9	0.727034120734908	0	arogenate dehydratase (EC 4.2.1.91);; Arogenate dehydratase/prephenate dehydratase 2, chloroplastic; AtADT2; AtPDT2; EC 4.2.1.51; EC 4.2.1.91
NCBI__GCF_900114585.1	NCBI	GCF_900114585.1	phe	cmutase	2	WP_234970495.1	BM020_RS01335	chorismate mutase				73.9	SwissProt::Q57696	45.5	0.888888888888889	2	Chorismate mutase; CM; Monofunctional chorismate mutase AroQ(f); EC 5.4.99.5	62.8	PF01817	1	2	CM_2
NCBI__GCF_900114585.1	NCBI	GCF_900114585.1	phe	cmutase	1	WP_067147848.1	BM020_RS00525	prephenate dehydratase				191.4	SwissProt::P27603	41.0	0.728767123287671	1	Bifunctional chorismate mutase/prephenate dehydratase; Chorismate mutase-prephenate dehydratase; P-protein; EC 5.4.99.5; EC 4.2.1.51						SwissProt::Q58054	207.6	44.2	0.981617647058823
NCBI__GCF_900114585.1	NCBI	GCF_900114585.1	phe	cmutase	0	WP_067148870.1	BM020_RS05350	anthranilate synthase component I family protein				136.0	BRENDA::P9WFX1,SwissProt::P9WFX1	32.1	0.582222222222222	0	isochorismate lyase (EC 4.2.99.21); isochorismate synthase (EC 5.4.4.2);; Salicylate synthase; Chorismate mutase; CM; Isochorismate synthase/isochorismate lyase; Mycobactin synthase protein; EC 5.4.99.5; EC 4.2.99.21; EC 5.4.4.2						SwissProt::P20579	290.8	45.3	0.693711967545639
NCBI__GCF_900114585.1	NCBI	GCF_900114585.1	phe	cmutase	0	WP_067145330.1	BM020_RS04095	prephenate dehydrogenase				112.5	BRENDA::A8AAX2	2025-04-30	0.669540229885057	0	prephenate dehydrogenase (NADP+) (EC 1.3.1.13)						BRENDA::A0A101IGG2	199.5	38.3	0.9
NCBI__GCF_900114585.1	NCBI	GCF_900114585.1	phe	preph-dehydratase	2	WP_067147848.1	BM020_RS00525	prephenate dehydratase				207.6	SwissProt::Q58054	44.2	0.981617647058823	2	Prephenate dehydratase; PDT; MjPDT; EC 4.2.1.51
NCBI__GCF_900114585.1	NCBI	GCF_900114585.1	phe	ptransferase	2	WP_067145835.1	BM020_RS07080	pyridoxal phosphate-dependent aminotransferase				265.4	BRENDA::Q56232,CharProtDB::CH_088628,SwissProt::Q56232	40.6	0.976623376623377	2	aspartate-prephenate aminotransferase (EC 2.6.1.78);; aspartate transaminase; EC 2.6.1.1;; Aspartate/prephenate aminotransferase; AspAT / PAT; Transaminase A; EC 2.6.1.1; EC 2.6.1.78						SwissProt::P16524,metacyc::BSU14000-MONOMER	254.2	37.8	0.94910941475827
NCBI__GCF_900114585.1	NCBI	GCF_900114585.1	phe	ptransferase	0	WP_074798679.1	BM020_RS06945	branched-chain amino acid transaminase				197.6	BRENDA::P54691	38.2	0.954098360655738	0	branched-chain-amino-acid transaminase (EC 2.6.1.42); glutamate-prephenate aminotransferase (EC 2.6.1.79)						metacyc::MONOMER-11914	414.1	59.5	1
NCBI__GCF_900114585.1	NCBI	GCF_900114585.1	pro	OAT	0	WP_234970527.1	BM020_RS06425	adenosylmethionine--8-amino-7-oxononanoate transaminase				190.7	SwissProt::O50131	30.2	0.951541850220264	0	Ornithine aminotransferase; Orn-AT; Ornithine delta-aminotransferase; EC 2.6.1.13						SwissProt::P22805	486.9	51.3	0.96043956043956
NCBI__GCF_900114585.1	NCBI	GCF_900114585.1	pro	OAT	0	WP_067148094.1	BM020_RS08320	aspartate aminotransferase family protein				277.7	curated2:Q4A0N2	36.2	0.99492385786802	0	Ornithine aminotransferase 1; OAT 1; EC 2.6.1.13; Ornithine--oxo-acid aminotransferase 1						BRENDA::A8J933	326.2	43.7	0.878260869565217
NCBI__GCF_900114585.1	NCBI	GCF_900114585.1	pro	argA	2	WP_067146105.1	BM020_RS05510	bifunctional ornithine acetyltransferase/N-acetylglutamate synthase				302.8	SwissProt::Q9K8V3	42.5	0.980535279805353	2	Arginine biosynthesis bifunctional protein ArgJ; EC 2.3.1.35; EC 2.3.1.1
NCBI__GCF_900114585.1	NCBI	GCF_900114585.1	pro	argB	2	WP_074798517.1	BM020_RS05480	acetylglutamate kinase				303.1	BRENDA::Q9X2A4,SwissProt::Q9X2A4	53.1	0.975177304964539	2	acetylglutamate kinase (EC 2.7.2.8);; Acetylglutamate kinase; N-acetyl-L-glutamate 5-phosphotransferase; NAG kinase; NAGK; EC 2.7.2.8	253.2	TIGR00761	0.995670995670996	2	argB: acetylglutamate kinase (EC 2.7.2.8)
NCBI__GCF_900114585.1	NCBI	GCF_900114585.1	pro	argC	1	WP_067147228.1	BM020_RS06265	N-acetyl-gamma-glutamyl-phosphate reductase				514.6	curated2:A5ULI7	72.9	1	1	N-acetyl-gamma-glutamyl-phosphate reductase; AGPR; EC 1.2.1.38; N-acetyl-glutamate semialdehyde dehydrogenase; NAGSA dehydrogenase	418.4	TIGR01850	0.997101449275362	1	argC: N-acetyl-gamma-glutamyl-phosphate reductase (EC 1.2.1.38)	BRENDA::Q5JFW1	282.3	45.8	0.996969696969697
NCBI__GCF_900114585.1	NCBI	GCF_900114585.1	pro	argD	2	WP_067148094.1	BM020_RS08320	aspartate aminotransferase family protein				326.2	BRENDA::A8J933	43.7	0.878260869565217	2	acetylornithine transaminase (EC 2.6.1.11)
NCBI__GCF_900114585.1	NCBI	GCF_900114585.1	pro	argD	0	WP_067146064.1	BM020_RS08525	glutamate-1-semialdehyde 2,1-aminomutase				155.6	SwissProt::P22256,ecocyc::GABATRANSAM-MONOMER,metacyc::GABATRANSAM-MONOMER	2025-04-30	0.908450704225352	0	4-aminobutyrate aminotransferase GabT; 5-aminovalerate transaminase; GABA aminotransferase; GABA-AT; Gamma-amino-N-butyrate transaminase; GABA transaminase; Glutamate:succinic semialdehyde transaminase; L-AIBAT; EC 2.6.1.19; EC 2.6.1.48;; 4-aminobutyrate aminotransferase GabT (EC 2.6.1.19; EC 2.6.1.48; EC 2.6.1.11);; 4-aminobutyrate aminotransferase GabT (EC 2.6.1.19; EC 2.6.1.48; EC 2.6.1.11)						BRENDA::P30949	425.6	50.4	0.974418604651163
NCBI__GCF_900114585.1	NCBI	GCF_900114585.1	pro	argD	0	WP_234970527.1	BM020_RS06425	adenosylmethionine--8-amino-7-oxononanoate transaminase				214.5	curated2:Q8TUZ5	32.8	0.96401028277635	0	Acetylornithine aminotransferase; ACOAT; EC 2.6.1.11						SwissProt::P22805	486.9	51.3	0.96043956043956
NCBI__GCF_900114585.1	NCBI	GCF_900114585.1	pro	argJ	2	WP_067146105.1	BM020_RS05510	bifunctional ornithine acetyltransferase/N-acetylglutamate synthase				384.4	SwissProt::Q57645	50.6	1	2	Glutamate N-acetyltransferase; Ornithine acetyltransferase; OATase; Ornithine transacetylase; EC 2.3.1.35
NCBI__GCF_900114585.1	NCBI	GCF_900114585.1	pro	cyclodeaminase	2	WP_067147261.1	BM020_RS06355	TIGR00300 family protein				452.2	uniprot:Q6LXX7	54.0	0.985542168674699	2	RecName: Full=LOR/SDH bifunctional enzyme conserved domain-containing protein {ECO:0000259|Pfam:PF04455};
NCBI__GCF_900114585.1	NCBI	GCF_900114585.1	pro	lysJ	0	WP_067148094.1	BM020_RS08320	aspartate aminotransferase family protein				249.6	curated2:Q5JFW3	39.7	0.966850828729282	0	Putative [LysW]-aminoadipate semialdehyde/glutamate semialdehyde transaminase; EC 2.6.1.118; EC 2.6.1.124						BRENDA::A8J933	326.2	43.7	0.878260869565217
NCBI__GCF_900114585.1	NCBI	GCF_900114585.1	pro	lysJ	0	WP_234970527.1	BM020_RS06425	adenosylmethionine--8-amino-7-oxononanoate transaminase				149.1	curated2:Q5JFW3	2025-01-30	0.969613259668508	0	Putative [LysW]-aminoadipate semialdehyde/glutamate semialdehyde transaminase; EC 2.6.1.118; EC 2.6.1.124						SwissProt::P22805	486.9	51.3	0.96043956043956
NCBI__GCF_900114585.1	NCBI	GCF_900114585.1	pro	lysJ	0	WP_067146064.1	BM020_RS08525	glutamate-1-semialdehyde 2,1-aminomutase				121.7	curated2:Q9YBY6	2025-06-30	0.837628865979381	0	Putative [LysW]-aminoadipate semialdehyde/glutamate semialdehyde transaminase; EC 2.6.1.118; EC 2.6.1.124						BRENDA::P30949	425.6	50.4	0.974418604651163
NCBI__GCF_900114585.1	NCBI	GCF_900114585.1	pro	lysY	2	WP_067147228.1	BM020_RS06265	N-acetyl-gamma-glutamyl-phosphate reductase				282.3	BRENDA::Q5JFW1	46.1	0.996969696969697	2	[amino-group carrier protein]-5-phospho-L-glutamate reductase (EC 1.2.1.106)						SwissProt::Q07906	271.2	40.8	1
NCBI__GCF_900114585.1	NCBI	GCF_900114585.1	pro	lysZ	0	WP_074798517.1	BM020_RS05480	acetylglutamate kinase				138.7	curated2:A9A1K7	34.5	0.940074906367041	0	Putative [LysW]-aminoadipate/[LysW]-glutamate kinase; EC 2.7.2.17; EC 2.7.2.19						BRENDA::Q9X2A4,SwissProt::Q9X2A4	303.1	53.1	0.975177304964539
NCBI__GCF_900114585.1	NCBI	GCF_900114585.1	pro	proB	0	WP_067145738.1	BM020_RS08930	UMP kinase				65.9	curated2:Q1WRR5	32.5	0.535580524344569	0	Glutamate 5-kinase; EC 2.7.2.11; Gamma-glutamyl kinase; GK						SwissProt::Q8U122,BRENDA::Q8U122	172.2	42.6	0.991111111111111
NCBI__GCF_900114585.1	NCBI	GCF_900114585.1	pro	proC	1	WP_067146902.1	BM020_RS08645	pyrroline-5-carboxylate reductase dimerization domain-containing protein				179.1	curated2:P22350	39.3	0.9800796812749	1	Pyrroline-5-carboxylate reductase; P5C reductase; P5CR; EC 1.5.1.2; PCA reductase
NCBI__GCF_900114585.1	NCBI	GCF_900114585.1	ser	serA	2	WP_067145673.1	BM020_RS04530	phosphoglycerate dehydrogenase				472.2	uniprot:Q6LWW6	46.4	0.992351816443595	2	RecName: Full=D-3-phosphoglycerate dehydrogenase {ECO:0000256|RuleBase:RU363003}; EC=1.1.1.95 {ECO:0000256|RuleBase:RU363003};	656.1	TIGR01327	0.992380952380952	2	serA: phosphoglycerate dehydrogenase (EC 1.1.1.95)
NCBI__GCF_900114585.1	NCBI	GCF_900114585.1	ser	serB	2	WP_074798011.1	BM020_RS01955	phosphoserine phosphatase SerB				181.8	SwissProt::Q58989,BRENDA::Q58989	45.4	0.971563981042654	2	Phosphoserine phosphatase; PSP; PSPase; O-phosphoserine phosphohydrolase; EC 3.1.3.3;; phosphoserine phosphatase (EC 3.1.3.3)	241.5	TIGR00338	0.940639269406393	2	serB: phosphoserine phosphatase SerB (EC 3.1.3.3)
NCBI__GCF_900114585.1	NCBI	GCF_900114585.1	ser	serB	0	WP_074798003.1	BM020_RS01815	alanine--glyoxylate aminotransferase family protein				190.7	uniprot:F9VNX9	34.1	0.89247311827957	0	SubName: Full=Phosphoserine aminotransferase {ECO:0000313|EMBL:BAK54487.1}; EC=2.6.1.52 {ECO:0000313|EMBL:BAK54487.1};						metacyc::MONOMER-15919	392.1	53.4	0.961038961038961
NCBI__GCF_900114585.1	NCBI	GCF_900114585.1	ser	serC	2	WP_074798003.1	BM020_RS01815	alanine--glyoxylate aminotransferase family protein				392.1	metacyc::MONOMER-15919	53.4	0.961038961038961	2	phosphoserine aminotransferase monomer (EC 2.6.1.1; EC 2.6.1.52)						SwissProt::Q9X1C0	288.1	42.8	0.9453125
NCBI__GCF_900114585.1	NCBI	GCF_900114585.1	ser	serC	0	WP_200781249.1	BM020_RS05700	aminotransferase class V-fold PLP-dependent enzyme				148.3	metacyc::MONOMER-15919	30.2	0.937662337662338	0	phosphoserine aminotransferase monomer (EC 2.6.1.1; EC 2.6.1.52)						SwissProt::Q9X1C0	181.8	31.2	0.8984375
NCBI__GCF_900114585.1	NCBI	GCF_900114585.1	thr	asd	2	WP_074797969.1	BM020_RS01360	aspartate-semialdehyde dehydrogenase				405.2	SwissProt::Q57658,metacyc::MONOMER-20453	57.7	0.977401129943503	2	Aspartate-semialdehyde dehydrogenase; ASA dehydrogenase; ASADH; Aspartate-beta-semialdehyde dehydrogenase; EC 1.2.1.11;; aspartate-semialdehyde dehydrogenase monomer (EC 1.2.1.11)	500.9	TIGR00978	1	2	asd: aspartate-semialdehyde dehydrogenase (EC 1.2.1.11)	SwissProt::Q96YK1,BRENDA::Q96YK1,metacyc::MONOMER-13611	266.5	39.7	0.958217270194986
NCBI__GCF_900114585.1	NCBI	GCF_900114585.1	thr	asp-kinase	2	WP_074797968.1	BM020_RS01345	aspartate kinase				188.3	BRENDA::P08495,CharProtDB::CH_090825,SwissProt::P08495,metacyc::MONOMER-6561,metacyc::MONOMER-6562	33.0	0.948529411764706	1	aspartate kinase (EC 2.7.2.4);; aspartate kinase 2; EC 2.7.2.4;; Aspartokinase 2; Aspartate kinase 2; Aspartokinase II; EC 2.7.2.4;; aspartate kinase II &alpha; subunit (EC 2.7.2.4);; aspartate kinase II &beta; subunit (EC 2.7.2.4)	437.7	TIGR00656	0.987714987714988	2	aspartate kinase, monofunctional class (EC 2.7.2.4)
NCBI__GCF_900114585.1	NCBI	GCF_900114585.1	thr	hom	1	WP_067146391.1	BM020_RS02390	homoserine dehydrogenase				347.1	curated2:Q58997	53.5	0.976190476190476	1	Homoserine dehydrogenase; HDH; EC 1.1.1.3
NCBI__GCF_900114585.1	NCBI	GCF_900114585.1	thr	hom	0	WP_074797968.1	BM020_RS01345	aspartate kinase				177.2	BRENDA::Q9WZ17	2025-01-30	0.531799729364005	0	homoserine dehydrogenase (EC 1.1.1.3); aspartate kinase (EC 2.7.2.4)						BRENDA::P08495,CharProtDB::CH_090825,SwissProt::P08495,metacyc::MONOMER-6561,metacyc::MONOMER-6562	188.3	33.0	0.948529411764706
NCBI__GCF_900114585.1	NCBI	GCF_900114585.1	thr	homK	2	WP_067146393.1	BM020_RS02395	cofactor-independent phosphoglycerate mutase				372.9	uniprot:Q8PX04	46.8	0.997481108312343	2	RecName: Full=2,3-bisphosphoglycerate-independent phosphoglycerate mutase; Short=BPG-independent PGAM; Short=Phosphoglyceromutase; Short=aPGAM; EC=5.4.2.12;						BRENDA::A0A1D3TXG7	307.8	40.9	0.955223880597015
NCBI__GCF_900114585.1	NCBI	GCF_900114585.1	thr	homK	0	WP_074798582.1	BM020_RS05985	2,3-bisphosphoglycerate-independent phosphoglycerate mutase				245.7	uniprot:Q8PX04	36.8	0.992443324937028	0	RecName: Full=2,3-bisphosphoglycerate-independent phosphoglycerate mutase; Short=BPG-independent PGAM; Short=Phosphoglyceromutase; Short=aPGAM; EC=5.4.2.12;						BRENDA::Q59007,SwissProt::Q59007	419.9	51.7	0.990267639902676
NCBI__GCF_900114585.1	NCBI	GCF_900114585.1	thr	thrC	2	WP_074798828.1	BM020_RS08050	threonine synthase				475.7	CharProtDB::CH_107419,SwissProt::Q8TQD4	59.6	0.987654320987654	2	threonine synthase; EC 4.2.3.1;; Threonine synthase; TS; EC 4.2.3.1	374.1	TIGR00260	0.997058823529412	2	thrC: threonine synthase (EC 4.2.3.1)
NCBI__GCF_900114585.1	NCBI	GCF_900114585.1	trp	IGPS	2	WP_074798506.1	BM020_RS05365	indole-3-glycerol phosphate synthase TrpC				156.4	BRENDA::P84126	41.4	0.956692913385827	2	indole-3-glycerol-phosphate synthase (EC 4.1.1.48)
NCBI__GCF_900114585.1	NCBI	GCF_900114585.1	trp	PRAI	1	WP_067147226.1	BM020_RS06255	1-(5-phosphoribosyl)-5-[(5-phosphoribosylamino)methylideneamino]imidazole-4-carboxamide isomerase				135.6	BRENDA::P16250,SwissProt::P16250	33.3	0.983333333333333	1	phosphoribosylanthranilate isomerase (EC 5.3.1.24);; Phosphoribosyl isomerase A; 1-(5-phosphoribosyl)-5-[(5-phosphoribosylamino)methylideneamino] imidazole-4-carboxamide isomerase; N-(5'-phosphoribosyl)anthranilate isomerase; PRAI; Phosphoribosylformimino-5-aminoimidazole carboxamide ribotide isomerase; EC 5.3.1.16; EC 5.3.1.24
NCBI__GCF_900114585.1	NCBI	GCF_900114585.1	trp	PRAI	1	WP_067148882.1	BM020_RS05370	phosphoribosylanthranilate isomerase				174.5	curated2:Q97EF4	41.5	1	1	N-(5'-phosphoribosyl)anthranilate isomerase; PRAI; EC 5.3.1.24
NCBI__GCF_900114585.1	NCBI	GCF_900114585.1	trp	PRAI	0	WP_074798506.1	BM020_RS05365	indole-3-glycerol phosphate synthase TrpC				145.6	BRENDA::P00909,ecocyc::PRAI-IGPS,metacyc::PRAI-IGPS	37.2	0.532008830022075	0	phosphoribosylanthranilate isomerase (EC 5.3.1.24);; fused indole-3-glycerol phosphate synthase/phosphoribosylanthranilate isomerase (EC 4.1.1.48; EC 5.3.1.24);; fused indole-3-glycerol phosphate synthase/phosphoribosylanthranilate isomerase (EC 4.1.1.48; EC 5.3.1.24)						SwissProt::P49572	157.1	37.7	0.669154228855721
NCBI__GCF_900114585.1	NCBI	GCF_900114585.1	trp	trpA	2	WP_067148888.1	BM020_RS05380	tryptophan synthase subunit alpha				179.5	metacyc::MONOMER-3561,BRENDA::Q9YGA9	40.4	0.940239043824701	2	tryptophan synthase subunit &alpha; (EC 4.1.2.8);; tryptophan synthase (subunit 1/2) (EC 4.2.1.20)	286.8	TIGR00262	0.96875	2	trpA: tryptophan synthase, alpha subunit (EC 4.2.1.20)
NCBI__GCF_900114585.1	NCBI	GCF_900114585.1	trp	trpB	2	WP_067148885.1	BM020_RS05375	tryptophan synthase subunit beta				142.5	uniprot:P50383	2025-09-30	0.898823529411765	1	RecName: Full=Tryptophan synthase beta chain 1; EC=4.2.1.20;	649.8	TIGR00263	0.997402597402597	2	trpB: tryptophan synthase, beta subunit (EC 4.2.1.20)
NCBI__GCF_900114585.1	NCBI	GCF_900114585.1	trp	trpB	2	WP_074798558.1	BM020_RS05790	TrpB-like pyridoxal phosphate-dependent enzyme				447.6	uniprot:P50383	52.6	0.981176470588235	2	RecName: Full=Tryptophan synthase beta chain 1; EC=4.2.1.20;						CharProtDB::CH_123254	158.7	32.4	0.497150997150997
NCBI__GCF_900114585.1	NCBI	GCF_900114585.1	trp	trpD_1	2	WP_067148873.1	BM020_RS05355	aminodeoxychorismate/anthranilate synthase component II				183.0	SwissProt::P00901	45.2	0.964646464646465	2	Anthranilate synthase component 2; AS; ASII; Anthranilate synthase, GATase component; Anthranilate synthase, glutamine amidotransferase component; EC 4.1.3.27	198.8	TIGR00566	0.994791666666667	2	glutamine amidotransferase of anthranilate synthase or aminodeoxychorismate synthase
NCBI__GCF_900114585.1	NCBI	GCF_900114585.1	trp	trpD_1	0	WP_067146761.1	BM020_RS06225	GMP synthase subunit A				107.8	SwissProt::P28819,metacyc::BSU00750-MONOMER	35.4	0.974226804123711	0	Aminodeoxychorismate/anthranilate synthase component 2; ADC synthase; ADCS; 4-amino-4-deoxychorismate synthase component 2; Aminodeoxychorismate synthase, glutamine amidotransferase component; EC 2.6.1.85; EC 4.1.3.27;; 4-amino-4-deoxychorismate synthase; anthranilate synthase (subunit II) (EC 2.6.1.123)						BRENDA::O59071	201.1	50.0	0.984126984126984
NCBI__GCF_900114585.1	NCBI	GCF_900114585.1	trp	trpD_2	2	WP_067148876.1	BM020_RS05360	anthranilate phosphoribosyltransferase				258.5	SwissProt::Q8PD71	44.4	0.907246376811594	2	Anthranilate phosphoribosyltransferase; EC 2.4.2.18	405.7	TIGR01245	0.990909090909091	2	trpD: anthranilate phosphoribosyltransferase (EC 2.4.2.18)
NCBI__GCF_900114585.1	NCBI	GCF_900114585.1	trp	trpE	1	WP_067148870.1	BM020_RS05350	anthranilate synthase component I family protein				415.2	curated2:P14953	42.7	0.995951417004049	1	Anthranilate synthase component 1; AS; ASI; EC 4.1.3.27						BRENDA::P28820,CharProtDB::CH_004318,SwissProt::P28820,metacyc::BSU00740-MONOMER	257.3	40.3	0.763829787234043
NCBI__GCF_900114585.1	NCBI	GCF_900114585.1	tyr	aro-dehydr	1	WP_067145330.1	BM020_RS04095	prephenate dehydrogenase				108.2	uniprot:A0A1L6J750	31.2	0.955823293172691	1	SubName: Full=Prephenate dehydrogenase {ECO:0000313|EMBL:PJI88995.1};						BRENDA::B6SS03	60.5	2025-01-30	0.438395415472779
NCBI__GCF_900114585.1	NCBI	GCF_900114585.1	tyr	cmutase	2	WP_234970495.1	BM020_RS01335	chorismate mutase				73.9	SwissProt::Q57696	45.5	0.888888888888889	2	Chorismate mutase; CM; Monofunctional chorismate mutase AroQ(f); EC 5.4.99.5	62.8	PF01817	1	2	CM_2
NCBI__GCF_900114585.1	NCBI	GCF_900114585.1	tyr	cmutase	1	WP_067147848.1	BM020_RS00525	prephenate dehydratase				191.4	SwissProt::P27603	41.0	0.728767123287671	1	Bifunctional chorismate mutase/prephenate dehydratase; Chorismate mutase-prephenate dehydratase; P-protein; EC 5.4.99.5; EC 4.2.1.51						SwissProt::Q58054	207.6	44.2	0.981617647058823
NCBI__GCF_900114585.1	NCBI	GCF_900114585.1	tyr	cmutase	0	WP_067148870.1	BM020_RS05350	anthranilate synthase component I family protein				136.0	BRENDA::P9WFX1,SwissProt::P9WFX1	32.1	0.582222222222222	0	isochorismate lyase (EC 4.2.99.21); isochorismate synthase (EC 5.4.4.2);; Salicylate synthase; Chorismate mutase; CM; Isochorismate synthase/isochorismate lyase; Mycobactin synthase protein; EC 5.4.99.5; EC 4.2.99.21; EC 5.4.4.2						SwissProt::P20579	290.8	45.3	0.693711967545639
NCBI__GCF_900114585.1	NCBI	GCF_900114585.1	tyr	cmutase	0	WP_067145330.1	BM020_RS04095	prephenate dehydrogenase				112.5	BRENDA::A8AAX2	2025-04-30	0.669540229885057	0	prephenate dehydrogenase (NADP+) (EC 1.3.1.13)						BRENDA::A0A101IGG2	199.5	38.3	0.9
NCBI__GCF_900114585.1	NCBI	GCF_900114585.1	tyr	pre-dehydr	1	WP_067145330.1	BM020_RS04095	prephenate dehydrogenase				199.5	BRENDA::A0A101IGG2	38.3	0.9	1	prephenate dehydrogenase (NADP+) (EC 1.3.1.13)						BRENDA::B6SS03	60.5	2025-01-30	0.438395415472779
NCBI__GCF_900114585.1	NCBI	GCF_900114585.1	tyr	ptransferase	2	WP_067145835.1	BM020_RS07080	pyridoxal phosphate-dependent aminotransferase				265.4	BRENDA::Q56232,CharProtDB::CH_088628,SwissProt::Q56232	40.6	0.976623376623377	2	aspartate-prephenate aminotransferase (EC 2.6.1.78);; aspartate transaminase; EC 2.6.1.1;; Aspartate/prephenate aminotransferase; AspAT / PAT; Transaminase A; EC 2.6.1.1; EC 2.6.1.78						SwissProt::P16524,metacyc::BSU14000-MONOMER	254.2	37.8	0.94910941475827
NCBI__GCF_900114585.1	NCBI	GCF_900114585.1	tyr	ptransferase	0	WP_074798679.1	BM020_RS06945	branched-chain amino acid transaminase				197.6	BRENDA::P54691	38.2	0.954098360655738	0	branched-chain-amino-acid transaminase (EC 2.6.1.42); glutamate-prephenate aminotransferase (EC 2.6.1.79)						metacyc::MONOMER-11914	414.1	59.5	1
NCBI__GCF_900114585.1	NCBI	GCF_900114585.1	tyr	tyrB	2	WP_067145835.1	BM020_RS07080	pyridoxal phosphate-dependent aminotransferase				300.1	SwissProt::H3ZPU1	42.5	0.974293059125964	2	Aromatic-amino-acid aminotransferase 2; ARAT-II; AROAT; EC 2.6.1.57						SwissProt::P16524,metacyc::BSU14000-MONOMER	254.2	37.8	0.94910941475827
NCBI__GCF_900114585.1	NCBI	GCF_900114585.1	tyr	tyrB	1	WP_074798679.1	BM020_RS06945	branched-chain amino acid transaminase				316.6	CharProtDB::CH_024500,ecocyc::BRANCHED-CHAINAMINOTRANSFER-MONOMER,metacyc::BRANCHED-CHAINAMINOTRANSFER-MONOMER	49.0	0.957928802588997	1	branched-chain-amino-acid aminotransferase; EC 2.6.1.42;; branched-chain-amino-acid aminotransferase (EC 2.6.1.1; EC 2.6.1.57; EC 2.6.1.27; EC 2.6.1.42; EC 2.6.1.6);; branched-chain-amino-acid aminotransferase (EC 2.6.1.1; EC 2.6.1.42; EC 2.6.1.6)						metacyc::MONOMER-11914	414.1	59.5	1
NCBI__GCF_900114585.1	NCBI	GCF_900114585.1	tyr	tyrB	1	WP_067145312.1	BM020_RS05960	histidinol-phosphate transaminase				210.7	metacyc::BSU22620-MONOMER	2025-08-31	1	1	histidinol-phosphate aminotransferase; tyrosine/phenylalanine aminotransferase (promiscuous) (EC 2.6.1.1; EC 2.6.1.9)						BRENDA::Q8R5Q4,SwissProt::Q8R5Q4	197.6	31.6	0.982905982905983
NCBI__GCF_900114585.1	NCBI	GCF_900114585.1	tyr	tyrB	0	WP_067146064.1	BM020_RS08525	glutamate-1-semialdehyde 2,1-aminomutase				204.5	SwissProt::H8WR05,BRENDA::H8WR05	33.2	0.868663594470046	0	Beta-phenylalanine transaminase; Aromatic beta-amino acid aminotransferase; Beta-phenylalanine aminotransferase; VpAT; EC 2.6.1.-;; tyrosine transaminase (EC 2.6.1.5)						BRENDA::P30949	425.6	50.4	0.974418604651163
NCBI__GCF_900114585.1	NCBI	GCF_900114585.1	tyr	tyrB	0	WP_074798292.1	BM020_RS03905	LL-diaminopimelate aminotransferase				161.4	SwissProt::P39643,metacyc::MONOMER-19128	31.4	0.93734335839599	0	Transaminase BacF; Transaminase A; EC 2.6.1.-;; 3-[(2S,5R)-5-hydroxy-7-oxabicyclo[4.1.0]heptan-2-yl]-2-oxopropanoate aminotransferase (EC 2.6.1.57)						BRENDA::Q2NFU1	613.2	69.4	0.995133819951338
NCBI__GCF_900114585.1	NCBI	GCF_900114585.1	val	ilvC	2	WP_074798683.1	BM020_RS06960	ketol-acid reductoisomerase				471.1	metacyc::MONOMER-11920	70.4	1	2	acetohydroxy-acid isomeroreductase subunit (EC 1.1.1.383)	453.6	TIGR00465	0.996815286624204	2	ilvC: ketol-acid reductoisomerase (EC 1.1.1.86)
NCBI__GCF_900114585.1	NCBI	GCF_900114585.1	val	ilvD	2	WP_074798691.1	BM020_RS07020	dihydroxy-acid dehydratase				756.9	metacyc::MONOMER-11919	66.2	1	2	dihydroxy-acid dehydratase subunit (EC 4.2.1.9)	804.7	TIGR00110	0.998158379373849	2	ilvD: dihydroxy-acid dehydratase (EC 4.2.1.9)
NCBI__GCF_900114585.1	NCBI	GCF_900114585.1	val	ilvE	2	WP_074798679.1	BM020_RS06945	branched-chain amino acid transaminase				414.1	metacyc::MONOMER-11914	59.5	1	2	branched-chain-amino-acid aminotransferase subunit (EC 2.6.1.42)	457.6	TIGR01122	0.996644295302013	2	ilvE: branched-chain amino acid aminotransferase (EC 2.6.1.42)
NCBI__GCF_900114585.1	NCBI	GCF_900114585.1	val	ilvH	2	WP_067148547.1	BM020_RS06980	acetolactate synthase small subunit				184.9	metacyc::MONOMER-11901	52.8	0.940828402366864	2	acetohydroxy-acid synthase small subunit (EC 2.2.1.6)	208.3	TIGR00119	0.987341772151899	2	ilvN: acetolactate synthase, small subunit (EC 2.2.1.6)
NCBI__GCF_900114585.1	NCBI	GCF_900114585.1	val	ilvI	2	WP_067148545.1	BM020_RS06985	acetolactate synthase large subunit				651.4	metacyc::MONOMER-11900	54.8	0.978297161936561	2	acetohydroxy-acid synthase large subunit (EC 2.2.1.6)	837.4	TIGR00118	0.99640933572711	2	ilvB: acetolactate synthase, large subunit, biosynthetic type (EC 2.2.1.6)
NCBI__GCF_900114585.1	NCBI	GCF_900114585.1	val	ilvI	0	WP_067145228.1	BM020_RS01835	thiamine pyrophosphate-binding protein				188.0	curated2:P37251	31.9	0.614982578397213	0	Acetolactate synthase large subunit; AHAS; EC 2.2.1.6; Acetohydroxy-acid synthase large subunit; ALS; Vegetative protein 105; VEG105						metacyc::MONOMER-14614	127.1	32.8	0.609311740890688

## Sheet: M. acididurans
orgId	gdb	gid	pathway	step	score	locusId	sysName	desc	locusId2	sysName2	desc2	blastBits	curatedIds	identity	blastCoverage	blastScore	curatedDesc	hmmBits	hmmId	hmmCoverage	hmmScore	hmmDesc	otherIds	otherBits	otherIdentity	otherCoverage
NCBI__GCF_046197875.1	NCBI	GCF_046197875.1	arg	argA	2	WP_409197760.1	ACA135_RS05490	bifunctional ornithine acetyltransferase/N-acetylglutamate synthase				299.3	SwissProt::Q9K8V3	40.7	1	2	Arginine biosynthesis bifunctional protein ArgJ; EC 2.3.1.35; EC 2.3.1.1
NCBI__GCF_046197875.1	NCBI	GCF_046197875.1	arg	argA	0	WP_409197756.1	ACA135_RS05470	acetylglutamate kinase				107.8	BRENDA::Q87EL2	30.2	0.629453681710214	0	amino-acid N-acetyltransferase (EC 2.3.1.1)						BRENDA::Q9X2A4,SwissProt::Q9X2A4	295.8	53.4	0.975177304964539
NCBI__GCF_046197875.1	NCBI	GCF_046197875.1	arg	argB	2	WP_409197756.1	ACA135_RS05470	acetylglutamate kinase				295.8	BRENDA::Q9X2A4,SwissProt::Q9X2A4	53.4	0.975177304964539	2	acetylglutamate kinase (EC 2.7.2.8);; Acetylglutamate kinase; N-acetyl-L-glutamate 5-phosphotransferase; NAG kinase; NAGK; EC 2.7.2.8	256.8	TIGR00761	0.995670995670996	2	argB: acetylglutamate kinase (EC 2.7.2.8)
NCBI__GCF_046197875.1	NCBI	GCF_046197875.1	arg	argC	1	WP_409198674.1	ACA135_RS02185	N-acetyl-gamma-glutamyl-phosphate reductase				486.5	curated2:A5ULI7	66.1	1	1	N-acetyl-gamma-glutamyl-phosphate reductase; AGPR; EC 1.2.1.38; N-acetyl-glutamate semialdehyde dehydrogenase; NAGSA dehydrogenase	427.6	TIGR01850	0.997101449275362	1	argC: N-acetyl-gamma-glutamyl-phosphate reductase (EC 1.2.1.38)	BRENDA::Q5JFW1	275.0	44.1	0.996969696969697
NCBI__GCF_046197875.1	NCBI	GCF_046197875.1	arg	argD	2	WP_409198210.1	ACA135_RS07925	aspartate aminotransferase family protein				321.6	BRENDA::B1XNF8	42.7	0.944976076555024	2	acetylornithine transaminase (EC 2.6.1.11); 4-aminobutyrate-2-oxoglutarate transaminase (EC 2.6.1.19)						SwissProt::P38021	294.3	40.1	0.985037406483791
NCBI__GCF_046197875.1	NCBI	GCF_046197875.1	arg	argD	0	WP_409198824.1	ACA135_RS02990	glutamate-1-semialdehyde 2,1-aminomutase				174.5	curated2:O27392	31.9	0.871794871794872	0	Acetylornithine aminotransferase; ACOAT; EC 2.6.1.11						BRENDA::P30949	421.0	50.5	0.986046511627907
NCBI__GCF_046197875.1	NCBI	GCF_046197875.1	arg	argD'B	1	WP_409198210.1	ACA135_RS07925	aspartate aminotransferase family protein				291.6	reanno::Koxy:BWI76_RS11670	40.9	0.938423645320197	1	Succinylornithine transaminase (EC 2.6.1.81)						SwissProt::P38021	294.3	40.1	0.985037406483791
NCBI__GCF_046197875.1	NCBI	GCF_046197875.1	arg	argD'B	0	WP_409198824.1	ACA135_RS02990	glutamate-1-semialdehyde 2,1-aminomutase				149.8	SwissProt::Q8ZPV2	31.6	0.879901960784314	0	Succinylornithine transaminase; SOAT; Succinylornithine aminotransferase; EC 2.6.1.81						BRENDA::P30949	421.0	50.5	0.986046511627907
NCBI__GCF_046197875.1	NCBI	GCF_046197875.1	arg	argF'	0	WP_409198326.1	ACA135_RS00245	ornithine carbamoyltransferase				175.3	BRENDA::Q8P8J2,SwissProt::Q8P8J2,metacyc::MONOMER-12073	36.3	0.967551622418879	0	N-acetylornithine carbamoyltransferase (EC 2.1.3.9);; N-acetylornithine carbamoyltransferase; N-acetyl-L-ornithine transcarbamylase; AOTCase; Acetylornithine transcarbamylase; EC 2.1.3.9;; acetylornithine transcarbamylase subunit (EC 2.1.3.9)						metacyc::ARGFBACSU-MONOMER	308.5	53.8	0.93730407523511
NCBI__GCF_046197875.1	NCBI	GCF_046197875.1	arg	argG	2	WP_409198388.1	ACA135_RS00640	argininosuccinate synthase				310.1	SwissProt::P59846	42.2	0.9625	2	Argininosuccinate synthase; Citrulline--aspartate ligase; EC 6.3.4.5	499.7	TIGR00032	0.99238578680203	2	argG: argininosuccinate synthase (EC 6.3.4.5)
NCBI__GCF_046197875.1	NCBI	GCF_046197875.1	arg	argH	2	WP_409197705.1	ACA135_RS05200	argininosuccinate lyase				612.5	curated2:O26369	64.6	0.995726495726496	1	Argininosuccinate lyase; ASAL; EC 4.3.2.1; Arginosuccinase	579.0	TIGR00838	0.982417582417582	2	argH: argininosuccinate lyase (EC 4.3.2.1)
NCBI__GCF_046197875.1	NCBI	GCF_046197875.1	arg	argI	2	WP_409198326.1	ACA135_RS00245	ornithine carbamoyltransferase				307.8	metacyc::ARGFBACSU-MONOMER	53.8	0.93730407523511	2	ArgF (EC 2.1.3.3)	445.6	TIGR00658	0.996710526315789	2	argF: ornithine carbamoyltransferase (EC 2.1.3.3)
NCBI__GCF_046197875.1	NCBI	GCF_046197875.1	arg	argI	0	WP_409198283.1	ACA135_RS00010	aspartate carbamoyltransferase				148.3	curated2:P18186	33.4	0.93730407523511	0	Ornithine carbamoyltransferase; OTCase; EC 2.1.3.3						SwissProt::Q58976	364.0	57.8	0.990196078431373
NCBI__GCF_046197875.1	NCBI	GCF_046197875.1	arg	argJ	2	WP_409197760.1	ACA135_RS05490	bifunctional ornithine acetyltransferase/N-acetylglutamate synthase				382.5	SwissProt::Q57645	50.0	0.992537313432836	2	Glutamate N-acetyltransferase; Ornithine acetyltransferase; OATase; Ornithine transacetylase; EC 2.3.1.35
NCBI__GCF_046197875.1	NCBI	GCF_046197875.1	arg	carA	2	WP_409198592.1	ACA135_RS01740	glutamine-hydrolyzing carbamoyl-phosphate synthase small subunit				289.3	SwissProt::P25993,metacyc::BSU15510-MONOMER	42.4	0.964285714285714	2	Carbamoyl-phosphate synthase pyrimidine-specific small chain; Carbamoyl-phosphate synthetase glutamine chain; EC 6.3.5.5;; pyrimidine-specific carbamoyl-phosphate synthetase (small subunit, glutaminase subunit) (EC 6.3.5.5)	459.3	TIGR01368	0.994459833795014	2	carA: carbamoyl-phosphate synthase, small subunit (EC 6.3.5.5)
NCBI__GCF_046197875.1	NCBI	GCF_046197875.1	arg	carA	0	WP_409198164.1	ACA135_RS07680	anthranilate synthase component II				80.1	curated2:Q97FT2	2025-03-31	0.541310541310541	0	Carbamoyl-phosphate synthase small chain; EC 6.3.5.5; Carbamoyl-phosphate synthetase glutamine chain						SwissProt::P00901	191.0	47.1	0.96969696969697
NCBI__GCF_046197875.1	NCBI	GCF_046197875.1	arg	carB	2	WP_409198593.1	ACA135_RS01745	carbamoyl-phosphate synthase large subunit				1113.6	SwissProt::P25994,metacyc::BSU15520-MONOMER	52.6	0.99813258636788	2	Carbamoyl-phosphate synthase pyrimidine-specific large chain; Carbamoyl-phosphate synthetase ammonia chain; EC 6.3.5.5;; pyrimidine-specific carbamoyl-phosphate synthetase (large subunit) (EC 6.3.5.5)	1538.3	TIGR01369	0.997148288973384	2	carB: carbamoyl-phosphate synthase, large subunit (EC 6.3.5.5)
NCBI__GCF_046197875.1	NCBI	GCF_046197875.1	arg	lysJ	0	WP_409198210.1	ACA135_RS07925	aspartate aminotransferase family protein				257.7	curated2:Q5JFW3	39.2	0.986187845303867	0	Putative [LysW]-aminoadipate semialdehyde/glutamate semialdehyde transaminase; EC 2.6.1.118; EC 2.6.1.124						BRENDA::B1XNF8	321.6	42.7	0.944976076555024
NCBI__GCF_046197875.1	NCBI	GCF_046197875.1	arg	lysJ	0	WP_409198824.1	ACA135_RS02990	glutamate-1-semialdehyde 2,1-aminomutase				130.6	curated2:Q9YBY6	32.0	0.822164948453608	0	Putative [LysW]-aminoadipate semialdehyde/glutamate semialdehyde transaminase; EC 2.6.1.118; EC 2.6.1.124						BRENDA::P30949	421.0	50.5	0.986046511627907
NCBI__GCF_046197875.1	NCBI	GCF_046197875.1	arg	lysY	1	WP_409198674.1	ACA135_RS02185	N-acetyl-gamma-glutamyl-phosphate reductase				275.0	BRENDA::Q5JFW1	44.1	0.996969696969697	1	[amino-group carrier protein]-5-phospho-L-glutamate reductase (EC 1.2.1.106)						SwissProt::Q93Z70	273.5	42.9	0.855361596009975
NCBI__GCF_046197875.1	NCBI	GCF_046197875.1	arg	lysZ	0	WP_409197756.1	ACA135_RS05470	acetylglutamate kinase				140.6	curated2:A9A1K7	34.2	0.940074906367041	0	Putative [LysW]-aminoadipate/[LysW]-glutamate kinase; EC 2.7.2.17; EC 2.7.2.19						BRENDA::Q9X2A4,SwissProt::Q9X2A4	295.8	53.4	0.975177304964539
NCBI__GCF_046197875.1	NCBI	GCF_046197875.1	asn	asnB	1	WP_409198919.1	ACA135_RS03515	asparagine synthetase B family protein				278.1	curated2:Q58516	39.3	0.826247689463956	1	Putative asparagine synthetase [glutamine-hydrolyzing] 1; EC 6.3.5.4
NCBI__GCF_046197875.1	NCBI	GCF_046197875.1	asn	aspS2	2	WP_409198829.1	ACA135_RS03015	aspartate--tRNA(Asn) ligase				630.9	SwissProt::O26328,BRENDA::O26328	68.1	0.997711670480549	2	Aspartate--tRNA(Asp/Asn) ligase; Aspartyl-tRNA synthetase; AspRS; Non-discriminating aspartyl-tRNA synthetase; ND-AspRS; EC 6.1.1.23;; aspartate-tRNAAsn ligase (EC 6.1.1.23)	684.9	TIGR00458	1	1	aspS: aspartate--tRNA(Asn) ligase (EC 6.1.1.23)	BRENDA::Q52428,SwissProt::Q52428	480.7	52.5	0.995433789954338
NCBI__GCF_046197875.1	NCBI	GCF_046197875.1	asn	gatA	2	WP_409198292.1	ACA135_RS00055	Asp-tRNA(Asn)/Glu-tRNA(Gln) amidotransferase subunit GatA				340.5	SwissProt::Q9LI77	41.3	0.877094972067039	2	Glutamyl-tRNA(Gln) amidotransferase subunit A, chloroplastic/mitochondrial; Glu-AdT subunit A; EC 6.3.5.7	548.6	TIGR00132	0.984978540772532	2	gatA: aspartyl/glutamyl-tRNA(Asn/Gln) amidotransferase, A subunit (EC 6.3.5.-)
NCBI__GCF_046197875.1	NCBI	GCF_046197875.1	asn	gatB	2	WP_409199055.1	ACA135_RS00550	Asp-tRNA(Asn)/Glu-tRNA(Gln) amidotransferase subunit GatB				639.0	curated2:O27341	67.0	1	1	Aspartyl/glutamyl-tRNA(Asn/Gln) amidotransferase subunit B; Asp/Glu-ADT subunit B; EC 6.3.5.-	555.9	TIGR00133	0.987525987525988	2	gatB: aspartyl/glutamyl-tRNA(Asn/Gln) amidotransferase, B subunit (EC 6.3.5.-)
NCBI__GCF_046197875.1	NCBI	GCF_046197875.1	asn	gatB	0	WP_409197643.1	ACA135_RS04850	Glu-tRNA(Gln) amidotransferase subunit GatE				96.7	curated2:A6LVB6	2025-06-30	0.532359081419624	0	Aspartyl/glutamyl-tRNA(Asn/Gln) amidotransferase subunit B; Asp/Glu-ADT subunit B; EC 6.3.5.-
NCBI__GCF_046197875.1	NCBI	GCF_046197875.1	chorismate	aroA	2	WP_409197803.1	ACA135_RS05725	3-phosphoshikimate 1-carboxyvinyltransferase				563.5	curated2:A5UJV0	67.1	0.997716894977169	1	3-phosphoshikimate 1-carboxyvinyltransferase; EC 2.5.1.19; 5-enolpyruvylshikimate-3-phosphate synthase; EPSP synthase; EPSPS	415.7	TIGR01356	0.992771084337349	2	aroA: 3-phosphoshikimate 1-carboxyvinyltransferase (EC 2.5.1.19)
NCBI__GCF_046197875.1	NCBI	GCF_046197875.1	chorismate	aroA'	2	WP_409199074.1	ACA135_RS02850	2-amino-3,7-dideoxy-D-threo-hept-6-ulosonate synthase				343.6	SwissProt::Q6LZE3	62.2	0.963235294117647	2	2-amino-3,7-dideoxy-D-threo-hept-6-ulosonate synthase; ADH synthase; ADHS; ADTH synthase; EC 2.2.1.10						metacyc::MONOMER-21318	220.3	39.8	0.942238267148014
NCBI__GCF_046197875.1	NCBI	GCF_046197875.1	chorismate	aroB'	2	WP_409198798.1	ACA135_RS02855	3-dehydroquinate synthase II				393.3	SwissProt::Q58646,metacyc::MONOMER-14595	54.0	0.997229916897507	2	3-dehydroquinate synthase; DHQ synthase; 3-dehydroquinate synthase II; EC 1.4.1.24;; dehydroquinate synthase II (EC 1.4.1.24)						SwissProt::A0JC76,BRENDA::A0JC76,metacyc::MONOMER-17798	174.5	36.5	0.69949494949495
NCBI__GCF_046197875.1	NCBI	GCF_046197875.1	chorismate	aroC	2	WP_409197787.1	ACA135_RS05630	chorismate synthase				320.5	SwissProt::P12008,ecocyc::AROC-MONOMER,metacyc::AROC-MONOMER	47.8	0.952908587257618	2	Chorismate synthase; CS; 5-enolpyruvylshikimate-3-phosphate phospholyase; EPSP phospholyase; EC 4.2.3.5;; chorismate synthase (EC 4.2.3.5);; chorismate synthase (EC 4.2.3.5)	445.2	TIGR00033	0.994301994301994	2	aroC: chorismate synthase (EC 4.2.3.5)
NCBI__GCF_046197875.1	NCBI	GCF_046197875.1	chorismate	aroD	2	WP_409198848.1	ACA135_RS03120	type I 3-dehydroquinate dehydratase				302.8	curated2:A5UJQ8	65.5	0.982142857142857	1	3-dehydroquinate dehydratase; 3-dehydroquinase; EC 4.2.1.10; Type I DHQase; Type I dehydroquinase; DHQ1	172.0	TIGR01093	1	2	aroD: 3-dehydroquinate dehydratase, type I (EC 4.2.1.10)
NCBI__GCF_046197875.1	NCBI	GCF_046197875.1	chorismate	aroD	0	WP_409199078.1	ACA135_RS03155	shikimate dehydrogenase				155.2	BRENDA::A0A5H2WZU5	35.8	0.518796992481203	0	shikimate dehydrogenase (NADP+) (EC 1.1.1.25); 3-dehydroquinate dehydratase (EC 4.2.1.10)
NCBI__GCF_046197875.1	NCBI	GCF_046197875.1	chorismate	aroE	2	WP_409199078.1	ACA135_RS03155	shikimate dehydrogenase				258.8	SwissProt::Q58484,metacyc::MONOMER-18802	48.3	0.99645390070922	2	Shikimate dehydrogenase (NADP(+)); SDH; EC 1.1.1.25;; shikimate dehydrogenase monomer (EC 1.1.1.25)	270.0	TIGR00507	0.992592592592593	2	aroE: shikimate dehydrogenase (EC 1.1.1.25)
NCBI__GCF_046197875.1	NCBI	GCF_046197875.1	chorismate	aroL	2	WP_409197960.1	ACA135_RS06565	shikimate kinase				208.8	SwissProt::Q58835,metacyc::MONOMER-18801	40.0	0.968085106382979	2	Shikimate kinase; SK; EC 2.7.1.71;; shikimate kinase (EC 2.7.1.71)	217.2	TIGR01920	0.992481203007519	2	shikimate kinase (EC 2.7.1.71)
NCBI__GCF_046197875.1	NCBI	GCF_046197875.1	chorismate	asd	2	WP_409197954.1	ACA135_RS06535	aspartate-semialdehyde dehydrogenase				374.8	SwissProt::Q57658,metacyc::MONOMER-20453	51.7	0.977401129943503	2	Aspartate-semialdehyde dehydrogenase; ASA dehydrogenase; ASADH; Aspartate-beta-semialdehyde dehydrogenase; EC 1.2.1.11;; aspartate-semialdehyde dehydrogenase monomer (EC 1.2.1.11)	469.2	TIGR00978	0.997076023391813	2	asd: aspartate-semialdehyde dehydrogenase (EC 1.2.1.11)	SwissProt::A4YEN2,metacyc::MONOMER-13726	247.3	37.9	0.971988795518207
NCBI__GCF_046197875.1	NCBI	GCF_046197875.1	chorismate	asp-kinase	2	WP_409197957.1	ACA135_RS06550	aspartate kinase				181.0	BRENDA::P08495,CharProtDB::CH_090825,SwissProt::P08495,metacyc::MONOMER-6561,metacyc::MONOMER-6562	2025-04-30	0.980392156862745	1	aspartate kinase (EC 2.7.2.4);; aspartate kinase 2; EC 2.7.2.4;; Aspartokinase 2; Aspartate kinase 2; Aspartokinase II; EC 2.7.2.4;; aspartate kinase II &alpha; subunit (EC 2.7.2.4);; aspartate kinase II &beta; subunit (EC 2.7.2.4)	433.9	TIGR00656	0.992628992628993	2	aspartate kinase, monofunctional class (EC 2.7.2.4)
NCBI__GCF_046197875.1	NCBI	GCF_046197875.1	chorismate	fbp	1	WP_409198032.1	ACA135_RS06975	fructose-1,6-bisphosphate aldolase/phosphatase				503.1	curated2:B6YTP6	65.4	0.986666666666667	1	Fructose-1,6-bisphosphate aldolase/phosphatase; FBP A/P; FBP aldolase/phosphatase; EC 3.1.3.11; EC 4.1.2.13
NCBI__GCF_046197875.1	NCBI	GCF_046197875.1	chorismate	fbp	0	WP_409199074.1	ACA135_RS02850	2-amino-3,7-dideoxy-D-threo-hept-6-ulosonate synthase				157.1	metacyc::MONOMER-11810	34.7	0.96085409252669	0	fructose-1,6-bisphosphate aldolase subunit (EC 4.1.2.13)						SwissProt::Q6LZE3	343.6	62.2	0.963235294117647
NCBI__GCF_046197875.1	NCBI	GCF_046197875.1	chorismate	tpiA	2	WP_409198568.1	ACA135_RS01585	triose-phosphate isomerase				273.1	BRENDA::P62002,BRENDA::P62003,SwissProt::P62003,metacyc::MONOMER-11811	60.0	0.986842105263158	2	triose-phosphate isomerase (EC 5.3.1.1);; triose-phosphate isomerase (EC 5.3.1.1);; Triosephosphate isomerase; TIM; TPI; Triose-phosphate isomerase; EC 5.3.1.1;; triose phosphate isomerase subunit (EC 5.3.1.1)	209.3	TIGR00419	1	2	tpiA: triose-phosphate isomerase (EC 5.3.1.1)
NCBI__GCF_046197875.1	NCBI	GCF_046197875.1	chorismate	tpiA	0	WP_409198569.1	ACA135_RS01590	phosphoglycerate kinase				240.7	BRENDA::P36204,SwissProt::P36204,metacyc::MONOMER-382	37.3	0.610091743119266	0	triose-phosphate isomerase (EC 5.3.1.1);; Bifunctional PGK/TIM; EC 2.7.2.3; EC 5.3.1.1;; Pgk (EC 2.7.2.3; EC 5.3.1.1)						BRENDA::P20971	478.4	55.0	0.992682926829268
NCBI__GCF_046197875.1	NCBI	GCF_046197875.1	cys	CBS	1	WP_409197801.1	ACA135_RS05715	cysteine synthase A				221.5	BRENDA::F9UT54	41.7	0.976897689768977	1	cysteine synthase (EC 2.5.1.47); cystathionine beta-synthase (EC 4.2.1.22)						BRENDA::P9WP55,SwissProt::P9WP55	367.1	58.4	0.990322580645161
NCBI__GCF_046197875.1	NCBI	GCF_046197875.1	cys	CGL	0	WP_409197795.1	ACA135_RS05675	O-acetylhomoserine aminocarboxypropyltransferase/cysteine synthase family protein				172.6	BRENDA::Q96VU7	30.2	0.913669064748201	0	cystathionine gamma-lyase (EC 4.4.1.1)						SwissProt::Q9WZY4	510.8	58.7	0.983720930232558
NCBI__GCF_046197875.1	NCBI	GCF_046197875.1	cys	Mt_cysM	0	WP_409197801.1	ACA135_RS05715	cysteine synthase A				191.0	BRENDA::P9WP53,SwissProt::P9WP53,metacyc::G185E-5515-MONOMER	37.1	0.925696594427245	0	[CysO sulfur-carrier protein]-thiocarboxylate-dependent cysteine synthase (EC 2.5.1.113); O-phosphoserine sulfhydrylase (EC 2.5.1.65);; O-phosphoserine sulfhydrylase; OPS sulfhydrylase; CysO-thiocarboxylate-dependent cysteine synthase; Cysteine synthase B; CSase B; O-phosphoserine-specific cysteine synthase; [CysO sulfur-carrier protein]-thiocarboxylate-dependent cysteine synthase; EC 2.5.1.113;;…						BRENDA::P9WP55,SwissProt::P9WP55	367.1	58.4	0.990322580645161
NCBI__GCF_046197875.1	NCBI	GCF_046197875.1	cys	PSSH	1	WP_409197801.1	ACA135_RS05715	cysteine synthase A				226.5	metacyc::MONOMER-20568	41.1	0.976588628762542	1	<em>O</em>-phosphoserine sulfhydrylase monomer (EC 2.5.1.47; EC 2.5.1.65)						BRENDA::P9WP55,SwissProt::P9WP55	367.1	58.4	0.990322580645161
NCBI__GCF_046197875.1	NCBI	GCF_046197875.1	cys	SST	1	WP_409198918.1	ACA135_RS03510	homoserine O-acetyltransferase				264.6	SwissProt::H8L374	40.1	0.97275204359673	1	Serine O-succinyltransferase; SST; Homoserine O-succinyltransferase; HST; Homoserine transsuccinylase; HTS; EC 2.3.1.-; EC 2.3.1.46						SwissProt::D3E3E4	691.4	66.3	0.997959183673469
NCBI__GCF_046197875.1	NCBI	GCF_046197875.1	cys	cysE	0	WP_409198918.1	ACA135_RS03510	homoserine O-acetyltransferase				242.3	SwissProt::D2Z028,BRENDA::D2Z028,metacyc::MONOMER-18015	35.5	0.959893048128342	0	L-serine/homoserine O-acetyltransferase; Homoserine O-trans-acetylase; EC 2.3.1.30; EC 2.3.1.31;; serine O-acetyltransferase (EC 2.3.1.30); homoserine O-acetyltransferase (EC 2.3.1.31);; serine <em>O</em>-acetyltransferase (EC 2.3.1.30)						SwissProt::D3E3E4	691.4	66.3	0.997959183673469
NCBI__GCF_046197875.1	NCBI	GCF_046197875.1	cys	cysK	2	WP_409197801.1	ACA135_RS05715	cysteine synthase A				367.1	BRENDA::P9WP55,SwissProt::P9WP55	58.4	0.990322580645161	2	cysteine synthase (EC 2.5.1.47);; O-acetylserine sulfhydrylase; OAS sulfhydrylase; OASS; Cysteine synthase A; CSase A; O-acetylserine (thiol)-lyase A; OAS-TL A; O-acetylserine-specific cysteine synthase; Sulfide-dependent cysteine synthase; EC 2.5.1.47	422.7	TIGR01139	0.993288590604027	2	cysK: cysteine synthase A (EC 2.5.1.47)
NCBI__GCF_046197875.1	NCBI	GCF_046197875.1	cys	cysK	1	WP_409197795.1	ACA135_RS05675	O-acetylhomoserine aminocarboxypropyltransferase/cysteine synthase family protein				431.8	SwissProt::P06106,metacyc::YLR303W-MONOMER	49.1	0.972972972972973	1	Homocysteine/cysteine synthase; O-acetylserine/O-acetylhomoserine sulfhydrylase; OAS-OAH SHLase; OAS-OAH sulfhydrylase; EC 2.5.1.47; EC 2.5.1.49;; Met17 (EC 2.5.1.49)						SwissProt::Q9WZY4	510.8	58.7	0.983720930232558
NCBI__GCF_046197875.1	NCBI	GCF_046197875.1	cys	cysK	0	WP_409197719.1	ACA135_RS05285	threonine synthase				64.7	SwissProt::P16703,ecocyc::ACSERLYB-MONOMER,metacyc::ACSERLYB-MONOMER	2025-06-30	0.584158415841584	0	Cysteine synthase B; CSase B; O-acetylserine (thiol)-lyase B; OAS-TL B; O-acetylserine sulfhydrylase B; EC 2.5.1.47;; cysteine synthase B (EC 2.5.1.47; EC 2.5.1.144; EC 4.4.1.1; EC 4.4.1.28);; cysteine synthase B (EC 2.5.1.47; EC 2.5.1.144; EC 4.4.1.1)						CharProtDB::CH_107419,SwissProt::Q8TQD4	468.0	58.5	0.987654320987654
NCBI__GCF_046197875.1	NCBI	GCF_046197875.1	cys	serA	2	WP_409199066.1	ACA135_RS01825	phosphoglycerate dehydrogenase				486.9	uniprot:Q6LWW6	47.2	0.996175908221797	2	RecName: Full=D-3-phosphoglycerate dehydrogenase {ECO:0000256|RuleBase:RU363003}; EC=1.1.1.95 {ECO:0000256|RuleBase:RU363003};	654.5	TIGR01327	0.998095238095238	2	serA: phosphoglycerate dehydrogenase (EC 1.1.1.95)
NCBI__GCF_046197875.1	NCBI	GCF_046197875.1	cys	serC	2	WP_409198080.1	ACA135_RS07240	pyridoxal-phosphate-dependent aminotransferase family protein				365.5	metacyc::MONOMER-15919	49.5	0.94025974025974	2	phosphoserine aminotransferase monomer (EC 2.6.1.1; EC 2.6.1.52)						SwissProt::Q9X1C0	300.8	42.7	0.963541666666667
NCBI__GCF_046197875.1	NCBI	GCF_046197875.1	gln	gatA	2	WP_409198292.1	ACA135_RS00055	Asp-tRNA(Asn)/Glu-tRNA(Gln) amidotransferase subunit GatA				340.5	SwissProt::Q9LI77	41.3	0.877094972067039	2	Glutamyl-tRNA(Gln) amidotransferase subunit A, chloroplastic/mitochondrial; Glu-AdT subunit A; EC 6.3.5.7	548.6	TIGR00132	0.984978540772532	2	gatA: aspartyl/glutamyl-tRNA(Asn/Gln) amidotransferase, A subunit (EC 6.3.5.-)
NCBI__GCF_046197875.1	NCBI	GCF_046197875.1	gln	gatB	2	WP_409199055.1	ACA135_RS00550	Asp-tRNA(Asn)/Glu-tRNA(Gln) amidotransferase subunit GatB				639.0	curated2:O27341	67.0	1	1	Aspartyl/glutamyl-tRNA(Asn/Gln) amidotransferase subunit B; Asp/Glu-ADT subunit B; EC 6.3.5.-	555.9	TIGR00133	0.987525987525988	2	gatB: aspartyl/glutamyl-tRNA(Asn/Gln) amidotransferase, B subunit (EC 6.3.5.-)
NCBI__GCF_046197875.1	NCBI	GCF_046197875.1	gln	gatB	0	WP_409197643.1	ACA135_RS04850	Glu-tRNA(Gln) amidotransferase subunit GatE				96.7	curated2:A6LVB6	2025-06-30	0.532359081419624	0	Aspartyl/glutamyl-tRNA(Asn/Gln) amidotransferase subunit B; Asp/Glu-ADT subunit B; EC 6.3.5.-
NCBI__GCF_046197875.1	NCBI	GCF_046197875.1	gln	gatD	2	WP_409197642.1	ACA135_RS04845	Glu-tRNA(Gln) amidotransferase subunit GatD				528.9	metacyc::MONOMER-14998	59.4	0.995402298850575	2	glutamyl-tRNA(Gln) amidotransferase subunit D (EC 6.3.5.7)	571.7	TIGR02153	0.992592592592593	2	gatD: glutamyl-tRNA(Gln) amidotransferase, subunit D (EC 6.3.5.-)	BRENDA::Q8TZE8,SwissProt::Q8TZE8	181.8	33.1	0.993865030674847
NCBI__GCF_046197875.1	NCBI	GCF_046197875.1	gln	gatE	2	WP_409197643.1	ACA135_RS04850	Glu-tRNA(Gln) amidotransferase subunit GatE				770.0	metacyc::MONOMER-14999	62.4	0.998384491114701	2	glutamyl-tRNA(Gln) amidotransferase subunit E (EC 6.3.5.7)	896.5	TIGR00134	0.996784565916399	2	gatE: glutamyl-tRNA(Gln) amidotransferase, subunit E (EC 6.3.5.-)
NCBI__GCF_046197875.1	NCBI	GCF_046197875.1	gln	glnA	2	WP_409197554.1	ACA135_RS04390	type I glutamate--ammonia ligase				468.8	SwissProt::Q60182,BRENDA::Q60182	53.1	0.986784140969163	2	Glutamine synthetase; GS; Glutamate--ammonia ligase; Glutamine synthetase I alpha; GSI alpha; EC 6.3.1.2;; glutamine synthetase (EC 6.3.1.2)	536.9	TIGR00653	0.997835497835498	2	glnA: glutamine synthetase, type I (EC 6.3.1.2)
NCBI__GCF_046197875.1	NCBI	GCF_046197875.1	gln	glnA	2	WP_409198115.1	ACA135_RS07420	type I glutamate--ammonia ligase				496.5	SwissProt::Q60182,BRENDA::Q60182	55.8	0.986784140969163	2	Glutamine synthetase; GS; Glutamate--ammonia ligase; Glutamine synthetase I alpha; GSI alpha; EC 6.3.1.2;; glutamine synthetase (EC 6.3.1.2)	449.6	TIGR00653	0.638528138528139	1	glnA: glutamine synthetase, type I (EC 6.3.1.2)
NCBI__GCF_046197875.1	NCBI	GCF_046197875.1	gln	gltX	0	WP_409198778.1	ACA135_RS02750	glutamate--tRNA ligase				156.0	metacyc::MONOMER-13959	34.3	0.633540372670807	0	glutamyl-tRNA<sup>Glx</sup> synthetase (EC 6.1.1.17; EC 6.1.1.24)						CharProtDB::CH_007148,BRENDA::O26157	664.8	58.6	1
NCBI__GCF_046197875.1	NCBI	GCF_046197875.1	gly	agx1	0	WP_409198210.1	ACA135_RS07925	aspartate aminotransferase family protein				232.6	SwissProt::Q94AL9	36.7	0.838574423480084	0	Alanine--glyoxylate aminotransferase 2 homolog 2, mitochondrial; Beta-alanine-pyruvate aminotransferase 2; EC 2.6.1.44						BRENDA::B1XNF8	321.6	42.7	0.944976076555024
NCBI__GCF_046197875.1	NCBI	GCF_046197875.1	gly	agx1	0	WP_409198080.1	ACA135_RS07240	pyridoxal-phosphate-dependent aminotransferase family protein				209.1	BRENDA::Q56YA5,SwissProt::Q56YA5,metacyc::AT2G13360-MONOMER	33.0	0.942643391521197	0	asparagine-oxo-acid transaminase (EC 2.6.1.14); alanine-glyoxylate transaminase (EC 2.6.1.44); serine-glyoxylate transaminase (EC 2.6.1.45);; Serine--glyoxylate aminotransferase; Alanine--glyoxylate aminotransferase; AGT; Asparagine aminotransferase; Serine--pyruvate aminotransferase; EC 2.6.1.45; EC 2.6.1.44; EC 2.6.1.-; EC 2.6.1.51;; serine:glyoxylate aminotransferase (EC 2.6.1.45; EC 2.6.1.4)						metacyc::MONOMER-15919	365.5	49.5	0.94025974025974
NCBI__GCF_046197875.1	NCBI	GCF_046197875.1	gly	agx1	0	WP_409197858.1	ACA135_RS06005	pyridoxal phosphate-dependent aminotransferase				204.5	metacyc::MONOMER-21143	32.8	0.948320413436692	0	alanine&mdash;glyoxylate transaminase (EC 2.6.1.44)						BRENDA::O59096	303.5	42.9	0.974293059125964
NCBI__GCF_046197875.1	NCBI	GCF_046197875.1	gly	gly1	0	WP_409198226.1	ACA135_RS08015	serine hydroxymethyltransferase				248.1	SwissProt::D3DKC4	36.7	0.943793911007026	0	Serine hydroxymethyltransferase; SHMT; Serine methylase; L-threonine/L-allo-threonine aldolase; EC 2.1.2.1; EC 4.1.2.48						SwissProt::O27433	589.0	67.5	0.988179669030733
NCBI__GCF_046197875.1	NCBI	GCF_046197875.1	gly	glyA	2	WP_409198226.1	ACA135_RS08015	serine hydroxymethyltransferase				589.0	SwissProt::O27433	67.5	0.988179669030733	2	Serine hydroxymethyltransferase; SHMT; Serine methylase; EC 2.1.2.-
NCBI__GCF_046197875.1	NCBI	GCF_046197875.1	his	hisA	2	WP_409198675.1	ACA135_RS02195	1-(5-phosphoribosyl)-5-[(5-phosphoribosylamino)methylideneamino]imidazole-4-carboxamide isomerase				298.5	curated2:Q2NHB3	61.2	1	1	1-(5-phosphoribosyl)-5-[(5-phosphoribosylamino)methylideneamino] imidazole-4-carboxamide isomerase; EC 5.3.1.16; Phosphoribosylformimino-5-aminoimidazole carboxamide ribotide isomerase	265.5	TIGR00007	0.995670995670996	2	hisA: 1-(5-phosphoribosyl)-5-[(5-phosphoribosylamino)methylideneamino]imidazole-4-carboxamide isomerase (EC 5.3.1.16)
NCBI__GCF_046197875.1	NCBI	GCF_046197875.1	his	hisA	1	WP_409198885.1	ACA135_RS03345	HisA/HisF family protein				91.7	curated2:B1H0E7	32.2	0.94672131147541	1	1-(5-phosphoribosyl)-5-[(5-phosphoribosylamino)methylideneamino] imidazole-4-carboxamide isomerase; EC 5.3.1.16; Phosphoribosylformimino-5-aminoimidazole carboxamide ribotide isomerase
NCBI__GCF_046197875.1	NCBI	GCF_046197875.1	his	hisA	0	WP_409198214.1	ACA135_RS07950	imidazole glycerol phosphate synthase subunit HisF				121.3	curated2:A6UWA5	2025-01-31	0.925311203319502	0	1-(5-phosphoribosyl)-5-[(5-phosphoribosylamino)methylideneamino] imidazole-4-carboxamide isomerase; EC 5.3.1.16; Phosphoribosylformimino-5-aminoimidazole carboxamide ribotide isomerase						BRENDA::Q8ZY16	249.2	51.1	0.980237154150198
NCBI__GCF_046197875.1	NCBI	GCF_046197875.1	his	hisB	2	WP_409198309.1	ACA135_RS00150	imidazoleglycerol-phosphate dehydratase HisB				175.6	uniprot:Q9HU41	42.1	0.989847715736041	2	RecName: Full=Imidazoleglycerol-phosphate dehydratase {ECO:0000255|HAMAP-Rule:MF_00076}; Short=IGPD {ECO:0000255|HAMAP-Rule:MF_00076}; EC=4.2.1.19 {ECO:0000255|HAMAP-Rule:MF_00076};
NCBI__GCF_046197875.1	NCBI	GCF_046197875.1	his	hisC	2	WP_409198063.1	ACA135_RS07150	histidinol-phosphate transaminase				500.7	curated2:A5UKY0	65.8	1	1	Histidinol-phosphate aminotransferase; EC 2.6.1.9; Imidazole acetol-phosphate transaminase	368.6	TIGR01141	0.997134670487106	2	hisC: histidinol-phosphate transaminase (EC 2.6.1.9)
NCBI__GCF_046197875.1	NCBI	GCF_046197875.1	his	hisD	2	WP_409198830.1	ACA135_RS03020	histidinol dehydrogenase				348.2	SwissProt::P06988,ecocyc::HISTDEHYD-MONOMER,metacyc::HISTDEHYD-MONOMER	42.9	0.944700460829493	2	Histidinol dehydrogenase; HDH; EC 1.1.1.23;; histidinal/histidinol dehydrogenase;; histidinal/histidinol dehydrogenase (EC 1.1.1.23)	550.1	TIGR00069	1	2	hisD: histidinol dehydrogenase (EC 1.1.1.23)
NCBI__GCF_046197875.1	NCBI	GCF_046197875.1	his	hisE	2	WP_409198856.1	ACA135_RS03165	phosphoribosyl-AMP cyclohydrolase				167.9	SwissProt::O26347	58.6	0.905797101449275	2	Phosphoribosyl-AMP cyclohydrolase; PRA-CH; EC 3.5.4.19	116.1	PF01502	1	2	PRA-CH
NCBI__GCF_046197875.1	NCBI	GCF_046197875.1	his	hisE	0	WP_409198830.1	ACA135_RS03020	histidinol dehydrogenase				322.8	SwissProt::P00815	40.0	0.540675844806007	0	Histidine biosynthesis trifunctional protein; EC 3.5.4.19; EC 3.6.1.31; EC 1.1.1.23						SwissProt::P06988,ecocyc::HISTDEHYD-MONOMER,metacyc::HISTDEHYD-MONOMER	348.2	42.9	0.944700460829493
NCBI__GCF_046197875.1	NCBI	GCF_046197875.1	his	hisF	2	WP_409198214.1	ACA135_RS07950	imidazole glycerol phosphate synthase subunit HisF				249.2	BRENDA::Q8ZY16	51.1	0.980237154150198	2	imidazole glycerol-phosphate synthase (subunit 2/2) (EC 4.3.2.10)	386.5	TIGR00735	1	2	hisF: imidazoleglycerol phosphate synthase, cyclase subunit
NCBI__GCF_046197875.1	NCBI	GCF_046197875.1	his	hisG	2	WP_409198286.1	ACA135_RS00025	ATP phosphoribosyltransferase				337.8	curated2:O27550	59.3	0.996515679442509	1	ATP phosphoribosyltransferase; ATP-PRT; ATP-PRTase; EC 2.4.2.17	212.2	TIGR00070	0.989071038251366	2	hisG: ATP phosphoribosyltransferase (EC 2.4.2.17)
NCBI__GCF_046197875.1	NCBI	GCF_046197875.1	his	hisH	2	WP_409198182.1	ACA135_RS07775	imidazole glycerol phosphate synthase subunit HisH				225.7	curated2:O27568	54.6	0.984848484848485	1	Imidazole glycerol phosphate synthase subunit HisH; EC 4.3.2.10; IGP synthase glutaminase subunit; EC 3.5.1.2; IGP synthase subunit HisH; ImGP synthase subunit HisH; IGPS subunit HisH	222.4	TIGR01855	0.994949494949495	2	hisH: imidazole glycerol phosphate synthase, glutamine amidotransferase subunit (EC 2.4.2.-)
NCBI__GCF_046197875.1	NCBI	GCF_046197875.1	his	hisH	0	WP_409198214.1	ACA135_RS07950	imidazole glycerol phosphate synthase subunit HisF				201.1	BRENDA::Q9SZ30,metacyc::AT4G26900-MONOMER	40.3	0.528716216216216	0	imidazole glycerol-phosphate synthase (EC 4.3.2.10);; imidazole-glycerol-phosphate synthase (EC 4.3.2.10)						BRENDA::Q8ZY16	249.2	51.1	0.980237154150198
NCBI__GCF_046197875.1	NCBI	GCF_046197875.1	his	hisI	2	WP_409198375.1	ACA135_RS00540	phosphoribosyl-ATP diphosphatase				122.1	curated2:Q2NHF0	65.6	1	1	Phosphoribosyl-ATP pyrophosphatase; PRA-PH; EC 3.6.1.31	79.5	TIGR03188	0.976190476190476	2	hisE: phosphoribosyl-ATP diphosphatase (EC 3.6.1.31)
NCBI__GCF_046197875.1	NCBI	GCF_046197875.1	his	hisI	0	WP_409198830.1	ACA135_RS03020	histidinol dehydrogenase				322.8	SwissProt::P00815	40.0	0.540675844806007	0	Histidine biosynthesis trifunctional protein; EC 3.5.4.19; EC 3.6.1.31; EC 1.1.1.23						SwissProt::P06988,ecocyc::HISTDEHYD-MONOMER,metacyc::HISTDEHYD-MONOMER	348.2	42.9	0.944700460829493
NCBI__GCF_046197875.1	NCBI	GCF_046197875.1	his	hisN	0	WP_409198309.1	ACA135_RS00150	imidazoleglycerol-phosphate dehydratase HisB				198.4	SwissProt::D2QPE6	49.7	0.50261780104712	0	Histidine biosynthesis bifunctional protein HisB; EC 3.1.3.15; EC 4.2.1.19						reanno::BFirm:BPHYT_RS17700	167.5	41.8	0.994871794871795
NCBI__GCF_046197875.1	NCBI	GCF_046197875.1	his	prs	2	WP_409198709.1	ACA135_RS02390	ribose-phosphate diphosphokinase				388.7	curated2:A5UNK4	65.7	0.996644295302013	1	Ribose-phosphate pyrophosphokinase; RPPK; EC 2.7.6.1; 5-phospho-D-ribosyl alpha-1-diphosphate synthase; Phosphoribosyl diphosphate synthase; Phosphoribosyl pyrophosphate synthase; P-Rib-PP synthase; PRPP synthase; PRPPase	301.3	TIGR01251	0.951456310679612	2	prs: ribose-phosphate diphosphokinase (EC 2.7.6.1)
NCBI__GCF_046197875.1	NCBI	GCF_046197875.1	ile	cimA	2	WP_409197654.1	ACA135_RS04905	(R)-citramalate synthase				553.1	BRENDA::Q58787,SwissProt::Q58787,metacyc::MONOMER-11899	56.5	1	2	(R)-citramalate synthase (EC 2.3.3.21);; (R)-citramalate synthase CimA; EC 2.3.3.21;; (R)-citratemalate synthase subunit (EC 2.3.3.21)						BRENDA::Q58595,SwissProt::Q58595	476.1	48.4	0.957528957528958
NCBI__GCF_046197875.1	NCBI	GCF_046197875.1	ile	cimA	1	WP_409199048.1	ACA135_RS00090	2-isopropylmalate synthase				457.2	BRENDA::Q58787,SwissProt::Q58787,metacyc::MONOMER-11899	47.0	0.995926680244399	1	(R)-citramalate synthase (EC 2.3.3.21);; (R)-citramalate synthase CimA; EC 2.3.3.21;; (R)-citratemalate synthase subunit (EC 2.3.3.21)						BRENDA::Q58595,SwissProt::Q58595	545.4	53.8	0.971042471042471
NCBI__GCF_046197875.1	NCBI	GCF_046197875.1	ile	cimA	1	WP_409198106.1	ACA135_RS07370	homocitrate synthase family protein				365.9	BRENDA::Q58787,SwissProt::Q58787,metacyc::MONOMER-11899	49.7	0.745417515274949	1	(R)-citramalate synthase (EC 2.3.3.21);; (R)-citramalate synthase CimA; EC 2.3.3.21;; (R)-citratemalate synthase subunit (EC 2.3.3.21)						SwissProt::Q57926	455.7	58.8	0.931034482758621
NCBI__GCF_046197875.1	NCBI	GCF_046197875.1	ile	ilvC	2	WP_409198331.1	ACA135_RS00270	ketol-acid reductoisomerase				452.2	metacyc::MONOMER-11920	65.1	0.996951219512195	2	acetohydroxy-acid isomeroreductase subunit (EC 1.1.1.383)	445.6	TIGR00465	0.993630573248408	2	ilvC: ketol-acid reductoisomerase (EC 1.1.1.86)
NCBI__GCF_046197875.1	NCBI	GCF_046197875.1	ile	ilvD	2	WP_409198321.1	ACA135_RS00220	dihydroxy-acid dehydratase				750.4	metacyc::MONOMER-11919	64.8	1	2	dihydroxy-acid dehydratase subunit (EC 4.2.1.9)	800.5	TIGR00110	0.998158379373849	2	ilvD: dihydroxy-acid dehydratase (EC 4.2.1.9)
NCBI__GCF_046197875.1	NCBI	GCF_046197875.1	ile	ilvE	2	WP_409198333.1	ACA135_RS00285	branched-chain amino acid transaminase				415.2	metacyc::MONOMER-11914	61.2	0.977124183006536	2	branched-chain-amino-acid aminotransferase subunit (EC 2.6.1.42)	446.8	TIGR01122	1	2	ilvE: branched-chain amino acid aminotransferase (EC 2.6.1.42)
NCBI__GCF_046197875.1	NCBI	GCF_046197875.1	ile	ilvH	2	WP_409198329.1	ACA135_RS00260	acetolactate synthase small subunit				180.6	metacyc::MONOMER-11901	56.4	0.923076923076923	2	acetohydroxy-acid synthase small subunit (EC 2.2.1.6)	206.7	TIGR00119	0.987341772151899	2	ilvN: acetolactate synthase, small subunit (EC 2.2.1.6)
NCBI__GCF_046197875.1	NCBI	GCF_046197875.1	ile	ilvI	2	WP_409198328.1	ACA135_RS00255	acetolactate synthase large subunit				632.5	metacyc::MONOMER-11900	54.2	0.973288814691152	2	acetohydroxy-acid synthase large subunit (EC 2.2.1.6)	829.2	TIGR00118	0.99640933572711	2	ilvB: acetolactate synthase, large subunit, biosynthetic type (EC 2.2.1.6)
NCBI__GCF_046197875.1	NCBI	GCF_046197875.1	ile	ilvI	1	WP_409198084.1	ACA135_RS07260	thiamine pyrophosphate-binding protein				333.2	curated2:O08353	36.5	0.919866444073456	1	Probable acetolactate synthase large subunit; AHAS; EC 2.2.1.6; Acetohydroxy-acid synthase large subunit; ALS
NCBI__GCF_046197875.1	NCBI	GCF_046197875.1	ile	leuB	2	WP_409198258.1	ACA135_RS08175	isocitrate/isopropylmalate family dehydrogenase				361.7	SwissProt::Q58130,metacyc::MONOMER-13649	60.2	0.978978978978979	2	3-isopropylmalate/3-methylmalate dehydrogenase; 3-isopropylmalate dehydrogenase; 3-IPM-DH; IMDH; IPMDH; Beta-IPM dehydrogenase; D-malate dehydrogenase [decarboxylating]; EC 1.1.1.85; EC 1.1.1.n5; EC 1.1.1.83;; 3-isopropylmalate dehydrogenase subunit (EC 1.1.1.85)						SwissProt::Q58991,BRENDA::Q58991,metacyc::MONOMER-2004	287.0	46.4	0.968299711815562
NCBI__GCF_046197875.1	NCBI	GCF_046197875.1	ile	leuB	2	WP_409197754.1	ACA135_RS05460	homoisocitrate dehydrogenase				344.7	SwissProt::Q58130,metacyc::MONOMER-13649	55.3	0.996996996996997	2	3-isopropylmalate/3-methylmalate dehydrogenase; 3-isopropylmalate dehydrogenase; 3-IPM-DH; IMDH; IPMDH; Beta-IPM dehydrogenase; D-malate dehydrogenase [decarboxylating]; EC 1.1.1.85; EC 1.1.1.n5; EC 1.1.1.83;; 3-isopropylmalate dehydrogenase subunit (EC 1.1.1.85)						SwissProt::Q58991,BRENDA::Q58991,metacyc::MONOMER-2004	308.9	49.4	0.994236311239193
NCBI__GCF_046197875.1	NCBI	GCF_046197875.1	ile	leuC	2	WP_409198256.1	ACA135_RS08165	homoaconitase large subunit				519.6	BRENDA::P81291,SwissProt::P81291,metacyc::MONOMER-13647	59.7	0.995283018867924	2	3-isopropylmalate dehydratase (EC 4.2.1.33); homoaconitate hydratase (EC 4.2.1.36);; Isopropylmalate/citramalate isomerase large subunit; (R)-2-methylmalate dehydratase; (R)-citramalate dehydratase; 3-isopropylmalate dehydratase; Alpha-isopropylmalate dehydratase; Citraconate hydratase; Isopropylmalate isomerase; IPMI; Maleate hydratase; Malease; EC 4.2.1.33; EC 4.2.1.35; EC 4.2.1.31;; isopropylm…	569.5	TIGR02086	0.997566909975669	1	3-isopropylmalate dehydratase, large subunit	BRENDA::Q58409,CharProtDB::CH_091727,SwissProt::Q58409,metacyc::MONOMER-2003	402.5	47.0	0.992857142857143
NCBI__GCF_046197875.1	NCBI	GCF_046197875.1	ile	leuC	1	WP_409198107.1	ACA135_RS07375	homoaconitase large subunit				477.2	curated2:O27439	52.7	0.992840095465394	1	Probable 3-isopropylmalate dehydratase large subunit; EC 4.2.1.33; Alpha-IPM isomerase; IPMI; Isopropylmalate isomerase	614.4	TIGR02086	0.997566909975669	1	3-isopropylmalate dehydratase, large subunit	BRENDA::Q58409,CharProtDB::CH_091727,SwissProt::Q58409,metacyc::MONOMER-2003	466.1	51.8	0.992857142857143
NCBI__GCF_046197875.1	NCBI	GCF_046197875.1	ile	leuD	2	WP_409198257.1	ACA135_RS08170	3-isopropylmalate dehydratase small subunit				190.7	BRENDA::Q58673,SwissProt::Q58673,metacyc::MONOMER-13648	57.2	0.946428571428571	2	3-isopropylmalate dehydratase (EC 4.2.1.33);; Isopropylmalate/citramalate isomerase small subunit; (R)-2-methylmalate dehydratase; (R)-citramalate dehydratase; 3-isopropylmalate dehydratase; Alpha-isopropylmalate dehydratase; Citraconate hydratase; Isopropylmalate isomerase; IPMI; Maleate hydratase; Malease; EC 4.2.1.33; EC 4.2.1.35; EC 4.2.1.31;; isopropylmalate isomerase small subunit (EC 4.2.1…	215.2	TIGR02087	0.993630573248408	1	3-isopropylmalate dehydratase, small subunit	SwissProt::Q58667,metacyc::MONOMER-2005	161.0	52.8	0.941176470588235
NCBI__GCF_046197875.1	NCBI	GCF_046197875.1	ile	leuD	1	WP_409198688.1	ACA135_RS02260	homoaconitase small subunit				175.3	curated2:A8ETJ8	51.6	0.94578313253012	1	3-isopropylmalate dehydratase small subunit; EC 4.2.1.33; Alpha-IPM isomerase; IPMI; Isopropylmalate isomerase	227.0	TIGR02087	0.993630573248408	1	3-isopropylmalate dehydratase, small subunit	SwissProt::Q58667,metacyc::MONOMER-2005	161.8	52.5	0.923529411764706
NCBI__GCF_046197875.1	NCBI	GCF_046197875.1	ile	ofoa	0	WP_409198563.1	ACA135_RS01560	2-oxoacid:acceptor oxidoreductase subunit alpha				173.7	SwissProt::Q9YBX7	2025-08-30	0.599688473520249	0	2-oxoacid:ferredoxin oxidoreductase 2, subunit alpha; OFOR2; EC 1.2.7.11						SwissProt::P80904	514.2	65.1	1
NCBI__GCF_046197875.1	NCBI	GCF_046197875.1	ile	ofob	0	WP_409198564.1	ACA135_RS01565	2-oxoacid:ferredoxin oxidoreductase subunit beta				163.3	BRENDA::Q4J6I8	35.0	0.858085808580858	0	2-oxoacid oxidoreductase (ferredoxin) (subunit 1/2) (EC 1.2.7.11)						SwissProt::P80905	416.0	68.7	0.985964912280702
NCBI__GCF_046197875.1	NCBI	GCF_046197875.1	ile	ofob	0	WP_409197641.1	ACA135_RS04840	2-oxoacid:acceptor oxidoreductase family protein				89.7	SwissProt::Q9YBX8	32.5	0.611650485436893	0	2-oxoacid:ferredoxin oxidoreductase 2, subunit beta; OFOR2; EC 1.2.7.11						SwissProt::P80907	609.0	62.9	0.98326359832636
NCBI__GCF_046197875.1	NCBI	GCF_046197875.1	ile	prpE	1	WP_409197638.1	ACA135_RS04825	AMP-binding protein				430.6	SwissProt::Q3UNX5	40.3	0.937931034482759	1	Acyl-coenzyme A synthetase ACSM3, mitochondrial; Acyl-CoA synthetase medium-chain family member 3; Butyrate--CoA ligase 3; Butyryl-coenzyme A synthetase 3; Middle-chain acyl-CoA synthetase 3; Propionate--CoA ligase; Protein SA homolog; EC 6.2.1.2; EC 6.2.1.17						BRENDA::Q8TLW1	684.1	57.4	0.989285714285714
NCBI__GCF_046197875.1	NCBI	GCF_046197875.1	ile	prpE	0	WP_409198893.1	ACA135_RS03385	AMP-binding protein				201.1	BRENDA::A4YDR9,SwissProt::A4YDR9	2025-06-30	0.930783242258652	0	4-hydroxybutyrate-CoA ligase (AMP-forming) (EC 6.2.1.40);; 4-hydroxybutyrate--CoA ligase 2; Acetate--CoA ligase; Butyrate--CoA ligase; Propionate--CoA ligase; acyl-activating enzyme; EC 6.2.1.40; EC 6.2.1.1; EC 6.2.1.2; EC 6.2.1.17						reanno::acidovorax_3H11:Ac3H11_3009	547.4	49.7	0.951557093425606
NCBI__GCF_046197875.1	NCBI	GCF_046197875.1	leu	ilvC	2	WP_409198331.1	ACA135_RS00270	ketol-acid reductoisomerase				452.2	metacyc::MONOMER-11920	65.1	0.996951219512195	2	acetohydroxy-acid isomeroreductase subunit (EC 1.1.1.383)	445.6	TIGR00465	0.993630573248408	2	ilvC: ketol-acid reductoisomerase (EC 1.1.1.86)
NCBI__GCF_046197875.1	NCBI	GCF_046197875.1	leu	ilvD	2	WP_409198321.1	ACA135_RS00220	dihydroxy-acid dehydratase				750.4	metacyc::MONOMER-11919	64.8	1	2	dihydroxy-acid dehydratase subunit (EC 4.2.1.9)	800.5	TIGR00110	0.998158379373849	2	ilvD: dihydroxy-acid dehydratase (EC 4.2.1.9)
NCBI__GCF_046197875.1	NCBI	GCF_046197875.1	leu	ilvE	2	WP_409198333.1	ACA135_RS00285	branched-chain amino acid transaminase				415.2	metacyc::MONOMER-11914	61.2	0.977124183006536	2	branched-chain-amino-acid aminotransferase subunit (EC 2.6.1.42)	446.8	TIGR01122	1	2	ilvE: branched-chain amino acid aminotransferase (EC 2.6.1.42)
NCBI__GCF_046197875.1	NCBI	GCF_046197875.1	leu	ilvH	2	WP_409198329.1	ACA135_RS00260	acetolactate synthase small subunit				180.6	metacyc::MONOMER-11901	56.4	0.923076923076923	2	acetohydroxy-acid synthase small subunit (EC 2.2.1.6)	206.7	TIGR00119	0.987341772151899	2	ilvN: acetolactate synthase, small subunit (EC 2.2.1.6)
NCBI__GCF_046197875.1	NCBI	GCF_046197875.1	leu	ilvI	2	WP_409198328.1	ACA135_RS00255	acetolactate synthase large subunit				632.5	metacyc::MONOMER-11900	54.2	0.973288814691152	2	acetohydroxy-acid synthase large subunit (EC 2.2.1.6)	829.2	TIGR00118	0.99640933572711	2	ilvB: acetolactate synthase, large subunit, biosynthetic type (EC 2.2.1.6)
NCBI__GCF_046197875.1	NCBI	GCF_046197875.1	leu	ilvI	1	WP_409198084.1	ACA135_RS07260	thiamine pyrophosphate-binding protein				333.2	curated2:O08353	36.5	0.919866444073456	1	Probable acetolactate synthase large subunit; AHAS; EC 2.2.1.6; Acetohydroxy-acid synthase large subunit; ALS
NCBI__GCF_046197875.1	NCBI	GCF_046197875.1	leu	leuA	2	WP_409199048.1	ACA135_RS00090	2-isopropylmalate synthase				545.4	BRENDA::Q58595,SwissProt::Q58595	53.8	0.971042471042471	2	2-isopropylmalate synthase (EC 2.3.3.13);; 2-isopropylmalate synthase; Alpha-IPM synthase; Alpha-isopropylmalate synthase; EC 2.3.3.13						BRENDA::Q58787,SwissProt::Q58787,metacyc::MONOMER-11899	457.2	47.0	0.995926680244399
NCBI__GCF_046197875.1	NCBI	GCF_046197875.1	leu	leuA	1	WP_409197654.1	ACA135_RS04905	(R)-citramalate synthase				476.1	BRENDA::Q58595,SwissProt::Q58595	48.4	0.957528957528958	1	2-isopropylmalate synthase (EC 2.3.3.13);; 2-isopropylmalate synthase; Alpha-IPM synthase; Alpha-isopropylmalate synthase; EC 2.3.3.13						BRENDA::Q58787,SwissProt::Q58787,metacyc::MONOMER-11899	553.1	56.5	1
NCBI__GCF_046197875.1	NCBI	GCF_046197875.1	leu	leuA	1	WP_409198106.1	ACA135_RS07370	homocitrate synthase family protein				382.1	curated2:Q8TYB1	51.4	0.741482965931864	1	Probable 2-isopropylmalate synthase; EC 2.3.3.13; Alpha-IPM synthase; Alpha-isopropylmalate synthase						SwissProt::Q57926	455.7	58.8	0.931034482758621
NCBI__GCF_046197875.1	NCBI	GCF_046197875.1	leu	leuB	2	WP_409198258.1	ACA135_RS08175	isocitrate/isopropylmalate family dehydrogenase				361.7	SwissProt::Q58130,metacyc::MONOMER-13649	60.2	0.978978978978979	2	3-isopropylmalate/3-methylmalate dehydrogenase; 3-isopropylmalate dehydrogenase; 3-IPM-DH; IMDH; IPMDH; Beta-IPM dehydrogenase; D-malate dehydrogenase [decarboxylating]; EC 1.1.1.85; EC 1.1.1.n5; EC 1.1.1.83;; 3-isopropylmalate dehydrogenase subunit (EC 1.1.1.85)						SwissProt::Q58991,BRENDA::Q58991,metacyc::MONOMER-2004	287.0	46.4	0.968299711815562
NCBI__GCF_046197875.1	NCBI	GCF_046197875.1	leu	leuB	2	WP_409197754.1	ACA135_RS05460	homoisocitrate dehydrogenase				344.7	SwissProt::Q58130,metacyc::MONOMER-13649	55.3	0.996996996996997	2	3-isopropylmalate/3-methylmalate dehydrogenase; 3-isopropylmalate dehydrogenase; 3-IPM-DH; IMDH; IPMDH; Beta-IPM dehydrogenase; D-malate dehydrogenase [decarboxylating]; EC 1.1.1.85; EC 1.1.1.n5; EC 1.1.1.83;; 3-isopropylmalate dehydrogenase subunit (EC 1.1.1.85)						SwissProt::Q58991,BRENDA::Q58991,metacyc::MONOMER-2004	308.9	49.4	0.994236311239193
NCBI__GCF_046197875.1	NCBI	GCF_046197875.1	leu	leuC	2	WP_409198256.1	ACA135_RS08165	homoaconitase large subunit				519.6	BRENDA::P81291,SwissProt::P81291,metacyc::MONOMER-13647	59.7	0.995283018867924	2	3-isopropylmalate dehydratase (EC 4.2.1.33); homoaconitate hydratase (EC 4.2.1.36);; Isopropylmalate/citramalate isomerase large subunit; (R)-2-methylmalate dehydratase; (R)-citramalate dehydratase; 3-isopropylmalate dehydratase; Alpha-isopropylmalate dehydratase; Citraconate hydratase; Isopropylmalate isomerase; IPMI; Maleate hydratase; Malease; EC 4.2.1.33; EC 4.2.1.35; EC 4.2.1.31;; isopropylm…	569.5	TIGR02086	0.997566909975669	1	3-isopropylmalate dehydratase, large subunit	BRENDA::Q58409,CharProtDB::CH_091727,SwissProt::Q58409,metacyc::MONOMER-2003	402.5	47.0	0.992857142857143
NCBI__GCF_046197875.1	NCBI	GCF_046197875.1	leu	leuC	1	WP_409198107.1	ACA135_RS07375	homoaconitase large subunit				477.2	curated2:O27439	52.7	0.992840095465394	1	Probable 3-isopropylmalate dehydratase large subunit; EC 4.2.1.33; Alpha-IPM isomerase; IPMI; Isopropylmalate isomerase	614.4	TIGR02086	0.997566909975669	1	3-isopropylmalate dehydratase, large subunit	BRENDA::Q58409,CharProtDB::CH_091727,SwissProt::Q58409,metacyc::MONOMER-2003	466.1	51.8	0.992857142857143
NCBI__GCF_046197875.1	NCBI	GCF_046197875.1	leu	leuD	2	WP_409198257.1	ACA135_RS08170	3-isopropylmalate dehydratase small subunit				190.7	BRENDA::Q58673,SwissProt::Q58673,metacyc::MONOMER-13648	57.2	0.946428571428571	2	3-isopropylmalate dehydratase (EC 4.2.1.33);; Isopropylmalate/citramalate isomerase small subunit; (R)-2-methylmalate dehydratase; (R)-citramalate dehydratase; 3-isopropylmalate dehydratase; Alpha-isopropylmalate dehydratase; Citraconate hydratase; Isopropylmalate isomerase; IPMI; Maleate hydratase; Malease; EC 4.2.1.33; EC 4.2.1.35; EC 4.2.1.31;; isopropylmalate isomerase small subunit (EC 4.2.1…	215.2	TIGR02087	0.993630573248408	1	3-isopropylmalate dehydratase, small subunit	SwissProt::Q58667,metacyc::MONOMER-2005	161.0	52.8	0.941176470588235
NCBI__GCF_046197875.1	NCBI	GCF_046197875.1	leu	leuD	1	WP_409198688.1	ACA135_RS02260	homoaconitase small subunit				175.3	curated2:A8ETJ8	51.6	0.94578313253012	1	3-isopropylmalate dehydratase small subunit; EC 4.2.1.33; Alpha-IPM isomerase; IPMI; Isopropylmalate isomerase	227.0	TIGR02087	0.993630573248408	1	3-isopropylmalate dehydratase, small subunit	SwissProt::Q58667,metacyc::MONOMER-2005	161.8	52.5	0.923529411764706
NCBI__GCF_046197875.1	NCBI	GCF_046197875.1	lys	DAPtransferase	2	WP_409198781.1	ACA135_RS02765	LL-diaminopimelate aminotransferase				617.8	BRENDA::Q2NFU1	71.3	1	2	LL-diaminopimelate aminotransferase (EC 2.6.1.83)	616.1	TIGR03542	0.995024875621891	2	LL-diaminopimelate aminotransferase (EC 2.6.1.83)
NCBI__GCF_046197875.1	NCBI	GCF_046197875.1	lys	asd	2	WP_409197954.1	ACA135_RS06535	aspartate-semialdehyde dehydrogenase				374.8	SwissProt::Q57658,metacyc::MONOMER-20453	51.7	0.977401129943503	2	Aspartate-semialdehyde dehydrogenase; ASA dehydrogenase; ASADH; Aspartate-beta-semialdehyde dehydrogenase; EC 1.2.1.11;; aspartate-semialdehyde dehydrogenase monomer (EC 1.2.1.11)	469.2	TIGR00978	0.997076023391813	2	asd: aspartate-semialdehyde dehydrogenase (EC 1.2.1.11)	SwissProt::A4YEN2,metacyc::MONOMER-13726	247.3	37.9	0.971988795518207
NCBI__GCF_046197875.1	NCBI	GCF_046197875.1	lys	asp-kinase	2	WP_409197957.1	ACA135_RS06550	aspartate kinase				181.0	BRENDA::P08495,CharProtDB::CH_090825,SwissProt::P08495,metacyc::MONOMER-6561,metacyc::MONOMER-6562	2025-04-30	0.980392156862745	1	aspartate kinase (EC 2.7.2.4);; aspartate kinase 2; EC 2.7.2.4;; Aspartokinase 2; Aspartate kinase 2; Aspartokinase II; EC 2.7.2.4;; aspartate kinase II &alpha; subunit (EC 2.7.2.4);; aspartate kinase II &beta; subunit (EC 2.7.2.4)	433.9	TIGR00656	0.992628992628993	2	aspartate kinase, monofunctional class (EC 2.7.2.4)
NCBI__GCF_046197875.1	NCBI	GCF_046197875.1	lys	dapA	2	WP_409197956.1	ACA135_RS06545	4-hydroxy-tetrahydrodipicolinate synthase				292.7	SwissProt::Q57695	51.5	0.996539792387543	2	4-hydroxy-tetrahydrodipicolinate synthase; HTPA synthase; EC 4.3.3.7	334.4	TIGR00674	0.989510489510489	2	dapA: 4-hydroxy-tetrahydrodipicolinate synthase (EC 4.3.3.7)
NCBI__GCF_046197875.1	NCBI	GCF_046197875.1	lys	dapB	2	WP_409197955.1	ACA135_RS06540	4-hydroxy-tetrahydrodipicolinate reductase				200.3	BRENDA::Q9K1F1	40.9	0.977695167286245	2	4-hydroxy-tetrahydrodipicolinate reductase (EC 1.17.1.8)	333.5	TIGR00036	1	2	dapB: 4-hydroxy-tetrahydrodipicolinate reductase (EC 1.17.1.8)
NCBI__GCF_046197875.1	NCBI	GCF_046197875.1	lys	dapC	2	WP_409198080.1	ACA135_RS07240	pyridoxal-phosphate-dependent aminotransferase family protein				365.5	metacyc::MONOMER-15919	49.5	0.94025974025974	2	phosphoserine aminotransferase monomer (EC 2.6.1.1; EC 2.6.1.52)						SwissProt::Q9X1C0	300.8	42.7	0.963541666666667
NCBI__GCF_046197875.1	NCBI	GCF_046197875.1	lys	dapC	1	WP_409198210.1	ACA135_RS07925	aspartate aminotransferase family protein				296.2	curated2:P59086	40.9	0.938118811881188	1	Acetylornithine/succinyldiaminopimelate aminotransferase; ACOAT; DapATase; Succinyldiaminopimelate transferase; EC 2.6.1.11; EC 2.6.1.17						BRENDA::B1XNF8	321.6	42.7	0.944976076555024
NCBI__GCF_046197875.1	NCBI	GCF_046197875.1	lys	dapF	2	WP_409198207.1	ACA135_RS07910	diaminopimelate epimerase				328.2	curated2:O27389	54.5	0.975524475524476	1	Diaminopimelate epimerase; DAP epimerase; EC 5.1.1.7; PLP-independent amino acid racemase	308.6	TIGR00652	0.988888888888889	2	dapF: diaminopimelate epimerase (EC 5.1.1.7)	SwissProt::D2Z026,BRENDA::D2Z026,metacyc::MONOMER-18018	159.5	34.9	0.944250871080139
NCBI__GCF_046197875.1	NCBI	GCF_046197875.1	lys	dapH	0	WP_409198064.1	ACA135_RS07155	gamma carbonic anhydrase family protein				86.3	curated2:B1L0V4	35.8	0.588983050847458	0	2,3,4,5-tetrahydropyridine-2,6-dicarboxylate N-acetyltransferase; EC 2.3.1.89; Tetrahydrodipicolinate N-acetyltransferase; THP acetyltransferase; Tetrahydropicolinate acetylase						BRENDA::O59257	146.7	47.7	0.895953757225434
NCBI__GCF_046197875.1	NCBI	GCF_046197875.1	lys	dapH	0	WP_409197700.1	ACA135_RS05175	acyltransferase				70.5	curated2:Q9K9H8	32.9	0.5875	0	2,3,4,5-tetrahydropyridine-2,6-dicarboxylate N-acetyltransferase; EC 2.3.1.89; Tetrahydrodipicolinate N-acetyltransferase; THP acetyltransferase; Tetrahydropicolinate acetylase						metacyc::MONOMER-18140	126.7	42.0	0.622641509433962
NCBI__GCF_046197875.1	NCBI	GCF_046197875.1	lys	dapH	0	WP_409198913.1	ACA135_RS03485	sugar O-acetyltransferase				63.5	curated2:Q5HPE5	2025-08-30	0.525	0	2,3,4,5-tetrahydropyridine-2,6-dicarboxylate N-acetyltransferase; EC 2.3.1.89; Tetrahydrodipicolinate N-acetyltransferase; THP acetyltransferase; Tetrahydropicolinate acetylase						CharProtDB::CH_088634,SwissProt::P77791,ecocyc::MALTACETYLTRAN-MONOMER,metacyc::MALTACETYLTRAN-MONOMER	134.0	43.7	0.939890710382514
NCBI__GCF_046197875.1	NCBI	GCF_046197875.1	lys	dapX	0	WP_409197858.1	ACA135_RS06005	pyridoxal phosphate-dependent aminotransferase				250.0	SwissProt::P16524,metacyc::BSU14000-MONOMER	37.7	0.94910941475827	0	Probable N-acetyl-LL-diaminopimelate aminotransferase; Putative aminotransferase A; EC 2.6.1.-;; N-acetyl-L,L-diaminopimelate aminotransferase						BRENDA::O59096	303.5	42.9	0.974293059125964
NCBI__GCF_046197875.1	NCBI	GCF_046197875.1	lys	hcs	2	WP_409198106.1	ACA135_RS07370	homocitrate synthase family protein				455.7	SwissProt::Q57926	58.8	0.931034482758621	2	Homocitrate synthase AksA; (R)-homo(2)citrate synthase; (R)-homo(3)citrate synthase; EC 2.3.3.14; EC 2.3.3.-						BRENDA::Q58595,SwissProt::Q58595	368.6	48.6	0.739382239382239
NCBI__GCF_046197875.1	NCBI	GCF_046197875.1	lys	hcs	1	WP_409199048.1	ACA135_RS00090	2-isopropylmalate synthase				376.3	curated2:Q8TW28	48.7	0.947103274559194	1	Homocitrate synthase AksA; EC 2.3.3.14; (R)-homo(2)citrate synthase; EC 2.3.3.-; (R)-homo(3)citrate synthase; EC 2.3.3.-						BRENDA::Q58595,SwissProt::Q58595	545.4	53.8	0.971042471042471
NCBI__GCF_046197875.1	NCBI	GCF_046197875.1	lys	hcs	1	WP_409197654.1	ACA135_RS04905	(R)-citramalate synthase				334.7	curated2:Q8TW28	46.6	0.931989924433249	1	Homocitrate synthase AksA; EC 2.3.3.14; (R)-homo(2)citrate synthase; EC 2.3.3.-; (R)-homo(3)citrate synthase; EC 2.3.3.-						BRENDA::Q58787,SwissProt::Q58787,metacyc::MONOMER-11899	553.1	56.5	1
NCBI__GCF_046197875.1	NCBI	GCF_046197875.1	lys	hicdh	1	WP_409197754.1	ACA135_RS05460	homoisocitrate dehydrogenase				308.9	SwissProt::Q58991,BRENDA::Q58991,metacyc::MONOMER-2004	49.4	0.994236311239193	1	Homoisocitrate dehydrogenase; HICDH; Homo(2)-isocitrate/homo(3)-isocitrate dehydrogenase; Isohomocitrate dehydrogenase; IHDH; NAD-dependent threo-isohomocitrate dehydrogenase; EC 1.1.1.87; EC 1.1.1.-;; methanogen homoaconitase (EC 4.2.1.114);; NAD-dependent <i>threo</i>-isocitrate dehydrogenase (EC 1.1.1.87)						SwissProt::Q58130,metacyc::MONOMER-13649	344.7	55.3	0.996996996996997
NCBI__GCF_046197875.1	NCBI	GCF_046197875.1	lys	hicdh	1	WP_409198258.1	ACA135_RS08175	isocitrate/isopropylmalate family dehydrogenase				287.0	SwissProt::Q58991,BRENDA::Q58991,metacyc::MONOMER-2004	46.4	0.968299711815562	1	Homoisocitrate dehydrogenase; HICDH; Homo(2)-isocitrate/homo(3)-isocitrate dehydrogenase; Isohomocitrate dehydrogenase; IHDH; NAD-dependent threo-isohomocitrate dehydrogenase; EC 1.1.1.87; EC 1.1.1.-;; methanogen homoaconitase (EC 4.2.1.114);; NAD-dependent <i>threo</i>-isocitrate dehydrogenase (EC 1.1.1.87)						SwissProt::Q58130,metacyc::MONOMER-13649	361.7	60.2	0.978978978978979
NCBI__GCF_046197875.1	NCBI	GCF_046197875.1	lys	lysA	2	WP_409198208.1	ACA135_RS07915	diaminopimelate decarboxylase				567.0	curated2:O27390	64.1	0.985981308411215	1	Diaminopimelate decarboxylase; DAP decarboxylase; DAPDC; EC 4.1.1.20	475.0	TIGR01048	0.992805755395683	2	lysA: diaminopimelate decarboxylase (EC 4.1.1.20)
NCBI__GCF_046197875.1	NCBI	GCF_046197875.1	lys	lysJ	0	WP_409198210.1	ACA135_RS07925	aspartate aminotransferase family protein				269.2	BRENDA::Q93R93,SwissProt::Q93R93,metacyc::MONOMER-6741	38.3	0.944303797468354	0	[amino group carrier protein]-gamma-(L-lysyl)-L-glutamate aminotransferase (EC 2.6.1.118);; [LysW]-aminoadipate semialdehyde transaminase; EC 2.6.1.118;; L-2-aminoadipate semialdehyde transaminase monomer (EC 2.6.1.118)						BRENDA::B1XNF8	321.6	42.7	0.944976076555024
NCBI__GCF_046197875.1	NCBI	GCF_046197875.1	lys	lysJ	0	WP_409198824.1	ACA135_RS02990	glutamate-1-semialdehyde 2,1-aminomutase				149.4	BRENDA::Q93R93,SwissProt::Q93R93,metacyc::MONOMER-6741	33.1	0.713924050632911	0	[amino group carrier protein]-gamma-(L-lysyl)-L-glutamate aminotransferase (EC 2.6.1.118);; [LysW]-aminoadipate semialdehyde transaminase; EC 2.6.1.118;; L-2-aminoadipate semialdehyde transaminase monomer (EC 2.6.1.118)						BRENDA::P30949	421.0	50.5	0.986046511627907
NCBI__GCF_046197875.1	NCBI	GCF_046197875.1	lys	lysN	0	WP_409197858.1	ACA135_RS06005	pyridoxal phosphate-dependent aminotransferase				216.9	SwissProt::P58350,reanno::Smeli:SMc04386	33.2	0.946341463414634	0	Aspartate aminotransferase; AAT; AspAT; Putative 2-aminoadipate transaminase; Transaminase A; EC 2.6.1.1; EC 2.6.1.39;; 2-aminoadipate:2-oxoglutarate aminotransferase (EC 2.6.1.39)						BRENDA::O59096	303.5	42.9	0.974293059125964
NCBI__GCF_046197875.1	NCBI	GCF_046197875.1	lys	lysN	0	WP_409198210.1	ACA135_RS07925	aspartate aminotransferase family protein				201.4	SwissProt::Q88FI7,metacyc::G1G01-4375-MONOMER,reanno::Putida:PP_4108	31.4	1	0	2-aminoadipate transaminase; 2-aminoadipate aminotransferase; L-2AA aminotransferase; EC 2.6.1.39;; 4-aminobutyrate aminotransferase (EC 2.6.1.39);; 2-aminoadipate transaminase (EC 2.6.1.39)						BRENDA::B1XNF8	321.6	42.7	0.944976076555024
NCBI__GCF_046197875.1	NCBI	GCF_046197875.1	lys	lysT	2	WP_409198107.1	ACA135_RS07375	homoaconitase large subunit				466.1	BRENDA::Q58409,CharProtDB::CH_091727,SwissProt::Q58409,metacyc::MONOMER-2003	51.8	0.992857142857143	2	methanogen homoaconitase (EC 4.2.1.114);; homoaconitase; EC 4.2.1.-; EC 4.2.1.36;; Methanogen homoaconitase large subunit; HACN; Homoaconitate hydratase; EC 4.2.1.114;; homoaconitase &alpha; subunit (EC 4.2.1.36)						reanno::DvH:208495	388.7	45.4	0.992840095465394
NCBI__GCF_046197875.1	NCBI	GCF_046197875.1	lys	lysT	1	WP_409198256.1	ACA135_RS08165	homoaconitase large subunit				452.2	curated2:O27668	51.2	0.981308411214953	1	Probable methanogen homoaconitase large subunit; HACN; EC 4.2.1.114; Homoaconitate hydratase						SwissProt::Q0QLE2,metacyc::MONOMER-13676	412.5	48.3	0.995238095238095
NCBI__GCF_046197875.1	NCBI	GCF_046197875.1	lys	lysU	1	WP_409198688.1	ACA135_RS02260	homoaconitase small subunit				161.0	SwissProt::Q58667,metacyc::MONOMER-2005	53.2	0.923529411764706	1	Methanogen homoaconitase small subunit; HACN; Homoaconitate hydratase; EC 4.2.1.114;; homoaconitase &beta; subunit (EC 4.2.1.36)						BRENDA::Q58673,SwissProt::Q58673,metacyc::MONOMER-13648	170.6	52.5	0.946428571428571
NCBI__GCF_046197875.1	NCBI	GCF_046197875.1	lys	lysU	1	WP_409198257.1	ACA135_RS08170	3-isopropylmalate dehydratase small subunit				159.5	SwissProt::Q58667,metacyc::MONOMER-2005	53.0	0.941176470588235	1	Methanogen homoaconitase small subunit; HACN; Homoaconitate hydratase; EC 4.2.1.114;; homoaconitase &beta; subunit (EC 4.2.1.36)						BRENDA::Q58673,SwissProt::Q58673,metacyc::MONOMER-13648	190.7	57.2	0.946428571428571
NCBI__GCF_046197875.1	NCBI	GCF_046197875.1	lys	lysY	1	WP_409198674.1	ACA135_RS02185	N-acetyl-gamma-glutamyl-phosphate reductase				275.0	BRENDA::Q5JFW1	44.1	0.996969696969697	1	[amino-group carrier protein]-5-phospho-L-glutamate reductase (EC 1.2.1.106)						SwissProt::Q93Z70	273.5	42.9	0.855361596009975
NCBI__GCF_046197875.1	NCBI	GCF_046197875.1	lys	lysZ	0	WP_409197756.1	ACA135_RS05470	acetylglutamate kinase				140.6	curated2:A9A1K7	34.2	0.940074906367041	0	Putative [LysW]-aminoadipate/[LysW]-glutamate kinase; EC 2.7.2.17; EC 2.7.2.19						BRENDA::Q9X2A4,SwissProt::Q9X2A4	295.8	53.4	0.975177304964539
NCBI__GCF_046197875.1	NCBI	GCF_046197875.1	met	asd	2	WP_409197954.1	ACA135_RS06535	aspartate-semialdehyde dehydrogenase				374.8	SwissProt::Q57658,metacyc::MONOMER-20453	51.7	0.977401129943503	2	Aspartate-semialdehyde dehydrogenase; ASA dehydrogenase; ASADH; Aspartate-beta-semialdehyde dehydrogenase; EC 1.2.1.11;; aspartate-semialdehyde dehydrogenase monomer (EC 1.2.1.11)	469.2	TIGR00978	0.997076023391813	2	asd: aspartate-semialdehyde dehydrogenase (EC 1.2.1.11)	SwissProt::A4YEN2,metacyc::MONOMER-13726	247.3	37.9	0.971988795518207
NCBI__GCF_046197875.1	NCBI	GCF_046197875.1	met	asd-S-ferredoxin	0	WP_409198128.1	ACA135_RS07485	tungsten-dependent formylmethanofuran dehydrogenase subunit FwdF				58.5	SwissProt::Q8TPT3	33.3	0.684615384615385	0	L-aspartate semialdehyde sulfurtransferase iron-sulfur subunit						TCDB::Q59575	387.1	47.8	0.994269340974212
NCBI__GCF_046197875.1	NCBI	GCF_046197875.1	met	asd-S-ferredoxin	0	WP_409197749.1	ACA135_RS05435	glutamate synthase-related protein				53.1	SwissProt::Q8TPT3	33.3	0.553846153846154	0	L-aspartate semialdehyde sulfurtransferase iron-sulfur subunit						BRENDA::O29309	327.8	38.8	0.966731898238748
NCBI__GCF_046197875.1	NCBI	GCF_046197875.1	met	asd-S-ferredoxin	0	WP_409197593.1	ACA135_RS04595	4Fe-4S binding protein				57.0	predicted:A6UQ02	39.4	0.537878787878788	0	SubName: Full=4Fe-4S ferredoxin iron-sulfur binding domain protein {ECO:0000313|EMBL:ABR54574.1};						TCDB::Q48941	97.1	2025-05-30	0.528901734104046
NCBI__GCF_046197875.1	NCBI	GCF_046197875.1	met	asd-S-perS	1	WP_409198802.1	ACA135_RS02880	UPF0280 family protein				141.0	uniprot:Y1715_METAC	33.5	0.893280632411067	1	RecName: Full=UPF0280 protein MA_1715 {ECO:0000255|HAMAP-Rule:MF_01079};
NCBI__GCF_046197875.1	NCBI	GCF_046197875.1	met	asd-S-transferase	0	WP_409198806.1	ACA135_RS02900	methanogenesis marker 16 metalloprotein				160.2	BRENDA::Q8TPT4,SwissProt::Q8TPT4,metacyc::MONOMER-20451	33.0	0.626	0	L-aspartate semialdehyde sulfurtransferase (EC 2.8.1.16);; L-aspartate semialdehyde sulfurtransferase; EC 2.8.1.16;; L-aspartate semialdehyde sulfurtransferase (EC 2.8.1.16)
NCBI__GCF_046197875.1	NCBI	GCF_046197875.1	met	asp-kinase	2	WP_409197957.1	ACA135_RS06550	aspartate kinase				181.0	BRENDA::P08495,CharProtDB::CH_090825,SwissProt::P08495,metacyc::MONOMER-6561,metacyc::MONOMER-6562	2025-04-30	0.980392156862745	1	aspartate kinase (EC 2.7.2.4);; aspartate kinase 2; EC 2.7.2.4;; Aspartokinase 2; Aspartate kinase 2; Aspartokinase II; EC 2.7.2.4;; aspartate kinase II &alpha; subunit (EC 2.7.2.4);; aspartate kinase II &beta; subunit (EC 2.7.2.4)	433.9	TIGR00656	0.992628992628993	2	aspartate kinase, monofunctional class (EC 2.7.2.4)
NCBI__GCF_046197875.1	NCBI	GCF_046197875.1	met	hom	1	WP_409198922.1	ACA135_RS03530	homoserine dehydrogenase				322.4	curated2:Q58997	50.6	0.985119047619048	1	Homoserine dehydrogenase; HDH; EC 1.1.1.3
NCBI__GCF_046197875.1	NCBI	GCF_046197875.1	met	mesA	2	WP_409197815.1	ACA135_RS05785	methionine synthase				250.4	SwissProt::P55299,metacyc::MONOMER-20454	41.2	1	2	Methionine synthase; Homocysteine methyltransferase; Methylcobalamin:homocysteine methyltransferase; EC 2.1.1.-;; MtrA-dependent methionine synthase
NCBI__GCF_046197875.1	NCBI	GCF_046197875.1	met	metA	1	WP_409198918.1	ACA135_RS03510	homoserine O-acetyltransferase				387.1	SwissProt::D0L1T6	51.3	0.878411910669975	1	Homoserine O-succinyltransferase; HST; Homoserine transsuccinylase; HTS; EC 2.3.1.46						SwissProt::D3E3E4	691.4	66.3	0.997959183673469
NCBI__GCF_046197875.1	NCBI	GCF_046197875.1	met	metA	0	WP_409197930.1	ACA135_RS06415	alpha/beta fold hydrolase				100.5	curated2:B0VL51	2025-05-30	0.512953367875648	0	Homoserine O-succinyltransferase; HST; EC 2.3.1.46; Homoserine transsuccinylase; HTS						SwissProt::F7XKY8	125.6	2025-06-30	0.628048780487805
NCBI__GCF_046197875.1	NCBI	GCF_046197875.1	met	metB	0	WP_409197795.1	ACA135_RS05675	O-acetylhomoserine aminocarboxypropyltransferase/cysteine synthase family protein				247.3	reanno::HerbieS:HSERO_RS16440	35.0	0.995157384987893	0	O-succinylhomoserine sulfhydrylase (EC 2.5.1.48)						SwissProt::Q9WZY4	510.8	58.7	0.983720930232558
NCBI__GCF_046197875.1	NCBI	GCF_046197875.1	met	metC	0	WP_409199021.1	ACA135_RS04075	MalY/PatB family protein				249.2	SwissProt::Q08432	39.5	0.798449612403101	0	Cystathionine beta-lyase PatB; CBL; Beta-cystathionase PatB; Cysteine lyase PatB; Cysteine-S-conjugate beta-lyase PatB; EC 4.4.1.13						BRENDA::A0A0U5KG73	267.7	39.8	0.802564102564103
NCBI__GCF_046197875.1	NCBI	GCF_046197875.1	met	metC	0	WP_409197795.1	ACA135_RS05675	O-acetylhomoserine aminocarboxypropyltransferase/cysteine synthase family protein				161.8	SwissProt::Q83A83	42.4	0.563307493540052	0	Cystathionine beta-lyase; CBL; Beta-cystathionase; Cysteine lyase; Cysteine-S-conjugate beta-lyase; EC 4.4.1.13						SwissProt::Q9WZY4	510.8	58.7	0.983720930232558
NCBI__GCF_046197875.1	NCBI	GCF_046197875.1	met	metX	2	WP_409198918.1	ACA135_RS03510	homoserine O-acetyltransferase				691.4	SwissProt::D3E3E4	66.3	0.997959183673469	2	Homoserine O-acetyltransferase; HAT; Homoserine transacetylase; HTA; EC 2.3.1.31	481.2	TIGR01392	0.991452991452991	2	metX: homoserine O-acetyltransferase (EC 2.3.1.31)
NCBI__GCF_046197875.1	NCBI	GCF_046197875.1	met	metX	1	WP_409197930.1	ACA135_RS06415	alpha/beta fold hydrolase				120.6	SwissProt::K4ICC9	2025-05-30	0.967261904761905	1	Homoserine O-acetyltransferase; HAT; Homoserine transacetylase; HTA; EC 2.3.1.31
NCBI__GCF_046197875.1	NCBI	GCF_046197875.1	met	metY	2	WP_409197795.1	ACA135_RS05675	O-acetylhomoserine aminocarboxypropyltransferase/cysteine synthase family protein				510.8	SwissProt::Q9WZY4	58.7	0.983720930232558	2	O-acetyl-L-homoserine sulfhydrylase; OAH sulfhydrylase; O-acetylhomoserine thiolase; EC 2.5.1.-						SwissProt::W7MS09	416.0	49.4	0.969976905311778
NCBI__GCF_046197875.1	NCBI	GCF_046197875.1	met	metZ	0	WP_409197795.1	ACA135_RS05675	O-acetylhomoserine aminocarboxypropyltransferase/cysteine synthase family protein				247.3	reanno::HerbieS:HSERO_RS16440	35.0	0.995157384987893	0	O-succinylhomoserine sulfhydrylase (EC 2.5.1.48)						SwissProt::Q9WZY4	510.8	58.7	0.983720930232558
NCBI__GCF_046197875.1	NCBI	GCF_046197875.1	phe	PPYAT	2	WP_409198080.1	ACA135_RS07240	pyridoxal-phosphate-dependent aminotransferase family protein				365.5	metacyc::MONOMER-15919	49.5	0.94025974025974	2	phosphoserine aminotransferase monomer (EC 2.6.1.1; EC 2.6.1.52)						SwissProt::Q9X1C0	300.8	42.7	0.963541666666667
NCBI__GCF_046197875.1	NCBI	GCF_046197875.1	phe	PPYAT	2	WP_409198333.1	ACA135_RS00285	branched-chain amino acid transaminase				324.7	CharProtDB::CH_024500,ecocyc::BRANCHED-CHAINAMINOTRANSFER-MONOMER,metacyc::BRANCHED-CHAINAMINOTRANSFER-MONOMER	50.8	0.967637540453074	2	branched-chain-amino-acid aminotransferase; EC 2.6.1.42;; branched-chain-amino-acid aminotransferase (EC 2.6.1.1; EC 2.6.1.57; EC 2.6.1.27; EC 2.6.1.42; EC 2.6.1.6);; branched-chain-amino-acid aminotransferase (EC 2.6.1.1; EC 2.6.1.42; EC 2.6.1.6)
NCBI__GCF_046197875.1	NCBI	GCF_046197875.1	phe	PPYAT	2	WP_409197858.1	ACA135_RS06005	pyridoxal phosphate-dependent aminotransferase				303.5	BRENDA::O59096	42.7	0.974293059125964	2	aromatic-amino-acid transaminase (EC 2.6.1.57)						REBASE::M.LmoJ1816I	258.8	39.7	0.402097902097902
NCBI__GCF_046197875.1	NCBI	GCF_046197875.1	phe	PPYAT	1	WP_409198063.1	ACA135_RS07150	histidinol-phosphate transaminase				205.3	reanno::BFirm:BPHYT_RS14905	31.4	0.967567567567568	1	Aromatic-amino-acid transaminase (EC 2.6.1.57)						BRENDA::Q8R5Q4,SwissProt::Q8R5Q4	199.1	33.3	0.982905982905983
NCBI__GCF_046197875.1	NCBI	GCF_046197875.1	phe	PPYAT	0	WP_409198824.1	ACA135_RS02990	glutamate-1-semialdehyde 2,1-aminomutase				202.6	SwissProt::H8WR05,BRENDA::H8WR05	32.6	0.912442396313364	0	Beta-phenylalanine transaminase; Aromatic beta-amino acid aminotransferase; Beta-phenylalanine aminotransferase; VpAT; EC 2.6.1.-;; tyrosine transaminase (EC 2.6.1.5)						BRENDA::P30949	421.0	50.5	0.986046511627907
NCBI__GCF_046197875.1	NCBI	GCF_046197875.1	phe	aro-dehydratase	0	WP_409198415.1	ACA135_RS00785	prephenate dehydratase				172.9	SwissProt::D3U716,BRENDA::D3U716	37.5	0.713197969543147	0	Arogenate dehydratase 2; PhADT2; Prephenate dehydratase ADT3; EC 4.2.1.91; EC 4.2.1.51;; arogenate dehydratase (EC 4.2.1.91)
NCBI__GCF_046197875.1	NCBI	GCF_046197875.1	phe	cmutase	2	WP_409197959.1	ACA135_RS06560	chorismate mutase				69.7	SwissProt::Q57696	41.9	0.939393939393939	2	Chorismate mutase; CM; Monofunctional chorismate mutase AroQ(f); EC 5.4.99.5	63.3	PF01817	1	2	CM_2
NCBI__GCF_046197875.1	NCBI	GCF_046197875.1	phe	cmutase	0	WP_409198415.1	ACA135_RS00785	prephenate dehydratase				190.3	SwissProt::P27603	39.4	0.728767123287671	0	Bifunctional chorismate mutase/prephenate dehydratase; Chorismate mutase-prephenate dehydratase; P-protein; EC 5.4.99.5; EC 4.2.1.51						SwissProt::Q58054	189.9	42.9	0.996323529411765
NCBI__GCF_046197875.1	NCBI	GCF_046197875.1	phe	preph-dehydratase	2	WP_409198415.1	ACA135_RS00785	prephenate dehydratase				189.9	SwissProt::Q58054	42.9	0.996323529411765	2	Prephenate dehydratase; PDT; MjPDT; EC 4.2.1.51
NCBI__GCF_046197875.1	NCBI	GCF_046197875.1	phe	ptransferase	0	WP_409197858.1	ACA135_RS06005	pyridoxal phosphate-dependent aminotransferase				243.8	BRENDA::Q56232,CharProtDB::CH_088628,SwissProt::Q56232	36.9	0.950649350649351	0	aspartate-prephenate aminotransferase (EC 2.6.1.78);; aspartate transaminase; EC 2.6.1.1;; Aspartate/prephenate aminotransferase; AspAT / PAT; Transaminase A; EC 2.6.1.1; EC 2.6.1.78						REBASE::M.LmoJ1816I	258.8	39.7	0.402097902097902
NCBI__GCF_046197875.1	NCBI	GCF_046197875.1	phe	ptransferase	0	WP_409198333.1	ACA135_RS00285	branched-chain amino acid transaminase				184.9	BRENDA::P54691	36.5	0.950819672131147	0	branched-chain-amino-acid transaminase (EC 2.6.1.42); glutamate-prephenate aminotransferase (EC 2.6.1.79)						metacyc::MONOMER-11914	415.2	61.2	0.977124183006536
NCBI__GCF_046197875.1	NCBI	GCF_046197875.1	pro	OAT	1	WP_409198210.1	ACA135_RS07925	aspartate aminotransferase family protein				294.3	SwissProt::P38021	40.1	0.985037406483791	1	Ornithine aminotransferase; OAT; Ornithine--oxo-acid aminotransferase; EC 2.6.1.13						BRENDA::B1XNF8	321.6	42.7	0.944976076555024
NCBI__GCF_046197875.1	NCBI	GCF_046197875.1	pro	OAT	0	WP_409198824.1	ACA135_RS02990	glutamate-1-semialdehyde 2,1-aminomutase				148.7	SwissProt::Q5JEW1	2025-04-30	0.804494382022472	0	Ornithine aminotransferase; Orn-AT; Lysine aminotransferase; Lys-AT; EC 2.6.1.13; EC 2.6.1.36						BRENDA::P30949	421.0	50.5	0.986046511627907
NCBI__GCF_046197875.1	NCBI	GCF_046197875.1	pro	argA	2	WP_409197760.1	ACA135_RS05490	bifunctional ornithine acetyltransferase/N-acetylglutamate synthase				299.3	SwissProt::Q9K8V3	40.7	1	2	Arginine biosynthesis bifunctional protein ArgJ; EC 2.3.1.35; EC 2.3.1.1
NCBI__GCF_046197875.1	NCBI	GCF_046197875.1	pro	argA	0	WP_409197756.1	ACA135_RS05470	acetylglutamate kinase				107.8	BRENDA::Q87EL2	30.2	0.629453681710214	0	amino-acid N-acetyltransferase (EC 2.3.1.1)						BRENDA::Q9X2A4,SwissProt::Q9X2A4	295.8	53.4	0.975177304964539
NCBI__GCF_046197875.1	NCBI	GCF_046197875.1	pro	argB	2	WP_409197756.1	ACA135_RS05470	acetylglutamate kinase				295.8	BRENDA::Q9X2A4,SwissProt::Q9X2A4	53.4	0.975177304964539	2	acetylglutamate kinase (EC 2.7.2.8);; Acetylglutamate kinase; N-acetyl-L-glutamate 5-phosphotransferase; NAG kinase; NAGK; EC 2.7.2.8	256.8	TIGR00761	0.995670995670996	2	argB: acetylglutamate kinase (EC 2.7.2.8)
NCBI__GCF_046197875.1	NCBI	GCF_046197875.1	pro	argC	1	WP_409198674.1	ACA135_RS02185	N-acetyl-gamma-glutamyl-phosphate reductase				486.5	curated2:A5ULI7	66.1	1	1	N-acetyl-gamma-glutamyl-phosphate reductase; AGPR; EC 1.2.1.38; N-acetyl-glutamate semialdehyde dehydrogenase; NAGSA dehydrogenase	427.6	TIGR01850	0.997101449275362	1	argC: N-acetyl-gamma-glutamyl-phosphate reductase (EC 1.2.1.38)	BRENDA::Q5JFW1	275.0	44.1	0.996969696969697
NCBI__GCF_046197875.1	NCBI	GCF_046197875.1	pro	argD	2	WP_409198210.1	ACA135_RS07925	aspartate aminotransferase family protein				321.6	BRENDA::B1XNF8	42.7	0.944976076555024	2	acetylornithine transaminase (EC 2.6.1.11); 4-aminobutyrate-2-oxoglutarate transaminase (EC 2.6.1.19)						SwissProt::P38021	294.3	40.1	0.985037406483791
NCBI__GCF_046197875.1	NCBI	GCF_046197875.1	pro	argD	0	WP_409198824.1	ACA135_RS02990	glutamate-1-semialdehyde 2,1-aminomutase				174.5	curated2:O27392	31.9	0.871794871794872	0	Acetylornithine aminotransferase; ACOAT; EC 2.6.1.11						BRENDA::P30949	421.0	50.5	0.986046511627907
NCBI__GCF_046197875.1	NCBI	GCF_046197875.1	pro	argJ	2	WP_409197760.1	ACA135_RS05490	bifunctional ornithine acetyltransferase/N-acetylglutamate synthase				382.5	SwissProt::Q57645	50.0	0.992537313432836	2	Glutamate N-acetyltransferase; Ornithine acetyltransferase; OATase; Ornithine transacetylase; EC 2.3.1.35
NCBI__GCF_046197875.1	NCBI	GCF_046197875.1	pro	cyclodeaminase	2	WP_409198661.1	ACA135_RS02120	TIGR00300 family protein				424.9	uniprot:Q6LXX7	51.5	0.987951807228916	2	RecName: Full=LOR/SDH bifunctional enzyme conserved domain-containing protein {ECO:0000259|Pfam:PF04455};
NCBI__GCF_046197875.1	NCBI	GCF_046197875.1	pro	lysJ	0	WP_409198210.1	ACA135_RS07925	aspartate aminotransferase family protein				257.7	curated2:Q5JFW3	39.2	0.986187845303867	0	Putative [LysW]-aminoadipate semialdehyde/glutamate semialdehyde transaminase; EC 2.6.1.118; EC 2.6.1.124						BRENDA::B1XNF8	321.6	42.7	0.944976076555024
NCBI__GCF_046197875.1	NCBI	GCF_046197875.1	pro	lysJ	0	WP_409198824.1	ACA135_RS02990	glutamate-1-semialdehyde 2,1-aminomutase				130.6	curated2:Q9YBY6	32.0	0.822164948453608	0	Putative [LysW]-aminoadipate semialdehyde/glutamate semialdehyde transaminase; EC 2.6.1.118; EC 2.6.1.124						BRENDA::P30949	421.0	50.5	0.986046511627907
NCBI__GCF_046197875.1	NCBI	GCF_046197875.1	pro	lysY	1	WP_409198674.1	ACA135_RS02185	N-acetyl-gamma-glutamyl-phosphate reductase				275.0	BRENDA::Q5JFW1	44.1	0.996969696969697	1	[amino-group carrier protein]-5-phospho-L-glutamate reductase (EC 1.2.1.106)						SwissProt::Q93Z70	273.5	42.9	0.855361596009975
NCBI__GCF_046197875.1	NCBI	GCF_046197875.1	pro	lysZ	0	WP_409197756.1	ACA135_RS05470	acetylglutamate kinase				140.6	curated2:A9A1K7	34.2	0.940074906367041	0	Putative [LysW]-aminoadipate/[LysW]-glutamate kinase; EC 2.7.2.17; EC 2.7.2.19						BRENDA::Q9X2A4,SwissProt::Q9X2A4	295.8	53.4	0.975177304964539
NCBI__GCF_046197875.1	NCBI	GCF_046197875.1	pro	proB	0	WP_409198647.1	ACA135_RS02050	UMP kinase				65.5	curated2:Q1WRR5	2025-01-30	0.546816479400749	0	Glutamate 5-kinase; EC 2.7.2.11; Gamma-glutamyl kinase; GK						SwissProt::Q8U122,BRENDA::Q8U122	181.4	45.5	0.991111111111111
NCBI__GCF_046197875.1	NCBI	GCF_046197875.1	pro	proC	1	WP_409197731.1	ACA135_RS05345	pyrroline-5-carboxylate reductase family protein				189.1	curated2:P22350	40.1	0.9800796812749	1	Pyrroline-5-carboxylate reductase; P5C reductase; P5CR; EC 1.5.1.2; PCA reductase
NCBI__GCF_046197875.1	NCBI	GCF_046197875.1	ser	serA	2	WP_409199066.1	ACA135_RS01825	phosphoglycerate dehydrogenase				486.9	uniprot:Q6LWW6	47.2	0.996175908221797	2	RecName: Full=D-3-phosphoglycerate dehydrogenase {ECO:0000256|RuleBase:RU363003}; EC=1.1.1.95 {ECO:0000256|RuleBase:RU363003};	654.5	TIGR01327	0.998095238095238	2	serA: phosphoglycerate dehydrogenase (EC 1.1.1.95)
NCBI__GCF_046197875.1	NCBI	GCF_046197875.1	ser	serB	2	WP_409198103.1	ACA135_RS07355	phosphoserine phosphatase SerB				191.4	SwissProt::Q58989,BRENDA::Q58989	45.6	0.976303317535545	2	Phosphoserine phosphatase; PSP; PSPase; O-phosphoserine phosphohydrolase; EC 3.1.3.3;; phosphoserine phosphatase (EC 3.1.3.3)	250.3	TIGR00338	0.940639269406393	2	serB: phosphoserine phosphatase SerB (EC 3.1.3.3)
NCBI__GCF_046197875.1	NCBI	GCF_046197875.1	ser	serB	0	WP_409198080.1	ACA135_RS07240	pyridoxal-phosphate-dependent aminotransferase family protein				186.4	uniprot:F9VNX9	33.8	0.903225806451613	0	SubName: Full=Phosphoserine aminotransferase {ECO:0000313|EMBL:BAK54487.1}; EC=2.6.1.52 {ECO:0000313|EMBL:BAK54487.1};						metacyc::MONOMER-15919	365.5	49.5	0.94025974025974
NCBI__GCF_046197875.1	NCBI	GCF_046197875.1	ser	serB	0	WP_409199066.1	ACA135_RS01825	phosphoglycerate dehydrogenase				177.2	reanno::Cola:Echvi_2777	32.4	0.557142857142857	0	fused D-3-phosphoglycerate dehydrogenase / phosphoserine phosphatase (EC 1.1.1.95; EC 3.1.3.3)						metacyc::SGL_RS08600-MONOMER	439.5	42.6	0.945848375451264
NCBI__GCF_046197875.1	NCBI	GCF_046197875.1	ser	serB	0	WP_409197782.1	ACA135_RS05600	TIGR02253 family HAD-type hydrolase				68.9	SwissProt::P94512	32.3	0.680769230769231	0	Phosphoserine phosphatase; PSP; EC 3.1.3.3						SwissProt::Q58832	213.4	48.5	0.986842105263158
NCBI__GCF_046197875.1	NCBI	GCF_046197875.1	ser	serC	2	WP_409198080.1	ACA135_RS07240	pyridoxal-phosphate-dependent aminotransferase family protein				365.5	metacyc::MONOMER-15919	49.5	0.94025974025974	2	phosphoserine aminotransferase monomer (EC 2.6.1.1; EC 2.6.1.52)						SwissProt::Q9X1C0	300.8	42.7	0.963541666666667
NCBI__GCF_046197875.1	NCBI	GCF_046197875.1	thr	asd	2	WP_409197954.1	ACA135_RS06535	aspartate-semialdehyde dehydrogenase				374.8	SwissProt::Q57658,metacyc::MONOMER-20453	51.7	0.977401129943503	2	Aspartate-semialdehyde dehydrogenase; ASA dehydrogenase; ASADH; Aspartate-beta-semialdehyde dehydrogenase; EC 1.2.1.11;; aspartate-semialdehyde dehydrogenase monomer (EC 1.2.1.11)	469.2	TIGR00978	0.997076023391813	2	asd: aspartate-semialdehyde dehydrogenase (EC 1.2.1.11)	SwissProt::A4YEN2,metacyc::MONOMER-13726	247.3	37.9	0.971988795518207
NCBI__GCF_046197875.1	NCBI	GCF_046197875.1	thr	asp-kinase	2	WP_409197957.1	ACA135_RS06550	aspartate kinase				181.0	BRENDA::P08495,CharProtDB::CH_090825,SwissProt::P08495,metacyc::MONOMER-6561,metacyc::MONOMER-6562	2025-04-30	0.980392156862745	1	aspartate kinase (EC 2.7.2.4);; aspartate kinase 2; EC 2.7.2.4;; Aspartokinase 2; Aspartate kinase 2; Aspartokinase II; EC 2.7.2.4;; aspartate kinase II &alpha; subunit (EC 2.7.2.4);; aspartate kinase II &beta; subunit (EC 2.7.2.4)	433.9	TIGR00656	0.992628992628993	2	aspartate kinase, monofunctional class (EC 2.7.2.4)
NCBI__GCF_046197875.1	NCBI	GCF_046197875.1	thr	hom	1	WP_409198922.1	ACA135_RS03530	homoserine dehydrogenase				322.4	curated2:Q58997	50.6	0.985119047619048	1	Homoserine dehydrogenase; HDH; EC 1.1.1.3
NCBI__GCF_046197875.1	NCBI	GCF_046197875.1	thr	homK	2	WP_409198923.1	ACA135_RS03535	cofactor-independent phosphoglycerate mutase				370.5	uniprot:Q8PX04	47.7	1	2	RecName: Full=2,3-bisphosphoglycerate-independent phosphoglycerate mutase; Short=BPG-independent PGAM; Short=Phosphoglyceromutase; Short=aPGAM; EC=5.4.2.12;						BRENDA::A0A1D3TXG7	312.8	42.6	0.925373134328358
NCBI__GCF_046197875.1	NCBI	GCF_046197875.1	thr	homK	0	WP_409198067.1	ACA135_RS07170	2,3-bisphosphoglycerate-independent phosphoglycerate mutase				229.9	uniprot:Q8PX04	34.1	0.994962216624685	0	RecName: Full=2,3-bisphosphoglycerate-independent phosphoglycerate mutase; Short=BPG-independent PGAM; Short=Phosphoglyceromutase; Short=aPGAM; EC=5.4.2.12;						BRENDA::Q59007,SwissProt::Q59007	419.9	51.2	0.990267639902676
NCBI__GCF_046197875.1	NCBI	GCF_046197875.1	thr	thrC	2	WP_409197719.1	ACA135_RS05285	threonine synthase				468.0	CharProtDB::CH_107419,SwissProt::Q8TQD4	58.5	0.987654320987654	2	threonine synthase; EC 4.2.3.1;; Threonine synthase; TS; EC 4.2.3.1	367.2	TIGR00260	0.997058823529412	2	thrC: threonine synthase (EC 4.2.3.1)	SwissProt::P16703,ecocyc::ACSERLYB-MONOMER,metacyc::ACSERLYB-MONOMER	64.7	2025-06-30	0.584158415841584
NCBI__GCF_046197875.1	NCBI	GCF_046197875.1	trp	IGPS	1	WP_409198162.1	ACA135_RS07670	indole-3-glycerol phosphate synthase TrpC				290.4	curated2:B8I0V0	59.5	0.996153846153846	1	Indole-3-glycerol phosphate synthase; IGPS; EC 4.1.1.48
NCBI__GCF_046197875.1	NCBI	GCF_046197875.1	trp	PRAI	1	WP_409198161.1	ACA135_RS07665	phosphoribosylanthranilate isomerase				191.0	curated2:Q97EF4	49.3	1	1	N-(5'-phosphoribosyl)anthranilate isomerase; PRAI; EC 5.3.1.24
NCBI__GCF_046197875.1	NCBI	GCF_046197875.1	trp	trpA	2	WP_409198159.1	ACA135_RS07655	tryptophan synthase subunit alpha				173.7	metacyc::MONOMER-3561,BRENDA::Q9YGA9	38.8	0.916334661354582	0	tryptophan synthase subunit &alpha; (EC 4.1.2.8);; tryptophan synthase (subunit 1/2) (EC 4.2.1.20)	300.0	TIGR00262	0.96875	2	trpA: tryptophan synthase, alpha subunit (EC 4.2.1.20)	CharProtDB::CH_122413	181.4	36.2	0.359612724757953
NCBI__GCF_046197875.1	NCBI	GCF_046197875.1	trp	trpB	2	WP_409198160.1	ACA135_RS07660	tryptophan synthase subunit beta				135.2	uniprot:P50383	32.3	0.828235294117647	1	RecName: Full=Tryptophan synthase beta chain 1; EC=4.2.1.20;	648.7	TIGR00263	0.997402597402597	2	trpB: tryptophan synthase, beta subunit (EC 4.2.1.20)
NCBI__GCF_046197875.1	NCBI	GCF_046197875.1	trp	trpD_1	2	WP_409198164.1	ACA135_RS07680	anthranilate synthase component II				191.0	SwissProt::P00901	47.1	0.96969696969697	2	Anthranilate synthase component 2; AS; ASII; Anthranilate synthase, GATase component; Anthranilate synthase, glutamine amidotransferase component; EC 4.1.3.27	207.3	TIGR00566	0.994791666666667	2	glutamine amidotransferase of anthranilate synthase or aminodeoxychorismate synthase
NCBI__GCF_046197875.1	NCBI	GCF_046197875.1	trp	trpD_1	0	WP_409197646.1	ACA135_RS04865	GMP synthase subunit A				99.4	SwissProt::P28819,metacyc::BSU00750-MONOMER	35.9	0.984536082474227	0	Aminodeoxychorismate/anthranilate synthase component 2; ADC synthase; ADCS; 4-amino-4-deoxychorismate synthase component 2; Aminodeoxychorismate synthase, glutamine amidotransferase component; EC 2.6.1.85; EC 4.1.3.27;; 4-amino-4-deoxychorismate synthase; anthranilate synthase (subunit II) (EC 2.6.1.123)						BRENDA::O59071	196.8	50.0	0.984126984126984
NCBI__GCF_046197875.1	NCBI	GCF_046197875.1	trp	trpD_1	0	WP_409198592.1	ACA135_RS01740	glutamine-hydrolyzing carbamoyl-phosphate synthase small subunit				61.6	curated2:Q9ZJU6	2025-07-30	0.680412371134021	0	Anthranilate synthase component 2; AS; ASII; EC 4.1.3.27; Anthranilate synthase, GATase component; Anthranilate synthase, glutamine amidotransferase component						SwissProt::P25993,metacyc::BSU15510-MONOMER	289.3	42.4	0.964285714285714
NCBI__GCF_046197875.1	NCBI	GCF_046197875.1	trp	trpD_2	2	WP_409198163.1	ACA135_RS07675	anthranilate phosphoribosyltransferase				259.2	SwissProt::Q8PD71	40.9	0.971014492753623	2	Anthranilate phosphoribosyltransferase; EC 2.4.2.18	409.2	TIGR01245	0.987878787878788	2	trpD: anthranilate phosphoribosyltransferase (EC 2.4.2.18)
NCBI__GCF_046197875.1	NCBI	GCF_046197875.1	trp	trpE	2	WP_409198165.1	ACA135_RS07685	anthranilate synthase component I				381.7	BRENDA::P20580,SwissProt::P20580,metacyc::MONOMER-16005	41.3	0.975609756097561	2	anthranilate synthase (subunit 1/2) (EC 4.1.3.27);; Anthranilate synthase component 1; AS; ASI; EC 4.1.3.27;; anthranilate synthase &alpha; subunit (EC 4.1.3.27)	530.8	TIGR00564	0.995604395604396	2	trpE: anthranilate synthase component I (EC 4.1.3.27)
NCBI__GCF_046197875.1	NCBI	GCF_046197875.1	tyr	cmutase	2	WP_409197959.1	ACA135_RS06560	chorismate mutase				69.7	SwissProt::Q57696	41.9	0.939393939393939	2	Chorismate mutase; CM; Monofunctional chorismate mutase AroQ(f); EC 5.4.99.5	63.3	PF01817	1	2	CM_2
NCBI__GCF_046197875.1	NCBI	GCF_046197875.1	tyr	cmutase	0	WP_409198415.1	ACA135_RS00785	prephenate dehydratase				190.3	SwissProt::P27603	39.4	0.728767123287671	0	Bifunctional chorismate mutase/prephenate dehydratase; Chorismate mutase-prephenate dehydratase; P-protein; EC 5.4.99.5; EC 4.2.1.51						SwissProt::Q58054	189.9	42.9	0.996323529411765
NCBI__GCF_046197875.1	NCBI	GCF_046197875.1	tyr	pre-dehydr	1	WP_409198053.1	ACA135_RS07100	prephenate dehydrogenase				188.3	BRENDA::A0A101IGG2	35.2	0.945161290322581	1	prephenate dehydrogenase (NADP+) (EC 1.3.1.13)
NCBI__GCF_046197875.1	NCBI	GCF_046197875.1	tyr	ptransferase	0	WP_409197858.1	ACA135_RS06005	pyridoxal phosphate-dependent aminotransferase				243.8	BRENDA::Q56232,CharProtDB::CH_088628,SwissProt::Q56232	36.9	0.950649350649351	0	aspartate-prephenate aminotransferase (EC 2.6.1.78);; aspartate transaminase; EC 2.6.1.1;; Aspartate/prephenate aminotransferase; AspAT / PAT; Transaminase A; EC 2.6.1.1; EC 2.6.1.78						REBASE::M.LmoJ1816I	258.8	39.7	0.402097902097902
NCBI__GCF_046197875.1	NCBI	GCF_046197875.1	tyr	ptransferase	0	WP_409198333.1	ACA135_RS00285	branched-chain amino acid transaminase				184.9	BRENDA::P54691	36.5	0.950819672131147	0	branched-chain-amino-acid transaminase (EC 2.6.1.42); glutamate-prephenate aminotransferase (EC 2.6.1.79)						metacyc::MONOMER-11914	415.2	61.2	0.977124183006536
NCBI__GCF_046197875.1	NCBI	GCF_046197875.1	tyr	tyrB	2	WP_409197858.1	ACA135_RS06005	pyridoxal phosphate-dependent aminotransferase				303.5	BRENDA::O59096	42.7	0.974293059125964	2	aromatic-amino-acid transaminase (EC 2.6.1.57)						REBASE::M.LmoJ1816I	258.8	39.7	0.402097902097902
NCBI__GCF_046197875.1	NCBI	GCF_046197875.1	tyr	tyrB	1	WP_409198333.1	ACA135_RS00285	branched-chain amino acid transaminase				324.7	CharProtDB::CH_024500,ecocyc::BRANCHED-CHAINAMINOTRANSFER-MONOMER,metacyc::BRANCHED-CHAINAMINOTRANSFER-MONOMER	50.8	0.967637540453074	1	branched-chain-amino-acid aminotransferase; EC 2.6.1.42;; branched-chain-amino-acid aminotransferase (EC 2.6.1.1; EC 2.6.1.57; EC 2.6.1.27; EC 2.6.1.42; EC 2.6.1.6);; branched-chain-amino-acid aminotransferase (EC 2.6.1.1; EC 2.6.1.42; EC 2.6.1.6)						metacyc::MONOMER-11914	415.2	61.2	0.977124183006536
NCBI__GCF_046197875.1	NCBI	GCF_046197875.1	tyr	tyrB	1	WP_409198063.1	ACA135_RS07150	histidinol-phosphate transaminase				205.3	reanno::BFirm:BPHYT_RS14905	31.4	0.967567567567568	1	Aromatic-amino-acid transaminase (EC 2.6.1.57)						BRENDA::Q8R5Q4,SwissProt::Q8R5Q4	199.1	33.3	0.982905982905983
NCBI__GCF_046197875.1	NCBI	GCF_046197875.1	tyr	tyrB	0	WP_409198824.1	ACA135_RS02990	glutamate-1-semialdehyde 2,1-aminomutase				202.6	SwissProt::H8WR05,BRENDA::H8WR05	32.6	0.912442396313364	0	Beta-phenylalanine transaminase; Aromatic beta-amino acid aminotransferase; Beta-phenylalanine aminotransferase; VpAT; EC 2.6.1.-;; tyrosine transaminase (EC 2.6.1.5)						BRENDA::P30949	421.0	50.5	0.986046511627907
NCBI__GCF_046197875.1	NCBI	GCF_046197875.1	tyr	tyrB	0	WP_409198781.1	ACA135_RS02765	LL-diaminopimelate aminotransferase				144.1	curated2:O58489	30.0	0.964194373401535	0	Aspartate aminotransferase; AspAT; EC 2.6.1.1; Transaminase A						BRENDA::Q2NFU1	617.8	71.3	1
NCBI__GCF_046197875.1	NCBI	GCF_046197875.1	val	ilvC	2	WP_409198331.1	ACA135_RS00270	ketol-acid reductoisomerase				452.2	metacyc::MONOMER-11920	65.1	0.996951219512195	2	acetohydroxy-acid isomeroreductase subunit (EC 1.1.1.383)	445.6	TIGR00465	0.993630573248408	2	ilvC: ketol-acid reductoisomerase (EC 1.1.1.86)
NCBI__GCF_046197875.1	NCBI	GCF_046197875.1	val	ilvD	2	WP_409198321.1	ACA135_RS00220	dihydroxy-acid dehydratase				750.4	metacyc::MONOMER-11919	64.8	1	2	dihydroxy-acid dehydratase subunit (EC 4.2.1.9)	800.5	TIGR00110	0.998158379373849	2	ilvD: dihydroxy-acid dehydratase (EC 4.2.1.9)
NCBI__GCF_046197875.1	NCBI	GCF_046197875.1	val	ilvE	2	WP_409198333.1	ACA135_RS00285	branched-chain amino acid transaminase				415.2	metacyc::MONOMER-11914	61.2	0.977124183006536	2	branched-chain-amino-acid aminotransferase subunit (EC 2.6.1.42)	446.8	TIGR01122	1	2	ilvE: branched-chain amino acid aminotransferase (EC 2.6.1.42)
NCBI__GCF_046197875.1	NCBI	GCF_046197875.1	val	ilvH	2	WP_409198329.1	ACA135_RS00260	acetolactate synthase small subunit				180.6	metacyc::MONOMER-11901	56.4	0.923076923076923	2	acetohydroxy-acid synthase small subunit (EC 2.2.1.6)	206.7	TIGR00119	0.987341772151899	2	ilvN: acetolactate synthase, small subunit (EC 2.2.1.6)
NCBI__GCF_046197875.1	NCBI	GCF_046197875.1	val	ilvI	2	WP_409198328.1	ACA135_RS00255	acetolactate synthase large subunit				632.5	metacyc::MONOMER-11900	54.2	0.973288814691152	2	acetohydroxy-acid synthase large subunit (EC 2.2.1.6)	829.2	TIGR00118	0.99640933572711	2	ilvB: acetolactate synthase, large subunit, biosynthetic type (EC 2.2.1.6)
NCBI__GCF_046197875.1	NCBI	GCF_046197875.1	val	ilvI	1	WP_409198084.1	ACA135_RS07260	thiamine pyrophosphate-binding protein				333.2	curated2:O08353	36.5	0.919866444073456	1	Probable acetolactate synthase large subunit; AHAS; EC 2.2.1.6; Acetohydroxy-acid synthase large subunit; ALS

## Sheet: OH_PBB_124
orgId	gdb	gid	pathway	step	score	locusId	sysName	desc	locusId2	sysName2	desc2	blastBits	curatedIds	identity	blastCoverage	blastScore	curatedDesc	hmmBits	hmmId	hmmCoverage	hmmScore	hmmDesc	otherIds	otherBits	otherIdentity	otherCoverage
local__3f295591dd94ee1968bb029f450ffc1b	local	3f295591dd94ee1968bb029f450ffc1b	arg	argA	2	r_OH_PBB_124_UBA412_01242		Glutamate N-acetyltransferase				310.5	SwissProt::Q9K8V3	42.2	1	2	Arginine biosynthesis bifunctional protein ArgJ; EC 2.3.1.35; EC 2.3.1.1
local__3f295591dd94ee1968bb029f450ffc1b	local	3f295591dd94ee1968bb029f450ffc1b	arg	argB	2	r_OH_PBB_124_UBA412_01249		[LysW]-aminoadipate/[LysW]-glutamate kinase				298.9	BRENDA::Q9X2A4,SwissProt::Q9X2A4	53.4	0.975177304964539	2	acetylglutamate kinase (EC 2.7.2.8);; Acetylglutamate kinase; N-acetyl-L-glutamate 5-phosphotransferase; NAG kinase; NAGK; EC 2.7.2.8	254.2	TIGR00761	0.995670995670996	2	argB: acetylglutamate kinase (EC 2.7.2.8)
local__3f295591dd94ee1968bb029f450ffc1b	local	3f295591dd94ee1968bb029f450ffc1b	arg	argC	1	r_OH_PBB_124_UBA412_00574		[LysW]-L-2-aminoadipate/[LysW]-L-glutamate phosphate reductase				503.4	curated2:A5ULI7	69.9	1	1	N-acetyl-gamma-glutamyl-phosphate reductase; AGPR; EC 1.2.1.38; N-acetyl-glutamate semialdehyde dehydrogenase; NAGSA dehydrogenase	420.2	TIGR01850	0.997101449275362	1	argC: N-acetyl-gamma-glutamyl-phosphate reductase (EC 1.2.1.38)	BRENDA::Q5JFW1	271.9	43.5	0.996969696969697
local__3f295591dd94ee1968bb029f450ffc1b	local	3f295591dd94ee1968bb029f450ffc1b	arg	argD	2	r_OH_PBB_124_UBA412_00039		[LysW]-aminoadipate semialdehyde/glutamate semialdehyde transaminase				324.7	BRENDA::B1XNF8	42.4	0.952153110047847	2	acetylornithine transaminase (EC 2.6.1.11); 4-aminobutyrate-2-oxoglutarate transaminase (EC 2.6.1.19)
local__3f295591dd94ee1968bb029f450ffc1b	local	3f295591dd94ee1968bb029f450ffc1b	arg	argD	0	r_OH_PBB_124_UBA412_01373		Glutamate-1-semialdehyde 2,1-aminomutase				162.5	curated2:Q8FTN2	34.6	0.798507462686567	0	Acetylornithine aminotransferase; ACOAT; EC 2.6.1.11						BRENDA::P30949	417.9	49.8	0.986046511627907
local__3f295591dd94ee1968bb029f450ffc1b	local	3f295591dd94ee1968bb029f450ffc1b	arg	argD'B	2	r_OH_PBB_124_UBA412_00039		[LysW]-aminoadipate semialdehyde/glutamate semialdehyde transaminase				307.4	BRENDA::A0A140N9B6	41.4	0.928571428571429	2	succinylornithine transaminase (EC 2.6.1.81)
local__3f295591dd94ee1968bb029f450ffc1b	local	3f295591dd94ee1968bb029f450ffc1b	arg	argD'B	0	r_OH_PBB_124_UBA412_01373		Glutamate-1-semialdehyde 2,1-aminomutase				151.4	SwissProt::Q8ZPV2	32.4	0.79656862745098	0	Succinylornithine transaminase; SOAT; Succinylornithine aminotransferase; EC 2.6.1.81						BRENDA::P30949	417.9	49.8	0.986046511627907
local__3f295591dd94ee1968bb029f450ffc1b	local	3f295591dd94ee1968bb029f450ffc1b	arg	argF'	0	r_OH_PBB_124_UBA412_01117		Ornithine carbamoyltransferase, anabolic				167.2	BRENDA::Q8P8J2,SwissProt::Q8P8J2,metacyc::MONOMER-12073	36.0	0.967551622418879	0	N-acetylornithine carbamoyltransferase (EC 2.1.3.9);; N-acetylornithine carbamoyltransferase; N-acetyl-L-ornithine transcarbamylase; AOTCase; Acetylornithine transcarbamylase; EC 2.1.3.9;; acetylornithine transcarbamylase subunit (EC 2.1.3.9)						BRENDA::Q51742,SwissProt::Q51742	299.7	54.5	0.949206349206349
local__3f295591dd94ee1968bb029f450ffc1b	local	3f295591dd94ee1968bb029f450ffc1b	arg	argG	2	r_OH_PBB_124_UBA412_01194		Argininosuccinate synthase				298.1	SwissProt::P59846	40.7	0.9625	2	Argininosuccinate synthase; Citrulline--aspartate ligase; EC 6.3.4.5	502.9	TIGR00032	0.99238578680203	2	argG: argininosuccinate synthase (EC 6.3.4.5)
local__3f295591dd94ee1968bb029f450ffc1b	local	3f295591dd94ee1968bb029f450ffc1b	arg	argH	2	r_OH_PBB_124_UBA412_01216		Argininosuccinate lyase				616.3	curated2:O26369	65.7	0.995726495726496	1	Argininosuccinate lyase; ASAL; EC 4.3.2.1; Arginosuccinase	584.7	TIGR00838	0.997802197802198	2	argH: argininosuccinate lyase (EC 4.3.2.1)
local__3f295591dd94ee1968bb029f450ffc1b	local	3f295591dd94ee1968bb029f450ffc1b	arg	argI	2	r_OH_PBB_124_UBA412_01117		Ornithine carbamoyltransferase, anabolic				299.7	BRENDA::Q51742,SwissProt::Q51742	54.5	0.949206349206349	2	ornithine carbamoyltransferase (EC 2.1.3.3);; Ornithine carbamoyltransferase, anabolic; OTCase; EC 2.1.3.3	438.8	TIGR00658	0.996710526315789	2	argF: ornithine carbamoyltransferase (EC 2.1.3.3)
local__3f295591dd94ee1968bb029f450ffc1b	local	3f295591dd94ee1968bb029f450ffc1b	arg	argI	0	r_OH_PBB_124_UBA412_00282		Aspartate carbamoyltransferase				147.9	curated2:P18186	32.6	0.952978056426332	0	Ornithine carbamoyltransferase; OTCase; EC 2.1.3.3						SwissProt::P77918	350.1	57.3	0.974025974025974
local__3f295591dd94ee1968bb029f450ffc1b	local	3f295591dd94ee1968bb029f450ffc1b	arg	argJ	2	r_OH_PBB_124_UBA412_01242		Glutamate N-acetyltransferase				384.0	SwissProt::Q57645	50.9	1	2	Glutamate N-acetyltransferase; Ornithine acetyltransferase; OATase; Ornithine transacetylase; EC 2.3.1.35
local__3f295591dd94ee1968bb029f450ffc1b	local	3f295591dd94ee1968bb029f450ffc1b	arg	carA	2	r_OH_PBB_124_UBA412_00821		Carbamoyl-phosphate synthase small chain				303.9	SwissProt::P25993,metacyc::BSU15510-MONOMER	44.8	0.964285714285714	2	Carbamoyl-phosphate synthase pyrimidine-specific small chain; Carbamoyl-phosphate synthetase glutamine chain; EC 6.3.5.5;; pyrimidine-specific carbamoyl-phosphate synthetase (small subunit, glutaminase subunit) (EC 6.3.5.5)	466.3	TIGR01368	0.994459833795014	2	carA: carbamoyl-phosphate synthase, small subunit (EC 6.3.5.5)
local__3f295591dd94ee1968bb029f450ffc1b	local	3f295591dd94ee1968bb029f450ffc1b	arg	carB	2	r_OH_PBB_124_UBA412_00820		Carbamoyl-phosphate synthase large chain				1105.9	SwissProt::P25994,metacyc::BSU15520-MONOMER	52.4	0.99813258636788	2	Carbamoyl-phosphate synthase pyrimidine-specific large chain; Carbamoyl-phosphate synthetase ammonia chain; EC 6.3.5.5;; pyrimidine-specific carbamoyl-phosphate synthetase (large subunit) (EC 6.3.5.5)	1525.9	TIGR01369	0.997148288973384	2	carB: carbamoyl-phosphate synthase, large subunit (EC 6.3.5.5)
local__3f295591dd94ee1968bb029f450ffc1b	local	3f295591dd94ee1968bb029f450ffc1b	arg	lysJ	1	r_OH_PBB_124_UBA412_00039		[LysW]-aminoadipate semialdehyde/glutamate semialdehyde transaminase				266.5	curated2:Q5JFW3	40.3	0.986187845303867	1	Putative [LysW]-aminoadipate semialdehyde/glutamate semialdehyde transaminase; EC 2.6.1.118; EC 2.6.1.124						BRENDA::B1XNF8	324.7	42.4	0.952153110047847
local__3f295591dd94ee1968bb029f450ffc1b	local	3f295591dd94ee1968bb029f450ffc1b	arg	lysJ	0	r_OH_PBB_124_UBA412_01373		Glutamate-1-semialdehyde 2,1-aminomutase				126.7	curated2:Q5JFW3	2025-05-31	0.848066298342541	0	Putative [LysW]-aminoadipate semialdehyde/glutamate semialdehyde transaminase; EC 2.6.1.118; EC 2.6.1.124						BRENDA::P30949	417.9	49.8	0.986046511627907
local__3f295591dd94ee1968bb029f450ffc1b	local	3f295591dd94ee1968bb029f450ffc1b	arg	lysY	1	r_OH_PBB_124_UBA412_00574		[LysW]-L-2-aminoadipate/[LysW]-L-glutamate phosphate reductase				271.9	BRENDA::Q5JFW1	43.5	0.996969696969697	1	[amino-group carrier protein]-5-phospho-L-glutamate reductase (EC 1.2.1.106)						SwissProt::Q93Z70	265.0	42.1	0.855361596009975
local__3f295591dd94ee1968bb029f450ffc1b	local	3f295591dd94ee1968bb029f450ffc1b	arg	lysZ	0	r_OH_PBB_124_UBA412_01249		[LysW]-aminoadipate/[LysW]-glutamate kinase				144.1	curated2:A9A1K7	34.2	0.940074906367041	0	Putative [LysW]-aminoadipate/[LysW]-glutamate kinase; EC 2.7.2.17; EC 2.7.2.19						BRENDA::Q9X2A4,SwissProt::Q9X2A4	298.9	53.4	0.975177304964539
local__3f295591dd94ee1968bb029f450ffc1b	local	3f295591dd94ee1968bb029f450ffc1b	asn	asnB	1	r_OH_PBB_124_UBA412_00235		Amidophosphoribosyltransferase				279.3	curated2:Q58516	37.0	0.911275415896488	1	Putative asparagine synthetase [glutamine-hydrolyzing] 1; EC 6.3.5.4
local__3f295591dd94ee1968bb029f450ffc1b	local	3f295591dd94ee1968bb029f450ffc1b	asn	aspS2	2	r_OH_PBB_124_UBA412_01378		Aspartate--tRNA(Asp/Asn) ligase				634.0	SwissProt::O26328,BRENDA::O26328	68.8	0.997711670480549	2	Aspartate--tRNA(Asp/Asn) ligase; Aspartyl-tRNA synthetase; AspRS; Non-discriminating aspartyl-tRNA synthetase; ND-AspRS; EC 6.1.1.23;; aspartate-tRNAAsn ligase (EC 6.1.1.23)	682.2	TIGR00458	1	1	aspS: aspartate--tRNA(Asn) ligase (EC 6.1.1.23)	BRENDA::Q52428,SwissProt::Q52428	476.5	53.0	0.995433789954338
local__3f295591dd94ee1968bb029f450ffc1b	local	3f295591dd94ee1968bb029f450ffc1b	asn	gatA	2	r_OH_PBB_124_UBA412_00808		Amidase				337.4	SwissProt::Q9LI77	40.9	0.877094972067039	2	Glutamyl-tRNA(Gln) amidotransferase subunit A, chloroplastic/mitochondrial; Glu-AdT subunit A; EC 6.3.5.7	550.2	TIGR00132	0.984978540772532	2	gatA: aspartyl/glutamyl-tRNA(Asn/Gln) amidotransferase, A subunit (EC 6.3.5.-)
local__3f295591dd94ee1968bb029f450ffc1b	local	3f295591dd94ee1968bb029f450ffc1b	asn	gatB	2	r_OH_PBB_124_UBA412_01175		Aspartyl/glutamyl-tRNA(Asn/Gln) amidotransferase subunit B				652.1	curated2:O27341	68.4	1	1	Aspartyl/glutamyl-tRNA(Asn/Gln) amidotransferase subunit B; Asp/Glu-ADT subunit B; EC 6.3.5.-	561.5	TIGR00133	0.987525987525988	2	gatB: aspartyl/glutamyl-tRNA(Asn/Gln) amidotransferase, B subunit (EC 6.3.5.-)
local__3f295591dd94ee1968bb029f450ffc1b	local	3f295591dd94ee1968bb029f450ffc1b	asn	gatB	0	r_OH_PBB_124_UBA412_01532		Glutamyl-tRNA(Gln) amidotransferase subunit E				92.8	curated2:A4XHY9	2025-01-30	0.53125	0	Aspartyl/glutamyl-tRNA(Asn/Gln) amidotransferase subunit B; Asp/Glu-ADT subunit B; EC 6.3.5.-
local__3f295591dd94ee1968bb029f450ffc1b	local	3f295591dd94ee1968bb029f450ffc1b	chorismate	aroA	2	r_OH_PBB_124_UBA412_00632		3-phosphoshikimate 1-carboxyvinyltransferase				558.5	curated2:A5UJV0	65.9	0.997716894977169	1	3-phosphoshikimate 1-carboxyvinyltransferase; EC 2.5.1.19; 5-enolpyruvylshikimate-3-phosphate synthase; EPSP synthase; EPSPS	414.5	TIGR01356	0.995180722891566	2	aroA: 3-phosphoshikimate 1-carboxyvinyltransferase (EC 2.5.1.19)
local__3f295591dd94ee1968bb029f450ffc1b	local	3f295591dd94ee1968bb029f450ffc1b	chorismate	aroA'	2	r_OH_PBB_124_UBA412_00385		2-amino-3,7-dideoxy-D-threo-hept-6-ulosonate synthase				339.3	SwissProt::Q6LZE3	61.5	0.963235294117647	2	2-amino-3,7-dideoxy-D-threo-hept-6-ulosonate synthase; ADH synthase; ADHS; ADTH synthase; EC 2.2.1.10						metacyc::MONOMER-21318	226.5	41.7	0.935018050541516
local__3f295591dd94ee1968bb029f450ffc1b	local	3f295591dd94ee1968bb029f450ffc1b	chorismate	aroB'	2	r_OH_PBB_124_UBA412_00384		3-dehydroquinate synthase				383.6	SwissProt::Q58646,metacyc::MONOMER-14595	53.2	0.997229916897507	2	3-dehydroquinate synthase; DHQ synthase; 3-dehydroquinate synthase II; EC 1.4.1.24;; dehydroquinate synthase II (EC 1.4.1.24)						SwissProt::A0JC76,BRENDA::A0JC76,metacyc::MONOMER-17798	172.2	36.2	0.69949494949495
local__3f295591dd94ee1968bb029f450ffc1b	local	3f295591dd94ee1968bb029f450ffc1b	chorismate	aroC	2	r_OH_PBB_124_UBA412_00112		Chorismate synthase				323.9	SwissProt::P12008,ecocyc::AROC-MONOMER,metacyc::AROC-MONOMER	45.9	0.983379501385042	2	Chorismate synthase; CS; 5-enolpyruvylshikimate-3-phosphate phospholyase; EPSP phospholyase; EC 4.2.3.5;; chorismate synthase (EC 4.2.3.5);; chorismate synthase (EC 4.2.3.5)	451.8	TIGR00033	0.994301994301994	2	aroC: chorismate synthase (EC 4.2.3.5)
local__3f295591dd94ee1968bb029f450ffc1b	local	3f295591dd94ee1968bb029f450ffc1b	chorismate	aroD	2	r_OH_PBB_124_UBA412_01401		3-dehydroquinate dehydratase				299.7	curated2:A5UJQ8	66.8	0.982142857142857	1	3-dehydroquinate dehydratase; 3-dehydroquinase; EC 4.2.1.10; Type I DHQase; Type I dehydroquinase; DHQ1	173.2	TIGR01093	0.991266375545852	2	aroD: 3-dehydroquinate dehydratase, type I (EC 4.2.1.10)
local__3f295591dd94ee1968bb029f450ffc1b	local	3f295591dd94ee1968bb029f450ffc1b	chorismate	aroD	0	r_OH_PBB_124_UBA412_01408		Shikimate dehydrogenase (NADP(+))				153.7	BRENDA::A0A5H2X4C4	33.6	0.516728624535316	0	shikimate dehydrogenase (NADP+) (EC 1.1.1.25); 3-dehydroquinate dehydratase (EC 4.2.1.10)
local__3f295591dd94ee1968bb029f450ffc1b	local	3f295591dd94ee1968bb029f450ffc1b	chorismate	aroE	2	r_OH_PBB_124_UBA412_01408		Shikimate dehydrogenase (NADP(+))				267.7	SwissProt::Q58484,metacyc::MONOMER-18802	47.2	0.99645390070922	2	Shikimate dehydrogenase (NADP(+)); SDH; EC 1.1.1.25;; shikimate dehydrogenase monomer (EC 1.1.1.25)	267.6	TIGR00507	0.992592592592593	2	aroE: shikimate dehydrogenase (EC 1.1.1.25)
local__3f295591dd94ee1968bb029f450ffc1b	local	3f295591dd94ee1968bb029f450ffc1b	chorismate	aroL	2	r_OH_PBB_124_UBA412_01343		Shikimate kinase				215.3	SwissProt::Q58835,metacyc::MONOMER-18801	42.0	0.968085106382979	2	Shikimate kinase; SK; EC 2.7.1.71;; shikimate kinase (EC 2.7.1.71)	234.2	TIGR01920	0.992481203007519	2	shikimate kinase (EC 2.7.1.71)
local__3f295591dd94ee1968bb029f450ffc1b	local	3f295591dd94ee1968bb029f450ffc1b	chorismate	asd	2	r_OH_PBB_124_UBA412_00834		Aspartate-semialdehyde dehydrogenase				365.5	SwissProt::Q57658,metacyc::MONOMER-20453	51.4	0.977401129943503	2	Aspartate-semialdehyde dehydrogenase; ASA dehydrogenase; ASADH; Aspartate-beta-semialdehyde dehydrogenase; EC 1.2.1.11;; aspartate-semialdehyde dehydrogenase monomer (EC 1.2.1.11)	476.7	TIGR00978	0.997076023391813	2	asd: aspartate-semialdehyde dehydrogenase (EC 1.2.1.11)	SwissProt::A4YEN2,metacyc::MONOMER-13726	255.4	39.6	0.971988795518207
local__3f295591dd94ee1968bb029f450ffc1b	local	3f295591dd94ee1968bb029f450ffc1b	chorismate	asp-kinase	1	r_OH_PBB_124_UBA412_00831		putative aspartokinase				168.3	BRENDA::P08495,CharProtDB::CH_090825,SwissProt::P08495,metacyc::MONOMER-6561,metacyc::MONOMER-6562	2025-08-30	0.906862745098039	1	aspartate kinase (EC 2.7.2.4);; aspartate kinase 2; EC 2.7.2.4;; Aspartokinase 2; Aspartate kinase 2; Aspartokinase II; EC 2.7.2.4;; aspartate kinase II &alpha; subunit (EC 2.7.2.4);; aspartate kinase II &beta; subunit (EC 2.7.2.4)	307.3	TIGR00657	0.764705882352941	1	aspartate kinase (EC 2.7.2.4)
local__3f295591dd94ee1968bb029f450ffc1b	local	3f295591dd94ee1968bb029f450ffc1b	chorismate	fbp	1	r_OH_PBB_124_UBA412_01061		Fructose-1,6-bisphosphate aldolase/phosphatase				509.6	curated2:B6YTP6	66.2	0.986666666666667	1	Fructose-1,6-bisphosphate aldolase/phosphatase; FBP A/P; FBP aldolase/phosphatase; EC 3.1.3.11; EC 4.1.2.13
local__3f295591dd94ee1968bb029f450ffc1b	local	3f295591dd94ee1968bb029f450ffc1b	chorismate	fbp	0	r_OH_PBB_124_UBA412_00385		2-amino-3,7-dideoxy-D-threo-hept-6-ulosonate synthase				156.0	metacyc::MONOMER-11810	34.3	0.96085409252669	0	fructose-1,6-bisphosphate aldolase subunit (EC 4.1.2.13)						SwissProt::Q6LZE3	339.3	61.5	0.963235294117647
local__3f295591dd94ee1968bb029f450ffc1b	local	3f295591dd94ee1968bb029f450ffc1b	chorismate	tpiA	2	r_OH_PBB_124_UBA412_01553		Triosephosphate isomerase				265.8	BRENDA::P62002,BRENDA::P62003,SwissProt::P62003,metacyc::MONOMER-11811	58.8	0.969298245614035	2	triose-phosphate isomerase (EC 5.3.1.1);; triose-phosphate isomerase (EC 5.3.1.1);; Triosephosphate isomerase; TIM; TPI; Triose-phosphate isomerase; EC 5.3.1.1;; triose phosphate isomerase subunit (EC 5.3.1.1)	210.1	TIGR00419	1	2	tpiA: triose-phosphate isomerase (EC 5.3.1.1)
local__3f295591dd94ee1968bb029f450ffc1b	local	3f295591dd94ee1968bb029f450ffc1b	chorismate	tpiA	0	r_OH_PBB_124_UBA412_01554		Phosphoglycerate kinase				230.7	BRENDA::P36204,SwissProt::P36204,metacyc::MONOMER-382	36.7	0.603975535168196	0	triose-phosphate isomerase (EC 5.3.1.1);; Bifunctional PGK/TIM; EC 2.7.2.3; EC 5.3.1.1;; Pgk (EC 2.7.2.3; EC 5.3.1.1)						BRENDA::P20971	466.1	53.9	0.992682926829268
local__3f295591dd94ee1968bb029f450ffc1b	local	3f295591dd94ee1968bb029f450ffc1b	cys	CBS	1	r_OH_PBB_124_UBA412_00271		Protein CysO				217.6	BRENDA::F9UT54	42.3	0.983498349834984	1	cysteine synthase (EC 2.5.1.47); cystathionine beta-synthase (EC 4.2.1.22)						BRENDA::P9WP55,SwissProt::P9WP55	363.2	58.8	0.990322580645161
local__3f295591dd94ee1968bb029f450ffc1b	local	3f295591dd94ee1968bb029f450ffc1b	cys	CGL	0	r_OH_PBB_124_UBA412_00732		O-succinylhomoserine sulfhydrylase				244.2	SwissProt::Q55DV9	35.1	0.987080103359173	0	Cystathionine gamma-lyase; CGL; CSE; Cysteine desulfhydrase; Cysteine-protein sulfhydrase; Gamma-cystathionase; Homocysteine desulfhydrase; EC 4.4.1.1; EC 4.4.1.2						SwissProt::Q9WZY4	516.5	60.8	0.983720930232558
local__3f295591dd94ee1968bb029f450ffc1b	local	3f295591dd94ee1968bb029f450ffc1b	cys	Mt_cysM	0	r_OH_PBB_124_UBA412_00271		Protein CysO				185.3	BRENDA::P9WP53,SwissProt::P9WP53,metacyc::G185E-5515-MONOMER	37.1	0.925696594427245	0	[CysO sulfur-carrier protein]-thiocarboxylate-dependent cysteine synthase (EC 2.5.1.113); O-phosphoserine sulfhydrylase (EC 2.5.1.65);; O-phosphoserine sulfhydrylase; OPS sulfhydrylase; CysO-thiocarboxylate-dependent cysteine synthase; Cysteine synthase B; CSase B; O-phosphoserine-specific cysteine synthase; [CysO sulfur-carrier protein]-thiocarboxylate-dependent cysteine synthase; EC 2.5.1.113;;…						BRENDA::P9WP55,SwissProt::P9WP55	363.2	58.8	0.990322580645161
local__3f295591dd94ee1968bb029f450ffc1b	local	3f295591dd94ee1968bb029f450ffc1b	cys	PSSH	1	r_OH_PBB_124_UBA412_00271		Protein CysO				231.1	metacyc::MONOMER-20568	42.4	0.976588628762542	1	<em>O</em>-phosphoserine sulfhydrylase monomer (EC 2.5.1.47; EC 2.5.1.65)						BRENDA::P9WP55,SwissProt::P9WP55	363.2	58.8	0.990322580645161
local__3f295591dd94ee1968bb029f450ffc1b	local	3f295591dd94ee1968bb029f450ffc1b	cys	SST	1	r_OH_PBB_124_UBA412_00236		Homoserine O-acetyltransferase				270.8	SwissProt::S2KHP1	40.5	0.970027247956403	1	Serine O-succinyltransferase; SST; Homoserine O-succinyltransferase; HST; Homoserine transsuccinylase; HTS; EC 2.3.1.-; EC 2.3.1.46						SwissProt::D3E3E4	681.4	65.8	0.997959183673469
local__3f295591dd94ee1968bb029f450ffc1b	local	3f295591dd94ee1968bb029f450ffc1b	cys	cysE	2	r_OH_PBB_124_UBA412_00272		2,3,4,5-tetrahydropyridine-2,6-dicarboxylate N-acetyltransferase				229.6	SwissProt::Q06750	53.6	0.981566820276498	2	Serine acetyltransferase; SAT; EC 2.3.1.30	241.8	TIGR01172	0.993827160493827	2	cysE: serine O-acetyltransferase (EC 2.3.1.30)
local__3f295591dd94ee1968bb029f450ffc1b	local	3f295591dd94ee1968bb029f450ffc1b	cys	cysE	0	r_OH_PBB_124_UBA412_00236		Homoserine O-acetyltransferase				247.7	BRENDA::I1R9N5	47.1	0.536345776031434	0	serine O-acetyltransferase (EC 2.3.1.30)						SwissProt::D3E3E4	681.4	65.8	0.997959183673469
local__3f295591dd94ee1968bb029f450ffc1b	local	3f295591dd94ee1968bb029f450ffc1b	cys	cysE	0	r_OH_PBB_124_UBA412_01484		2,3,4,5-tetrahydropyridine-2,6-dicarboxylate N-acetyltransferase				58.9	BRENDA::C4IRW0	2025-04-30	0.640569395017794	0	serine O-acetyltransferase (EC 2.3.1.30)						BRENDA::Q5HCZ5	124.0	43.2	0.839195979899497
local__3f295591dd94ee1968bb029f450ffc1b	local	3f295591dd94ee1968bb029f450ffc1b	cys	cysK	2	r_OH_PBB_124_UBA412_00271		Protein CysO				363.2	BRENDA::P9WP55,SwissProt::P9WP55	58.8	0.990322580645161	2	cysteine synthase (EC 2.5.1.47);; O-acetylserine sulfhydrylase; OAS sulfhydrylase; OASS; Cysteine synthase A; CSase A; O-acetylserine (thiol)-lyase A; OAS-TL A; O-acetylserine-specific cysteine synthase; Sulfide-dependent cysteine synthase; EC 2.5.1.47	414.3	TIGR01139	0.993288590604027	2	cysK: cysteine synthase A (EC 2.5.1.47)
local__3f295591dd94ee1968bb029f450ffc1b	local	3f295591dd94ee1968bb029f450ffc1b	cys	cysK	1	r_OH_PBB_124_UBA412_00732		O-succinylhomoserine sulfhydrylase				423.7	SwissProt::P06106,metacyc::YLR303W-MONOMER	49.8	0.977477477477477	1	Homocysteine/cysteine synthase; O-acetylserine/O-acetylhomoserine sulfhydrylase; OAS-OAH SHLase; OAS-OAH sulfhydrylase; EC 2.5.1.47; EC 2.5.1.49;; Met17 (EC 2.5.1.49)						SwissProt::Q9WZY4	516.5	60.8	0.983720930232558
local__3f295591dd94ee1968bb029f450ffc1b	local	3f295591dd94ee1968bb029f450ffc1b	cys	cysK	0	r_OH_PBB_124_UBA412_01200		Threonine synthase				70.9	BRENDA::P29848	2025-08-31	0.653465346534653	0	S-sulfo-L-cysteine synthase (O-acetyl-L-serine-dependent) (EC 2.5.1.144); cysteine synthase (EC 2.5.1.47)						CharProtDB::CH_107419,SwissProt::Q8TQD4	470.7	58.9	0.987654320987654
local__3f295591dd94ee1968bb029f450ffc1b	local	3f295591dd94ee1968bb029f450ffc1b	cys	serA	2	r_OH_PBB_124_UBA412_01671		Glyoxylate/hydroxypyruvate reductase B				481.1	uniprot:Q6LWW6	46.5	0.996175908221797	2	RecName: Full=D-3-phosphoglycerate dehydrogenase {ECO:0000256|RuleBase:RU363003}; EC=1.1.1.95 {ECO:0000256|RuleBase:RU363003};	660.3	TIGR01327	0.998095238095238	2	serA: phosphoglycerate dehydrogenase (EC 1.1.1.95)
local__3f295591dd94ee1968bb029f450ffc1b	local	3f295591dd94ee1968bb029f450ffc1b	cys	serC	2	r_OH_PBB_124_UBA412_00187		2-aminoethylphosphonate--pyruvate transaminase				382.5	metacyc::MONOMER-15919	51.9	0.94025974025974	2	phosphoserine aminotransferase monomer (EC 2.6.1.1; EC 2.6.1.52)						SwissProt::Q9X1C0	317.4	45.7	0.9453125
local__3f295591dd94ee1968bb029f450ffc1b	local	3f295591dd94ee1968bb029f450ffc1b	gln	gatA	2	r_OH_PBB_124_UBA412_00808		Amidase				337.4	SwissProt::Q9LI77	40.9	0.877094972067039	2	Glutamyl-tRNA(Gln) amidotransferase subunit A, chloroplastic/mitochondrial; Glu-AdT subunit A; EC 6.3.5.7	550.2	TIGR00132	0.984978540772532	2	gatA: aspartyl/glutamyl-tRNA(Asn/Gln) amidotransferase, A subunit (EC 6.3.5.-)
local__3f295591dd94ee1968bb029f450ffc1b	local	3f295591dd94ee1968bb029f450ffc1b	gln	gatB	2	r_OH_PBB_124_UBA412_01175		Aspartyl/glutamyl-tRNA(Asn/Gln) amidotransferase subunit B				652.1	curated2:O27341	68.4	1	1	Aspartyl/glutamyl-tRNA(Asn/Gln) amidotransferase subunit B; Asp/Glu-ADT subunit B; EC 6.3.5.-	561.5	TIGR00133	0.987525987525988	2	gatB: aspartyl/glutamyl-tRNA(Asn/Gln) amidotransferase, B subunit (EC 6.3.5.-)
local__3f295591dd94ee1968bb029f450ffc1b	local	3f295591dd94ee1968bb029f450ffc1b	gln	gatB	0	r_OH_PBB_124_UBA412_01532		Glutamyl-tRNA(Gln) amidotransferase subunit E				92.8	curated2:A4XHY9	2025-01-30	0.53125	0	Aspartyl/glutamyl-tRNA(Asn/Gln) amidotransferase subunit B; Asp/Glu-ADT subunit B; EC 6.3.5.-
local__3f295591dd94ee1968bb029f450ffc1b	local	3f295591dd94ee1968bb029f450ffc1b	gln	gatD	2	r_OH_PBB_124_UBA412_01533		Glutamyl-tRNA(Gln) amidotransferase subunit D				527.3	metacyc::MONOMER-14998	58.4	0.995402298850575	2	glutamyl-tRNA(Gln) amidotransferase subunit D (EC 6.3.5.7)	567.2	TIGR02153	0.992592592592593	2	gatD: glutamyl-tRNA(Gln) amidotransferase, subunit D (EC 6.3.5.-)	BRENDA::Q8TZE8,SwissProt::Q8TZE8	177.6	32.1	1
local__3f295591dd94ee1968bb029f450ffc1b	local	3f295591dd94ee1968bb029f450ffc1b	gln	gatE	2	r_OH_PBB_124_UBA412_01532		Glutamyl-tRNA(Gln) amidotransferase subunit E				765.0	metacyc::MONOMER-14999	62.1	0.998384491114701	2	glutamyl-tRNA(Gln) amidotransferase subunit E (EC 6.3.5.7)	884.4	TIGR00134	0.995176848874598	2	gatE: glutamyl-tRNA(Gln) amidotransferase, subunit E (EC 6.3.5.-)
local__3f295591dd94ee1968bb029f450ffc1b	local	3f295591dd94ee1968bb029f450ffc1b	gln	glnA	2	r_OH_PBB_124_UBA412_01577		Glutamine synthetase				492.3	SwissProt::Q60182,BRENDA::Q60182	55.0	0.986784140969163	2	Glutamine synthetase; GS; Glutamate--ammonia ligase; Glutamine synthetase I alpha; GSI alpha; EC 6.3.1.2;; glutamine synthetase (EC 6.3.1.2)	449.3	TIGR00653	0.638528138528139	1	glnA: glutamine synthetase, type I (EC 6.3.1.2)
local__3f295591dd94ee1968bb029f450ffc1b	local	3f295591dd94ee1968bb029f450ffc1b	gln	glnA	2	r_OH_PBB_124_UBA412_01289		Glutamine synthetase				466.8	SwissProt::Q60182,BRENDA::Q60182	52.1	0.986784140969163	2	Glutamine synthetase; GS; Glutamate--ammonia ligase; Glutamine synthetase I alpha; GSI alpha; EC 6.3.1.2;; glutamine synthetase (EC 6.3.1.2)
local__3f295591dd94ee1968bb029f450ffc1b	local	3f295591dd94ee1968bb029f450ffc1b	gln	gltX	0	r_OH_PBB_124_UBA412_00407		Glutamate--tRNA ligase				148.7	metacyc::MONOMER-13959	37.5	0.53416149068323	0	glutamyl-tRNA<sup>Glx</sup> synthetase (EC 6.1.1.17; EC 6.1.1.24)						CharProtDB::CH_007148,BRENDA::O26157	668.3	59.0	1
local__3f295591dd94ee1968bb029f450ffc1b	local	3f295591dd94ee1968bb029f450ffc1b	gly	agx1	0	r_OH_PBB_124_UBA412_00039		[LysW]-aminoadipate semialdehyde/glutamate semialdehyde transaminase				239.2	SwissProt::Q94AL9	36.2	0.882599580712788	0	Alanine--glyoxylate aminotransferase 2 homolog 2, mitochondrial; Beta-alanine-pyruvate aminotransferase 2; EC 2.6.1.44						BRENDA::B1XNF8	324.7	42.4	0.952153110047847
local__3f295591dd94ee1968bb029f450ffc1b	local	3f295591dd94ee1968bb029f450ffc1b	gly	agx1	0	r_OH_PBB_124_UBA412_00187		2-aminoethylphosphonate--pyruvate transaminase				218.8	BRENDA::Q56YA5,SwissProt::Q56YA5,metacyc::AT2G13360-MONOMER	32.9	0.950124688279302	0	asparagine-oxo-acid transaminase (EC 2.6.1.14); alanine-glyoxylate transaminase (EC 2.6.1.44); serine-glyoxylate transaminase (EC 2.6.1.45);; Serine--glyoxylate aminotransferase; Alanine--glyoxylate aminotransferase; AGT; Asparagine aminotransferase; Serine--pyruvate aminotransferase; EC 2.6.1.45; EC 2.6.1.44; EC 2.6.1.-; EC 2.6.1.51;; serine:glyoxylate aminotransferase (EC 2.6.1.45; EC 2.6.1.4)						metacyc::MONOMER-15919	382.5	51.9	0.94025974025974
local__3f295591dd94ee1968bb029f450ffc1b	local	3f295591dd94ee1968bb029f450ffc1b	gly	agx1	0	r_OH_PBB_124_UBA412_00924		Aromatic-amino-acid aminotransferase 2				189.1	metacyc::MONOMER-21143	2025-08-31	0.948320413436692	0	alanine&mdash;glyoxylate transaminase (EC 2.6.1.44)						BRENDA::O59096	295.4	41.4	0.969151670951157
local__3f295591dd94ee1968bb029f450ffc1b	local	3f295591dd94ee1968bb029f450ffc1b	gly	agx1	0	r_OH_PBB_124_UBA412_01373		Glutamate-1-semialdehyde 2,1-aminomutase				115.2	BRENDA::Q9SR86	2025-01-30	0.702702702702703	0	beta-alanine-pyruvate transaminase (EC 2.6.1.18); alanine-glyoxylate transaminase (EC 2.6.1.44)						BRENDA::P30949	417.9	49.8	0.986046511627907
local__3f295591dd94ee1968bb029f450ffc1b	local	3f295591dd94ee1968bb029f450ffc1b	gly	gly1	0	r_OH_PBB_124_UBA412_00021		Serine hydroxymethyltransferase				241.5	SwissProt::D3DKC4	37.3	0.92271662763466	0	Serine hydroxymethyltransferase; SHMT; Serine methylase; L-threonine/L-allo-threonine aldolase; EC 2.1.2.1; EC 4.1.2.48						SwissProt::O27433	582.4	67.7	0.988179669030733
local__3f295591dd94ee1968bb029f450ffc1b	local	3f295591dd94ee1968bb029f450ffc1b	gly	glyA	2	r_OH_PBB_124_UBA412_00021		Serine hydroxymethyltransferase				582.4	SwissProt::O27433	67.7	0.988179669030733	2	Serine hydroxymethyltransferase; SHMT; Serine methylase; EC 2.1.2.-
local__3f295591dd94ee1968bb029f450ffc1b	local	3f295591dd94ee1968bb029f450ffc1b	his	hisA	2	r_OH_PBB_124_UBA412_00576		Imidazole glycerol phosphate synthase subunit HisF				299.3	curated2:Q2NHB3	62.3	0.9957805907173	1	1-(5-phosphoribosyl)-5-[(5-phosphoribosylamino)methylideneamino] imidazole-4-carboxamide isomerase; EC 5.3.1.16; Phosphoribosylformimino-5-aminoimidazole carboxamide ribotide isomerase	265.5	TIGR00007	0.995670995670996	2	hisA: 1-(5-phosphoribosyl)-5-[(5-phosphoribosylamino)methylideneamino]imidazole-4-carboxamide isomerase (EC 5.3.1.16)
local__3f295591dd94ee1968bb029f450ffc1b	local	3f295591dd94ee1968bb029f450ffc1b	his	hisA	0	r_OH_PBB_124_UBA412_00034		Imidazole glycerol phosphate synthase subunit HisF				115.5	curated2:A6UWA5	30.0	0.850622406639004	0	1-(5-phosphoribosyl)-5-[(5-phosphoribosylamino)methylideneamino] imidazole-4-carboxamide isomerase; EC 5.3.1.16; Phosphoribosylformimino-5-aminoimidazole carboxamide ribotide isomerase						SwissProt::Q7SIB9,BRENDA::Q7SIB9	255.0	50.5	0.988095238095238
local__3f295591dd94ee1968bb029f450ffc1b	local	3f295591dd94ee1968bb029f450ffc1b	his	hisB	2	r_OH_PBB_124_UBA412_00789		Imidazoleglycerol-phosphate dehydratase				182.2	uniprot:Q9HU41	44.6	0.989847715736041	2	RecName: Full=Imidazoleglycerol-phosphate dehydratase {ECO:0000255|HAMAP-Rule:MF_00076}; Short=IGPD {ECO:0000255|HAMAP-Rule:MF_00076}; EC=4.2.1.19 {ECO:0000255|HAMAP-Rule:MF_00076};
local__3f295591dd94ee1968bb029f450ffc1b	local	3f295591dd94ee1968bb029f450ffc1b	his	hisC	2	r_OH_PBB_124_UBA412_01728		Histidinol-phosphate aminotransferase				497.7	curated2:A5UKY0	65.6	1	1	Histidinol-phosphate aminotransferase; EC 2.6.1.9; Imidazole acetol-phosphate transaminase	364.9	TIGR01141	0.997134670487106	2	hisC: histidinol-phosphate transaminase (EC 2.6.1.9)
local__3f295591dd94ee1968bb029f450ffc1b	local	3f295591dd94ee1968bb029f450ffc1b	his	hisD	2	r_OH_PBB_124_UBA412_01379		Histidinol dehydrogenase				347.8	SwissProt::P06988,ecocyc::HISTDEHYD-MONOMER,metacyc::HISTDEHYD-MONOMER	44.9	0.953917050691244	2	Histidinol dehydrogenase; HDH; EC 1.1.1.23;; histidinal/histidinol dehydrogenase;; histidinal/histidinol dehydrogenase (EC 1.1.1.23)	564.3	TIGR00069	1	2	hisD: histidinol dehydrogenase (EC 1.1.1.23)
local__3f295591dd94ee1968bb029f450ffc1b	local	3f295591dd94ee1968bb029f450ffc1b	his	hisE	2	r_OH_PBB_124_UBA412_01410		Phosphoribosyl-AMP cyclohydrolase				167.2	SwissProt::O26347	58.8	0.905797101449275	2	Phosphoribosyl-AMP cyclohydrolase; PRA-CH; EC 3.5.4.19	117.7	PF01502	1	2	PRA-CH
local__3f295591dd94ee1968bb029f450ffc1b	local	3f295591dd94ee1968bb029f450ffc1b	his	hisE	0	r_OH_PBB_124_UBA412_01379		Histidinol dehydrogenase				320.5	SwissProt::P00815	39.3	0.531914893617021	0	Histidine biosynthesis trifunctional protein; EC 3.5.4.19; EC 3.6.1.31; EC 1.1.1.23						SwissProt::P06988,ecocyc::HISTDEHYD-MONOMER,metacyc::HISTDEHYD-MONOMER	347.8	44.9	0.953917050691244
local__3f295591dd94ee1968bb029f450ffc1b	local	3f295591dd94ee1968bb029f450ffc1b	his	hisF	2	r_OH_PBB_124_UBA412_00034		Imidazole glycerol phosphate synthase subunit HisF				255.0	SwissProt::Q7SIB9,BRENDA::Q7SIB9	50.5	0.988095238095238	2	Imidazole glycerol phosphate synthase subunit HisF; IGP synthase cyclase subunit; IGP synthase subunit HisF; ImGP synthase subunit HisF; IGPS subunit HisF; EC 4.3.2.10;; imidazole glycerol-phosphate synthase (subunit 1/2) (EC 4.3.2.10)	385.0	TIGR00735	1	2	hisF: imidazoleglycerol phosphate synthase, cyclase subunit
local__3f295591dd94ee1968bb029f450ffc1b	local	3f295591dd94ee1968bb029f450ffc1b	his	hisF	0	r_OH_PBB_124_UBA412_00576		Imidazole glycerol phosphate synthase subunit HisF				106.7	curated2:Q9RDX2	30.0	0.976415094339623	0	Imidazole glycerol phosphate synthase subunit HisF; EC 4.3.2.10; IGP synthase cyclase subunit; IGP synthase subunit HisF; ImGP synthase subunit HisF; IGPS subunit HisF						reanno::BFirm:BPHYT_RS17685	171.8	34.5	0.948
local__3f295591dd94ee1968bb029f450ffc1b	local	3f295591dd94ee1968bb029f450ffc1b	his	hisG	2	r_OH_PBB_124_UBA412_00279		ATP phosphoribosyltransferase				354.0	curated2:O27550	60.8	0.996515679442509	1	ATP phosphoribosyltransferase; ATP-PRT; ATP-PRTase; EC 2.4.2.17	218.8	TIGR00070	0.989071038251366	2	hisG: ATP phosphoribosyltransferase (EC 2.4.2.17)
local__3f295591dd94ee1968bb029f450ffc1b	local	3f295591dd94ee1968bb029f450ffc1b	his	hisG	1	r_OH_PBB_124_UBA412_00650		ATP phosphoribosyltransferase				69.7	curated2:Q8UHK1	2025-07-30	0.878260869565217	1	ATP phosphoribosyltransferase; ATP-PRT; ATP-PRTase; EC 2.4.2.17
local__3f295591dd94ee1968bb029f450ffc1b	local	3f295591dd94ee1968bb029f450ffc1b	his	hisH	2	r_OH_PBB_124_UBA412_00067		Imidazole glycerol phosphate synthase subunit HisH				144.4	SwissProt::Q7SIC0,BRENDA::Q7SIC0	42.1	0.92	2	Imidazole glycerol phosphate synthase subunit HisH; IGP synthase glutaminase subunit; IGP synthase subunit HisH; ImGP synthase subunit HisH; IGPS subunit HisH; EC 4.3.2.10; EC 3.5.1.2;; imidazole glycerol-phosphate synthase (subunit 2/2) (EC 4.3.2.10)	231.2	TIGR01855	0.994949494949495	2	hisH: imidazole glycerol phosphate synthase, glutamine amidotransferase subunit (EC 2.4.2.-)
local__3f295591dd94ee1968bb029f450ffc1b	local	3f295591dd94ee1968bb029f450ffc1b	his	hisH	0	r_OH_PBB_124_UBA412_00034		Imidazole glycerol phosphate synthase subunit HisF				203.4	BRENDA::Q9SZ30,metacyc::AT4G26900-MONOMER	40.3	0.528716216216216	0	imidazole glycerol-phosphate synthase (EC 4.3.2.10);; imidazole-glycerol-phosphate synthase (EC 4.3.2.10)						BRENDA::Q8ZY16	245.0	49.3	0.980237154150198
local__3f295591dd94ee1968bb029f450ffc1b	local	3f295591dd94ee1968bb029f450ffc1b	his	hisI	2	r_OH_PBB_124_UBA412_01173		Phosphoribosyl-ATP pyrophosphatase				122.1	curated2:Q2NHF0	64.6	1	1	Phosphoribosyl-ATP pyrophosphatase; PRA-PH; EC 3.6.1.31	76.4	TIGR03188	0.976190476190476	2	hisE: phosphoribosyl-ATP diphosphatase (EC 3.6.1.31)
local__3f295591dd94ee1968bb029f450ffc1b	local	3f295591dd94ee1968bb029f450ffc1b	his	hisI	0	r_OH_PBB_124_UBA412_01379		Histidinol dehydrogenase				320.5	SwissProt::P00815	39.3	0.531914893617021	0	Histidine biosynthesis trifunctional protein; EC 3.5.4.19; EC 3.6.1.31; EC 1.1.1.23						SwissProt::P06988,ecocyc::HISTDEHYD-MONOMER,metacyc::HISTDEHYD-MONOMER	347.8	44.9	0.953917050691244
local__3f295591dd94ee1968bb029f450ffc1b	local	3f295591dd94ee1968bb029f450ffc1b	his	hisN	0	r_OH_PBB_124_UBA412_00789		Imidazoleglycerol-phosphate dehydratase				194.5	SwissProt::D2QPE6	49.2	0.50261780104712	0	Histidine biosynthesis bifunctional protein HisB; EC 3.1.3.15; EC 4.2.1.19						reanno::BFirm:BPHYT_RS17700	172.6	44.3	0.994871794871795
local__3f295591dd94ee1968bb029f450ffc1b	local	3f295591dd94ee1968bb029f450ffc1b	his	prs	2	r_OH_PBB_124_UBA412_00613		Ribose-phosphate pyrophosphokinase				236.9	SwissProt::Q58761,BRENDA::Q58761	41.1	0.996478873239437	2	Ribose-phosphate pyrophosphokinase; RPPK; 5-phospho-D-ribosyl alpha-1-diphosphate synthase; Phosphoribosyl diphosphate synthase; Phosphoribosyl pyrophosphate synthase; P-Rib-PP synthase; PRPP synthase; PRPPase; EC 2.7.6.1;; ribose-phosphate diphosphokinase (EC 2.7.6.1)	320.2	TIGR01251	0.967637540453074	2	prs: ribose-phosphate diphosphokinase (EC 2.7.6.1)
local__3f295591dd94ee1968bb029f450ffc1b	local	3f295591dd94ee1968bb029f450ffc1b	ile	cimA	2	r_OH_PBB_124_UBA412_01518		(R)-citramalate synthase CimA				545.4	BRENDA::Q58787,SwissProt::Q58787,metacyc::MONOMER-11899	55.5	1	2	(R)-citramalate synthase (EC 2.3.3.21);; (R)-citramalate synthase CimA; EC 2.3.3.21;; (R)-citratemalate synthase subunit (EC 2.3.3.21)						BRENDA::Q58595,SwissProt::Q58595	481.5	49.7	0.957528957528958
local__3f295591dd94ee1968bb029f450ffc1b	local	3f295591dd94ee1968bb029f450ffc1b	ile	cimA	1	r_OH_PBB_124_UBA412_01569		putative homocitrate synthase AksA				364.8	BRENDA::Q58787,SwissProt::Q58787,metacyc::MONOMER-11899	50.3	0.745417515274949	1	(R)-citramalate synthase (EC 2.3.3.21);; (R)-citramalate synthase CimA; EC 2.3.3.21;; (R)-citratemalate synthase subunit (EC 2.3.3.21)						SwissProt::Q57926	460.3	60.4	0.931034482758621
local__3f295591dd94ee1968bb029f450ffc1b	local	3f295591dd94ee1968bb029f450ffc1b	ile	cimA	1	r_OH_PBB_124_UBA412_00800		2-isopropylmalate synthase				454.1	curated2:O26819	45.5	0.98991935483871	1	Putative (R)-citramalate synthase CimA; EC 2.3.3.21						BRENDA::Q58595,SwissProt::Q58595	543.5	52.7	0.986486486486487
local__3f295591dd94ee1968bb029f450ffc1b	local	3f295591dd94ee1968bb029f450ffc1b	ile	ilvC	2	r_OH_PBB_124_UBA412_01122		Ketol-acid reductoisomerase (NAD(+))				459.5	metacyc::MONOMER-11920	67.1	1	2	acetohydroxy-acid isomeroreductase subunit (EC 1.1.1.383)	452.6	TIGR00465	0.993630573248408	2	ilvC: ketol-acid reductoisomerase (EC 1.1.1.86)
local__3f295591dd94ee1968bb029f450ffc1b	local	3f295591dd94ee1968bb029f450ffc1b	ile	ilvD	2	r_OH_PBB_124_UBA412_01112		Dihydroxy-acid dehydratase				773.5	metacyc::MONOMER-11919	65.9	1	2	dihydroxy-acid dehydratase subunit (EC 4.2.1.9)	810.4	TIGR00110	0.998158379373849	2	ilvD: dihydroxy-acid dehydratase (EC 4.2.1.9)
local__3f295591dd94ee1968bb029f450ffc1b	local	3f295591dd94ee1968bb029f450ffc1b	ile	ilvE	2	r_OH_PBB_124_UBA412_01125		Putative branched-chain-amino-acid aminotransferase				409.1	metacyc::MONOMER-11914	60.5	0.977124183006536	2	branched-chain-amino-acid aminotransferase subunit (EC 2.6.1.42)	448.9	TIGR01122	0.996644295302013	2	ilvE: branched-chain amino acid aminotransferase (EC 2.6.1.42)
local__3f295591dd94ee1968bb029f450ffc1b	local	3f295591dd94ee1968bb029f450ffc1b	ile	ilvH	2	r_OH_PBB_124_UBA412_01120		hypothetical protein				174.1	metacyc::MONOMER-11901	54.5	0.923076923076923	2	acetohydroxy-acid synthase small subunit (EC 2.2.1.6)	203.1	TIGR00119	0.987341772151899	2	ilvN: acetolactate synthase, small subunit (EC 2.2.1.6)
local__3f295591dd94ee1968bb029f450ffc1b	local	3f295591dd94ee1968bb029f450ffc1b	ile	ilvI	2	r_OH_PBB_124_UBA412_01119		3D-(3,5/4)-trihydroxycyclohexane-1,2-dione hydrolase				642.1	metacyc::MONOMER-11900	55.8	0.951585976627713	2	acetohydroxy-acid synthase large subunit (EC 2.2.1.6)	834.0	TIGR00118	0.99640933572711	2	ilvB: acetolactate synthase, large subunit, biosynthetic type (EC 2.2.1.6)
local__3f295591dd94ee1968bb029f450ffc1b	local	3f295591dd94ee1968bb029f450ffc1b	ile	ilvI	1	r_OH_PBB_124_UBA412_00182		3D-(3,5/4)-trihydroxycyclohexane-1,2-dione hydrolase				359.8	curated2:O08353	38.2	0.919866444073456	1	Probable acetolactate synthase large subunit; AHAS; EC 2.2.1.6; Acetohydroxy-acid synthase large subunit; ALS
local__3f295591dd94ee1968bb029f450ffc1b	local	3f295591dd94ee1968bb029f450ffc1b	ile	leuB	2	r_OH_PBB_124_UBA412_00311		3-isopropylmalate/3-methylmalate dehydrogenase				369.0	SwissProt::Q58130,metacyc::MONOMER-13649	59.2	0.996996996996997	2	3-isopropylmalate/3-methylmalate dehydrogenase; 3-isopropylmalate dehydrogenase; 3-IPM-DH; IMDH; IPMDH; Beta-IPM dehydrogenase; D-malate dehydrogenase [decarboxylating]; EC 1.1.1.85; EC 1.1.1.n5; EC 1.1.1.83;; 3-isopropylmalate dehydrogenase subunit (EC 1.1.1.85)						SwissProt::Q58991,BRENDA::Q58991,metacyc::MONOMER-2004	308.1	50.0	0.997118155619596
local__3f295591dd94ee1968bb029f450ffc1b	local	3f295591dd94ee1968bb029f450ffc1b	ile	leuB	2	r_OH_PBB_124_UBA412_01251		3-isopropylmalate/3-methylmalate dehydrogenase				343.2	SwissProt::Q58130,metacyc::MONOMER-13649	54.7	0.996996996996997	2	3-isopropylmalate/3-methylmalate dehydrogenase; 3-isopropylmalate dehydrogenase; 3-IPM-DH; IMDH; IPMDH; Beta-IPM dehydrogenase; D-malate dehydrogenase [decarboxylating]; EC 1.1.1.85; EC 1.1.1.n5; EC 1.1.1.83;; 3-isopropylmalate dehydrogenase subunit (EC 1.1.1.85)						SwissProt::Q58991,BRENDA::Q58991,metacyc::MONOMER-2004	311.6	50.0	0.994236311239193
local__3f295591dd94ee1968bb029f450ffc1b	local	3f295591dd94ee1968bb029f450ffc1b	ile	leuC	2	r_OH_PBB_124_UBA412_00313		Isopropylmalate/citramalate isomerase large subunit				523.5	BRENDA::P81291,SwissProt::P81291,metacyc::MONOMER-13647	60.4	0.995283018867924	2	3-isopropylmalate dehydratase (EC 4.2.1.33); homoaconitate hydratase (EC 4.2.1.36);; Isopropylmalate/citramalate isomerase large subunit; (R)-2-methylmalate dehydratase; (R)-citramalate dehydratase; 3-isopropylmalate dehydratase; Alpha-isopropylmalate dehydratase; Citraconate hydratase; Isopropylmalate isomerase; IPMI; Maleate hydratase; Malease; EC 4.2.1.33; EC 4.2.1.35; EC 4.2.1.31;; isopropylm…	564.0	TIGR02086	0.997566909975669	1	3-isopropylmalate dehydratase, large subunit	BRENDA::Q58409,CharProtDB::CH_091727,SwissProt::Q58409,metacyc::MONOMER-2003	392.9	46.8	0.992857142857143
local__3f295591dd94ee1968bb029f450ffc1b	local	3f295591dd94ee1968bb029f450ffc1b	ile	leuC	1	r_OH_PBB_124_UBA412_01570		Methanogen homoaconitase large subunit				481.5	curated2:O27439	53.6	0.995226730310263	1	Probable 3-isopropylmalate dehydratase large subunit; EC 4.2.1.33; Alpha-IPM isomerase; IPMI; Isopropylmalate isomerase	614.1	TIGR02086	0.997566909975669	1	3-isopropylmalate dehydratase, large subunit	BRENDA::Q58409,CharProtDB::CH_091727,SwissProt::Q58409,metacyc::MONOMER-2003	451.8	50.4	0.992857142857143
local__3f295591dd94ee1968bb029f450ffc1b	local	3f295591dd94ee1968bb029f450ffc1b	ile	leuD	2	r_OH_PBB_124_UBA412_00588		Isopropylmalate/citramalate isomerase small subunit				176.4	BRENDA::Q58673,SwissProt::Q58673,metacyc::MONOMER-13648	55.3	0.952380952380952	2	3-isopropylmalate dehydratase (EC 4.2.1.33);; Isopropylmalate/citramalate isomerase small subunit; (R)-2-methylmalate dehydratase; (R)-citramalate dehydratase; 3-isopropylmalate dehydratase; Alpha-isopropylmalate dehydratase; Citraconate hydratase; Isopropylmalate isomerase; IPMI; Maleate hydratase; Malease; EC 4.2.1.33; EC 4.2.1.35; EC 4.2.1.31;; isopropylmalate isomerase small subunit (EC 4.2.1…	223.9	TIGR02087	0.993630573248408	1	3-isopropylmalate dehydratase, small subunit	SwissProt::Q58667,metacyc::MONOMER-2005	163.7	54.1	0.929411764705882
local__3f295591dd94ee1968bb029f450ffc1b	local	3f295591dd94ee1968bb029f450ffc1b	ile	leuD	2	r_OH_PBB_124_UBA412_00312		Isopropylmalate/citramalate isomerase small subunit				195.3	BRENDA::Q58673,SwissProt::Q58673,metacyc::MONOMER-13648	57.2	0.946428571428571	2	3-isopropylmalate dehydratase (EC 4.2.1.33);; Isopropylmalate/citramalate isomerase small subunit; (R)-2-methylmalate dehydratase; (R)-citramalate dehydratase; 3-isopropylmalate dehydratase; Alpha-isopropylmalate dehydratase; Citraconate hydratase; Isopropylmalate isomerase; IPMI; Maleate hydratase; Malease; EC 4.2.1.33; EC 4.2.1.35; EC 4.2.1.31;; isopropylmalate isomerase small subunit (EC 4.2.1…	217.1	TIGR02087	1	1	3-isopropylmalate dehydratase, small subunit	SwissProt::Q58667,metacyc::MONOMER-2005	162.2	50.9	0.929411764705882
local__3f295591dd94ee1968bb029f450ffc1b	local	3f295591dd94ee1968bb029f450ffc1b	ile	ofoa	0	r_OH_PBB_124_UBA412_01548		2-oxoglutarate synthase subunit KorA				171.8	SwissProt::Q9YBX7	31.0	0.599688473520249	0	2-oxoacid:ferredoxin oxidoreductase 2, subunit alpha; OFOR2; EC 1.2.7.11						SwissProt::P80904	510.4	64.8	1
local__3f295591dd94ee1968bb029f450ffc1b	local	3f295591dd94ee1968bb029f450ffc1b	ile	ofoa	0	r_OH_PBB_124_UBA412_01535		Ketoisovalerate oxidoreductase subunit VorB				115.2	SwissProt::A0A0E3JT70	2025-04-30	0.561708860759494	0	2-oxoacid:ferredoxin oxidoreductase subunit alpha; OFOR; EC 1.2.7.11						SwissProt::P80908	552.0	76.7	0.988636363636364
local__3f295591dd94ee1968bb029f450ffc1b	local	3f295591dd94ee1968bb029f450ffc1b	ile	ofob	0	r_OH_PBB_124_UBA412_01549		2-oxoglutarate synthase subunit KorB				159.5	BRENDA::Q4J6I8	33.8	0.858085808580858	0	2-oxoacid oxidoreductase (ferredoxin) (subunit 1/2) (EC 1.2.7.11)						SwissProt::P80905	420.2	68.7	0.985964912280702
local__3f295591dd94ee1968bb029f450ffc1b	local	3f295591dd94ee1968bb029f450ffc1b	ile	ofob	0	r_OH_PBB_124_UBA412_01534		Ketoisovalerate oxidoreductase subunit VorA				93.2	SwissProt::Q9YBX8	31.2	0.72168284789644	0	2-oxoacid:ferredoxin oxidoreductase 2, subunit beta; OFOR2; EC 1.2.7.11						SwissProt::P80907	617.5	63.1	0.98326359832636
local__3f295591dd94ee1968bb029f450ffc1b	local	3f295591dd94ee1968bb029f450ffc1b	ile	prpE	0	r_OH_PBB_124_UBA412_01537		4-hydroxybutyrate--CoA ligase 1				421.0	SwissProt::Q3UNX5	38.5	0.937931034482759	0	Acyl-coenzyme A synthetase ACSM3, mitochondrial; Acyl-CoA synthetase medium-chain family member 3; Butyrate--CoA ligase 3; Butyryl-coenzyme A synthetase 3; Middle-chain acyl-CoA synthetase 3; Propionate--CoA ligase; Protein SA homolog; EC 6.2.1.2; EC 6.2.1.17						BRENDA::Q8TLW1	705.3	59.4	0.989285714285714
local__3f295591dd94ee1968bb029f450ffc1b	local	3f295591dd94ee1968bb029f450ffc1b	ile	prpE	0	r_OH_PBB_124_UBA412_01457		4-hydroxybutyrate--CoA ligase 2				203.4	BRENDA::A4YDR9,SwissProt::A4YDR9	31.0	0.950819672131147	0	4-hydroxybutyrate-CoA ligase (AMP-forming) (EC 6.2.1.40);; 4-hydroxybutyrate--CoA ligase 2; Acetate--CoA ligase; Butyrate--CoA ligase; Propionate--CoA ligase; acyl-activating enzyme; EC 6.2.1.40; EC 6.2.1.1; EC 6.2.1.2; EC 6.2.1.17						reanno::acidovorax_3H11:Ac3H11_3009	531.9	48.4	0.951557093425606
local__3f295591dd94ee1968bb029f450ffc1b	local	3f295591dd94ee1968bb029f450ffc1b	ile	prpE	0	r_OH_PBB_124_UBA412_01250		4-hydroxybutyrate--CoA ligase 2				152.1	SwissProt::M4IQQ5,metacyc::MONOMER-20125	2025-04-30	0.721223021582734	0	2-methylpropanoate--CoA ligase CCL4; HlCCL4; 2-methylbutanoate--CoA ligase CCL4; Butanoate--CoA ligase CCL3; Propionate--CoA ligase CCL3; EC 6.2.1.-; EC 6.2.1.17;; isobutanoate/2-methylbutanoate--CoA ligase (EC 6.2.1.1)						BRENDA::Q81K97	229.2	2025-01-30	0.970893970893971
local__3f295591dd94ee1968bb029f450ffc1b	local	3f295591dd94ee1968bb029f450ffc1b	leu	ilvC	2	r_OH_PBB_124_UBA412_01122		Ketol-acid reductoisomerase (NAD(+))				459.5	metacyc::MONOMER-11920	67.1	1	2	acetohydroxy-acid isomeroreductase subunit (EC 1.1.1.383)	452.6	TIGR00465	0.993630573248408	2	ilvC: ketol-acid reductoisomerase (EC 1.1.1.86)
local__3f295591dd94ee1968bb029f450ffc1b	local	3f295591dd94ee1968bb029f450ffc1b	leu	ilvD	2	r_OH_PBB_124_UBA412_01112		Dihydroxy-acid dehydratase				773.5	metacyc::MONOMER-11919	65.9	1	2	dihydroxy-acid dehydratase subunit (EC 4.2.1.9)	810.4	TIGR00110	0.998158379373849	2	ilvD: dihydroxy-acid dehydratase (EC 4.2.1.9)
local__3f295591dd94ee1968bb029f450ffc1b	local	3f295591dd94ee1968bb029f450ffc1b	leu	ilvE	2	r_OH_PBB_124_UBA412_01125		Putative branched-chain-amino-acid aminotransferase				409.1	metacyc::MONOMER-11914	60.5	0.977124183006536	2	branched-chain-amino-acid aminotransferase subunit (EC 2.6.1.42)	448.9	TIGR01122	0.996644295302013	2	ilvE: branched-chain amino acid aminotransferase (EC 2.6.1.42)
local__3f295591dd94ee1968bb029f450ffc1b	local	3f295591dd94ee1968bb029f450ffc1b	leu	ilvH	2	r_OH_PBB_124_UBA412_01120		hypothetical protein				174.1	metacyc::MONOMER-11901	54.5	0.923076923076923	2	acetohydroxy-acid synthase small subunit (EC 2.2.1.6)	203.1	TIGR00119	0.987341772151899	2	ilvN: acetolactate synthase, small subunit (EC 2.2.1.6)
local__3f295591dd94ee1968bb029f450ffc1b	local	3f295591dd94ee1968bb029f450ffc1b	leu	ilvI	2	r_OH_PBB_124_UBA412_01119		3D-(3,5/4)-trihydroxycyclohexane-1,2-dione hydrolase				642.1	metacyc::MONOMER-11900	55.8	0.951585976627713	2	acetohydroxy-acid synthase large subunit (EC 2.2.1.6)	834.0	TIGR00118	0.99640933572711	2	ilvB: acetolactate synthase, large subunit, biosynthetic type (EC 2.2.1.6)
local__3f295591dd94ee1968bb029f450ffc1b	local	3f295591dd94ee1968bb029f450ffc1b	leu	ilvI	1	r_OH_PBB_124_UBA412_00182		3D-(3,5/4)-trihydroxycyclohexane-1,2-dione hydrolase				359.8	curated2:O08353	38.2	0.919866444073456	1	Probable acetolactate synthase large subunit; AHAS; EC 2.2.1.6; Acetohydroxy-acid synthase large subunit; ALS
local__3f295591dd94ee1968bb029f450ffc1b	local	3f295591dd94ee1968bb029f450ffc1b	leu	leuA	2	r_OH_PBB_124_UBA412_00800		2-isopropylmalate synthase				543.5	BRENDA::Q58595,SwissProt::Q58595	52.7	0.986486486486487	2	2-isopropylmalate synthase (EC 2.3.3.13);; 2-isopropylmalate synthase; Alpha-IPM synthase; Alpha-isopropylmalate synthase; EC 2.3.3.13						BRENDA::Q58787,SwissProt::Q58787,metacyc::MONOMER-11899	449.5	46.7	0.993890020366599
local__3f295591dd94ee1968bb029f450ffc1b	local	3f295591dd94ee1968bb029f450ffc1b	leu	leuA	1	r_OH_PBB_124_UBA412_01518		(R)-citramalate synthase CimA				492.7	curated2:Q8TYB1	52.5	0.981963927855711	1	Probable 2-isopropylmalate synthase; EC 2.3.3.13; Alpha-IPM synthase; Alpha-isopropylmalate synthase						BRENDA::Q58787,SwissProt::Q58787,metacyc::MONOMER-11899	545.4	55.5	1
local__3f295591dd94ee1968bb029f450ffc1b	local	3f295591dd94ee1968bb029f450ffc1b	leu	leuA	1	r_OH_PBB_124_UBA412_01569		putative homocitrate synthase AksA				389.4	curated2:Q8TYB1	53.5	0.741482965931864	1	Probable 2-isopropylmalate synthase; EC 2.3.3.13; Alpha-IPM synthase; Alpha-isopropylmalate synthase						SwissProt::Q57926	460.3	60.4	0.931034482758621
local__3f295591dd94ee1968bb029f450ffc1b	local	3f295591dd94ee1968bb029f450ffc1b	leu	leuB	2	r_OH_PBB_124_UBA412_00311		3-isopropylmalate/3-methylmalate dehydrogenase				369.0	SwissProt::Q58130,metacyc::MONOMER-13649	59.2	0.996996996996997	2	3-isopropylmalate/3-methylmalate dehydrogenase; 3-isopropylmalate dehydrogenase; 3-IPM-DH; IMDH; IPMDH; Beta-IPM dehydrogenase; D-malate dehydrogenase [decarboxylating]; EC 1.1.1.85; EC 1.1.1.n5; EC 1.1.1.83;; 3-isopropylmalate dehydrogenase subunit (EC 1.1.1.85)						SwissProt::Q58991,BRENDA::Q58991,metacyc::MONOMER-2004	308.1	50.0	0.997118155619596
local__3f295591dd94ee1968bb029f450ffc1b	local	3f295591dd94ee1968bb029f450ffc1b	leu	leuB	2	r_OH_PBB_124_UBA412_01251		3-isopropylmalate/3-methylmalate dehydrogenase				343.2	SwissProt::Q58130,metacyc::MONOMER-13649	54.7	0.996996996996997	2	3-isopropylmalate/3-methylmalate dehydrogenase; 3-isopropylmalate dehydrogenase; 3-IPM-DH; IMDH; IPMDH; Beta-IPM dehydrogenase; D-malate dehydrogenase [decarboxylating]; EC 1.1.1.85; EC 1.1.1.n5; EC 1.1.1.83;; 3-isopropylmalate dehydrogenase subunit (EC 1.1.1.85)						SwissProt::Q58991,BRENDA::Q58991,metacyc::MONOMER-2004	311.6	50.0	0.994236311239193
local__3f295591dd94ee1968bb029f450ffc1b	local	3f295591dd94ee1968bb029f450ffc1b	leu	leuC	2	r_OH_PBB_124_UBA412_00313		Isopropylmalate/citramalate isomerase large subunit				523.5	BRENDA::P81291,SwissProt::P81291,metacyc::MONOMER-13647	60.4	0.995283018867924	2	3-isopropylmalate dehydratase (EC 4.2.1.33); homoaconitate hydratase (EC 4.2.1.36);; Isopropylmalate/citramalate isomerase large subunit; (R)-2-methylmalate dehydratase; (R)-citramalate dehydratase; 3-isopropylmalate dehydratase; Alpha-isopropylmalate dehydratase; Citraconate hydratase; Isopropylmalate isomerase; IPMI; Maleate hydratase; Malease; EC 4.2.1.33; EC 4.2.1.35; EC 4.2.1.31;; isopropylm…	564.0	TIGR02086	0.997566909975669	1	3-isopropylmalate dehydratase, large subunit	BRENDA::Q58409,CharProtDB::CH_091727,SwissProt::Q58409,metacyc::MONOMER-2003	392.9	46.8	0.992857142857143
local__3f295591dd94ee1968bb029f450ffc1b	local	3f295591dd94ee1968bb029f450ffc1b	leu	leuC	1	r_OH_PBB_124_UBA412_01570		Methanogen homoaconitase large subunit				481.5	curated2:O27439	53.6	0.995226730310263	1	Probable 3-isopropylmalate dehydratase large subunit; EC 4.2.1.33; Alpha-IPM isomerase; IPMI; Isopropylmalate isomerase	614.1	TIGR02086	0.997566909975669	1	3-isopropylmalate dehydratase, large subunit	BRENDA::Q58409,CharProtDB::CH_091727,SwissProt::Q58409,metacyc::MONOMER-2003	451.8	50.4	0.992857142857143
local__3f295591dd94ee1968bb029f450ffc1b	local	3f295591dd94ee1968bb029f450ffc1b	leu	leuD	2	r_OH_PBB_124_UBA412_00588		Isopropylmalate/citramalate isomerase small subunit				176.4	BRENDA::Q58673,SwissProt::Q58673,metacyc::MONOMER-13648	55.3	0.952380952380952	2	3-isopropylmalate dehydratase (EC 4.2.1.33);; Isopropylmalate/citramalate isomerase small subunit; (R)-2-methylmalate dehydratase; (R)-citramalate dehydratase; 3-isopropylmalate dehydratase; Alpha-isopropylmalate dehydratase; Citraconate hydratase; Isopropylmalate isomerase; IPMI; Maleate hydratase; Malease; EC 4.2.1.33; EC 4.2.1.35; EC 4.2.1.31;; isopropylmalate isomerase small subunit (EC 4.2.1…	223.9	TIGR02087	0.993630573248408	1	3-isopropylmalate dehydratase, small subunit	SwissProt::Q58667,metacyc::MONOMER-2005	163.7	54.1	0.929411764705882
local__3f295591dd94ee1968bb029f450ffc1b	local	3f295591dd94ee1968bb029f450ffc1b	leu	leuD	2	r_OH_PBB_124_UBA412_00312		Isopropylmalate/citramalate isomerase small subunit				195.3	BRENDA::Q58673,SwissProt::Q58673,metacyc::MONOMER-13648	57.2	0.946428571428571	2	3-isopropylmalate dehydratase (EC 4.2.1.33);; Isopropylmalate/citramalate isomerase small subunit; (R)-2-methylmalate dehydratase; (R)-citramalate dehydratase; 3-isopropylmalate dehydratase; Alpha-isopropylmalate dehydratase; Citraconate hydratase; Isopropylmalate isomerase; IPMI; Maleate hydratase; Malease; EC 4.2.1.33; EC 4.2.1.35; EC 4.2.1.31;; isopropylmalate isomerase small subunit (EC 4.2.1…	217.1	TIGR02087	1	1	3-isopropylmalate dehydratase, small subunit	SwissProt::Q58667,metacyc::MONOMER-2005	162.2	50.9	0.929411764705882
local__3f295591dd94ee1968bb029f450ffc1b	local	3f295591dd94ee1968bb029f450ffc1b	lys	DAPtransferase	2	r_OH_PBB_124_UBA412_00402		LL-diaminopimelate aminotransferase				622.1	BRENDA::Q2NFU1	70.6	1	2	LL-diaminopimelate aminotransferase (EC 2.6.1.83)	624.6	TIGR03542	0.995024875621891	2	LL-diaminopimelate aminotransferase (EC 2.6.1.83)
local__3f295591dd94ee1968bb029f450ffc1b	local	3f295591dd94ee1968bb029f450ffc1b	lys	asd	2	r_OH_PBB_124_UBA412_00834		Aspartate-semialdehyde dehydrogenase				365.5	SwissProt::Q57658,metacyc::MONOMER-20453	51.4	0.977401129943503	2	Aspartate-semialdehyde dehydrogenase; ASA dehydrogenase; ASADH; Aspartate-beta-semialdehyde dehydrogenase; EC 1.2.1.11;; aspartate-semialdehyde dehydrogenase monomer (EC 1.2.1.11)	476.7	TIGR00978	0.997076023391813	2	asd: aspartate-semialdehyde dehydrogenase (EC 1.2.1.11)	SwissProt::A4YEN2,metacyc::MONOMER-13726	255.4	39.6	0.971988795518207
local__3f295591dd94ee1968bb029f450ffc1b	local	3f295591dd94ee1968bb029f450ffc1b	lys	asp-kinase	1	r_OH_PBB_124_UBA412_00831		putative aspartokinase				168.3	BRENDA::P08495,CharProtDB::CH_090825,SwissProt::P08495,metacyc::MONOMER-6561,metacyc::MONOMER-6562	2025-08-30	0.906862745098039	1	aspartate kinase (EC 2.7.2.4);; aspartate kinase 2; EC 2.7.2.4;; Aspartokinase 2; Aspartate kinase 2; Aspartokinase II; EC 2.7.2.4;; aspartate kinase II &alpha; subunit (EC 2.7.2.4);; aspartate kinase II &beta; subunit (EC 2.7.2.4)	307.3	TIGR00657	0.764705882352941	1	aspartate kinase (EC 2.7.2.4)
local__3f295591dd94ee1968bb029f450ffc1b	local	3f295591dd94ee1968bb029f450ffc1b	lys	dapA	2	r_OH_PBB_124_UBA412_00832		4-hydroxy-tetrahydrodipicolinate synthase				296.2	SwissProt::Q57695	51.9	0.996539792387543	2	4-hydroxy-tetrahydrodipicolinate synthase; HTPA synthase; EC 4.3.3.7	327.5	TIGR00674	0.989510489510489	2	dapA: 4-hydroxy-tetrahydrodipicolinate synthase (EC 4.3.3.7)
local__3f295591dd94ee1968bb029f450ffc1b	local	3f295591dd94ee1968bb029f450ffc1b	lys	dapB	2	r_OH_PBB_124_UBA412_00833		4-hydroxy-tetrahydrodipicolinate reductase				193.7	CharProtDB::CH_002128,SwissProt::P04036,ecocyc::DIHYDROPICRED-MONOMER,metacyc::DIHYDROPICRED-MONOMER	40.7	0.970695970695971	2	dihydrodipicolinate reductase; EC 1.3.1.26;; 4-hydroxy-tetrahydrodipicolinate reductase; HTPA reductase; EC 1.17.1.8;; 4-hydroxy-tetrahydrodipicolinate reductase (EC 1.17.1.8);; 4-hydroxy-tetrahydrodipicolinate reductase (EC 1.17.1.8)	330.5	TIGR00036	1	2	dapB: 4-hydroxy-tetrahydrodipicolinate reductase (EC 1.17.1.8)
local__3f295591dd94ee1968bb029f450ffc1b	local	3f295591dd94ee1968bb029f450ffc1b	lys	dapC	2	r_OH_PBB_124_UBA412_00187		2-aminoethylphosphonate--pyruvate transaminase				382.5	metacyc::MONOMER-15919	51.9	0.94025974025974	2	phosphoserine aminotransferase monomer (EC 2.6.1.1; EC 2.6.1.52)						SwissProt::Q9X1C0	317.4	45.7	0.9453125
local__3f295591dd94ee1968bb029f450ffc1b	local	3f295591dd94ee1968bb029f450ffc1b	lys	dapC	1	r_OH_PBB_124_UBA412_00039		[LysW]-aminoadipate semialdehyde/glutamate semialdehyde transaminase				307.8	curated2:P59086	41.1	0.933168316831683	1	Acetylornithine/succinyldiaminopimelate aminotransferase; ACOAT; DapATase; Succinyldiaminopimelate transferase; EC 2.6.1.11; EC 2.6.1.17						BRENDA::B1XNF8	324.7	42.4	0.952153110047847
local__3f295591dd94ee1968bb029f450ffc1b	local	3f295591dd94ee1968bb029f450ffc1b	lys	dapC	0	r_OH_PBB_124_UBA412_01373		Glutamate-1-semialdehyde 2,1-aminomutase				125.9	reanno::azobra:AZOBR_RS19025	2025-05-30	0.850899742930591	0	acetylornithine/N-succinyldiaminopimelate aminotransferase [EC:2.6.1.11 2.6.1.17]						BRENDA::P30949	417.9	49.8	0.986046511627907
local__3f295591dd94ee1968bb029f450ffc1b	local	3f295591dd94ee1968bb029f450ffc1b	lys	dapF	2	r_OH_PBB_124_UBA412_00042		Diaminopimelate epimerase				333.2	curated2:O27389	57.7	0.975524475524476	1	Diaminopimelate epimerase; DAP epimerase; EC 5.1.1.7; PLP-independent amino acid racemase	312.0	TIGR00652	0.988888888888889	2	dapF: diaminopimelate epimerase (EC 5.1.1.7)	SwissProt::D2Z026,BRENDA::D2Z026,metacyc::MONOMER-18018	166.8	35.9	0.944250871080139
local__3f295591dd94ee1968bb029f450ffc1b	local	3f295591dd94ee1968bb029f450ffc1b	lys	dapH	0	r_OH_PBB_124_UBA412_01729		Carnitine operon protein CaiE				83.6	curated2:B1L0V4	36.9	0.593220338983051	0	2,3,4,5-tetrahydropyridine-2,6-dicarboxylate N-acetyltransferase; EC 2.3.1.89; Tetrahydrodipicolinate N-acetyltransferase; THP acetyltransferase; Tetrahydropicolinate acetylase						BRENDA::O59257	146.7	48.4	0.895953757225434
local__3f295591dd94ee1968bb029f450ffc1b	local	3f295591dd94ee1968bb029f450ffc1b	lys	dapH	0	r_OH_PBB_124_UBA412_00272		2,3,4,5-tetrahydropyridine-2,6-dicarboxylate N-acetyltransferase				76.6	curated2:C4L2D4	34.0	0.578723404255319	0	2,3,4,5-tetrahydropyridine-2,6-dicarboxylate N-acetyltransferase; EC 2.3.1.89; Tetrahydrodipicolinate N-acetyltransferase; THP acetyltransferase; Tetrahydropicolinate acetylase						SwissProt::Q06750	229.6	53.5	0.981566820276498
local__3f295591dd94ee1968bb029f450ffc1b	local	3f295591dd94ee1968bb029f450ffc1b	lys	dapH	0	r_OH_PBB_124_UBA412_00673		UDP-3-O-(3-hydroxymyristoyl)glucosamine N-acyltransferase				70.1	curated2:Q9K9H8	2025-03-30	0.7	0	2,3,4,5-tetrahydropyridine-2,6-dicarboxylate N-acetyltransferase; EC 2.3.1.89; Tetrahydrodipicolinate N-acetyltransferase; THP acetyltransferase; Tetrahydropicolinate acetylase						metacyc::MONOMER-18140	125.6	44.5	0.577358490566038
local__3f295591dd94ee1968bb029f450ffc1b	local	3f295591dd94ee1968bb029f450ffc1b	lys	dapH	0	r_OH_PBB_124_UBA412_01484		2,3,4,5-tetrahydropyridine-2,6-dicarboxylate N-acetyltransferase				69.7	curated2:Q5HPE5	31.0	0.658333333333333	0	2,3,4,5-tetrahydropyridine-2,6-dicarboxylate N-acetyltransferase; EC 2.3.1.89; Tetrahydrodipicolinate N-acetyltransferase; THP acetyltransferase; Tetrahydropicolinate acetylase						BRENDA::Q5HCZ5	124.0	43.2	0.839195979899497
local__3f295591dd94ee1968bb029f450ffc1b	local	3f295591dd94ee1968bb029f450ffc1b	lys	dapX	1	r_OH_PBB_124_UBA412_00924		Aromatic-amino-acid aminotransferase 2				276.9	SwissProt::P16524,metacyc::BSU14000-MONOMER	40.2	0.94910941475827	1	Probable N-acetyl-LL-diaminopimelate aminotransferase; Putative aminotransferase A; EC 2.6.1.-;; N-acetyl-L,L-diaminopimelate aminotransferase						BRENDA::O59096	295.4	41.4	0.969151670951157
local__3f295591dd94ee1968bb029f450ffc1b	local	3f295591dd94ee1968bb029f450ffc1b	lys	hcs	2	r_OH_PBB_124_UBA412_01569		putative homocitrate synthase AksA				460.3	SwissProt::Q57926	60.4	0.931034482758621	2	Homocitrate synthase AksA; (R)-homo(2)citrate synthase; (R)-homo(3)citrate synthase; EC 2.3.3.14; EC 2.3.3.-						BRENDA::Q58595,SwissProt::Q58595	375.2	48.8	0.739382239382239
local__3f295591dd94ee1968bb029f450ffc1b	local	3f295591dd94ee1968bb029f450ffc1b	lys	hcs	1	r_OH_PBB_124_UBA412_00800		2-isopropylmalate synthase				379.8	curated2:Q8TW28	49.9	0.959697732997481	1	Homocitrate synthase AksA; EC 2.3.3.14; (R)-homo(2)citrate synthase; EC 2.3.3.-; (R)-homo(3)citrate synthase; EC 2.3.3.-						BRENDA::Q58595,SwissProt::Q58595	543.5	52.7	0.986486486486487
local__3f295591dd94ee1968bb029f450ffc1b	local	3f295591dd94ee1968bb029f450ffc1b	lys	hcs	1	r_OH_PBB_124_UBA412_01518		(R)-citramalate synthase CimA				345.1	curated2:Q8TW28	48.1	0.931989924433249	1	Homocitrate synthase AksA; EC 2.3.3.14; (R)-homo(2)citrate synthase; EC 2.3.3.-; (R)-homo(3)citrate synthase; EC 2.3.3.-						BRENDA::Q58787,SwissProt::Q58787,metacyc::MONOMER-11899	545.4	55.5	1
local__3f295591dd94ee1968bb029f450ffc1b	local	3f295591dd94ee1968bb029f450ffc1b	lys	hicdh	1	r_OH_PBB_124_UBA412_01251		3-isopropylmalate/3-methylmalate dehydrogenase				311.6	SwissProt::Q58991,BRENDA::Q58991,metacyc::MONOMER-2004	50.0	0.994236311239193	1	Homoisocitrate dehydrogenase; HICDH; Homo(2)-isocitrate/homo(3)-isocitrate dehydrogenase; Isohomocitrate dehydrogenase; IHDH; NAD-dependent threo-isohomocitrate dehydrogenase; EC 1.1.1.87; EC 1.1.1.-;; methanogen homoaconitase (EC 4.2.1.114);; NAD-dependent <i>threo</i>-isocitrate dehydrogenase (EC 1.1.1.87)						SwissProt::Q58130,metacyc::MONOMER-13649	343.2	54.7	0.996996996996997
local__3f295591dd94ee1968bb029f450ffc1b	local	3f295591dd94ee1968bb029f450ffc1b	lys	hicdh	1	r_OH_PBB_124_UBA412_00311		3-isopropylmalate/3-methylmalate dehydrogenase				308.1	SwissProt::Q58991,BRENDA::Q58991,metacyc::MONOMER-2004	50.0	0.997118155619596	1	Homoisocitrate dehydrogenase; HICDH; Homo(2)-isocitrate/homo(3)-isocitrate dehydrogenase; Isohomocitrate dehydrogenase; IHDH; NAD-dependent threo-isohomocitrate dehydrogenase; EC 1.1.1.87; EC 1.1.1.-;; methanogen homoaconitase (EC 4.2.1.114);; NAD-dependent <i>threo</i>-isocitrate dehydrogenase (EC 1.1.1.87)						SwissProt::Q58130,metacyc::MONOMER-13649	369.0	59.2	0.996996996996997
local__3f295591dd94ee1968bb029f450ffc1b	local	3f295591dd94ee1968bb029f450ffc1b	lys	lysA	2	r_OH_PBB_124_UBA412_00041		Diaminopimelate decarboxylase				578.9	curated2:O27390	65.0	0.985981308411215	1	Diaminopimelate decarboxylase; DAP decarboxylase; DAPDC; EC 4.1.1.20	481.1	TIGR01048	0.992805755395683	2	lysA: diaminopimelate decarboxylase (EC 4.1.1.20)
local__3f295591dd94ee1968bb029f450ffc1b	local	3f295591dd94ee1968bb029f450ffc1b	lys	lysJ	1	r_OH_PBB_124_UBA412_00039		[LysW]-aminoadipate semialdehyde/glutamate semialdehyde transaminase				266.5	curated2:Q5JFW3	40.3	0.986187845303867	1	Putative [LysW]-aminoadipate semialdehyde/glutamate semialdehyde transaminase; EC 2.6.1.118; EC 2.6.1.124						BRENDA::B1XNF8	324.7	42.4	0.952153110047847
local__3f295591dd94ee1968bb029f450ffc1b	local	3f295591dd94ee1968bb029f450ffc1b	lys	lysJ	0	r_OH_PBB_124_UBA412_01373		Glutamate-1-semialdehyde 2,1-aminomutase				126.7	curated2:Q5JFW3	2025-05-31	0.848066298342541	0	Putative [LysW]-aminoadipate semialdehyde/glutamate semialdehyde transaminase; EC 2.6.1.118; EC 2.6.1.124						BRENDA::P30949	417.9	49.8	0.986046511627907
local__3f295591dd94ee1968bb029f450ffc1b	local	3f295591dd94ee1968bb029f450ffc1b	lys	lysN	0	r_OH_PBB_124_UBA412_00924		Aromatic-amino-acid aminotransferase 2				235.3	SwissProt::P58350,reanno::Smeli:SMc04386	35.6	0.946341463414634	0	Aspartate aminotransferase; AAT; AspAT; Putative 2-aminoadipate transaminase; Transaminase A; EC 2.6.1.1; EC 2.6.1.39;; 2-aminoadipate:2-oxoglutarate aminotransferase (EC 2.6.1.39)						BRENDA::O59096	295.4	41.4	0.969151670951157
local__3f295591dd94ee1968bb029f450ffc1b	local	3f295591dd94ee1968bb029f450ffc1b	lys	lysN	0	r_OH_PBB_124_UBA412_00039		[LysW]-aminoadipate semialdehyde/glutamate semialdehyde transaminase				201.4	SwissProt::Q88FI7,metacyc::G1G01-4375-MONOMER,reanno::Putida:PP_4108	2025-07-31	0.96875	0	2-aminoadipate transaminase; 2-aminoadipate aminotransferase; L-2AA aminotransferase; EC 2.6.1.39;; 4-aminobutyrate aminotransferase (EC 2.6.1.39);; 2-aminoadipate transaminase (EC 2.6.1.39)						BRENDA::B1XNF8	324.7	42.4	0.952153110047847
local__3f295591dd94ee1968bb029f450ffc1b	local	3f295591dd94ee1968bb029f450ffc1b	lys	lysN	0	r_OH_PBB_124_UBA412_01373		Glutamate-1-semialdehyde 2,1-aminomutase				147.1	SwissProt::Q88FI7,metacyc::G1G01-4375-MONOMER,reanno::Putida:PP_4108	33.7	0.709134615384615	0	2-aminoadipate transaminase; 2-aminoadipate aminotransferase; L-2AA aminotransferase; EC 2.6.1.39;; 4-aminobutyrate aminotransferase (EC 2.6.1.39);; 2-aminoadipate transaminase (EC 2.6.1.39)						BRENDA::P30949	417.9	49.8	0.986046511627907
local__3f295591dd94ee1968bb029f450ffc1b	local	3f295591dd94ee1968bb029f450ffc1b	lys	lysT	2	r_OH_PBB_124_UBA412_01570		Methanogen homoaconitase large subunit				451.8	BRENDA::Q58409,CharProtDB::CH_091727,SwissProt::Q58409,metacyc::MONOMER-2003	50.4	0.992857142857143	2	methanogen homoaconitase (EC 4.2.1.114);; homoaconitase; EC 4.2.1.-; EC 4.2.1.36;; Methanogen homoaconitase large subunit; HACN; Homoaconitate hydratase; EC 4.2.1.114;; homoaconitase &alpha; subunit (EC 4.2.1.36)						reanno::DvH:208495	379.0	44.7	0.992840095465394
local__3f295591dd94ee1968bb029f450ffc1b	local	3f295591dd94ee1968bb029f450ffc1b	lys	lysT	1	r_OH_PBB_124_UBA412_00313		Isopropylmalate/citramalate isomerase large subunit				461.1	curated2:O27668	51.0	0.981308411214953	1	Probable methanogen homoaconitase large subunit; HACN; EC 4.2.1.114; Homoaconitate hydratase						SwissProt::Q0QLE2,metacyc::MONOMER-13676	410.2	48.3	0.995238095238095
local__3f295591dd94ee1968bb029f450ffc1b	local	3f295591dd94ee1968bb029f450ffc1b	lys	lysU	1	r_OH_PBB_124_UBA412_00312		Isopropylmalate/citramalate isomerase small subunit				162.2	SwissProt::Q58667,metacyc::MONOMER-2005	50.9	0.929411764705882	1	Methanogen homoaconitase small subunit; HACN; Homoaconitate hydratase; EC 4.2.1.114;; homoaconitase &beta; subunit (EC 4.2.1.36)						BRENDA::Q58673,SwissProt::Q58673,metacyc::MONOMER-13648	195.3	57.2	0.946428571428571
local__3f295591dd94ee1968bb029f450ffc1b	local	3f295591dd94ee1968bb029f450ffc1b	lys	lysU	1	r_OH_PBB_124_UBA412_00588		Isopropylmalate/citramalate isomerase small subunit				161.8	SwissProt::Q58667,metacyc::MONOMER-2005	53.4	0.929411764705882	1	Methanogen homoaconitase small subunit; HACN; Homoaconitate hydratase; EC 4.2.1.114;; homoaconitase &beta; subunit (EC 4.2.1.36)						BRENDA::Q58673,SwissProt::Q58673,metacyc::MONOMER-13648	176.4	55.3	0.952380952380952
local__3f295591dd94ee1968bb029f450ffc1b	local	3f295591dd94ee1968bb029f450ffc1b	lys	lysY	1	r_OH_PBB_124_UBA412_00574		[LysW]-L-2-aminoadipate/[LysW]-L-glutamate phosphate reductase				271.9	BRENDA::Q5JFW1	43.5	0.996969696969697	1	[amino-group carrier protein]-5-phospho-L-glutamate reductase (EC 1.2.1.106)						SwissProt::Q93Z70	265.0	42.1	0.855361596009975
local__3f295591dd94ee1968bb029f450ffc1b	local	3f295591dd94ee1968bb029f450ffc1b	lys	lysZ	0	r_OH_PBB_124_UBA412_01249		[LysW]-aminoadipate/[LysW]-glutamate kinase				144.1	curated2:A9A1K7	34.2	0.940074906367041	0	Putative [LysW]-aminoadipate/[LysW]-glutamate kinase; EC 2.7.2.17; EC 2.7.2.19						BRENDA::Q9X2A4,SwissProt::Q9X2A4	298.9	53.4	0.975177304964539
local__3f295591dd94ee1968bb029f450ffc1b	local	3f295591dd94ee1968bb029f450ffc1b	met	asd	2	r_OH_PBB_124_UBA412_00834		Aspartate-semialdehyde dehydrogenase				365.5	SwissProt::Q57658,metacyc::MONOMER-20453	51.4	0.977401129943503	2	Aspartate-semialdehyde dehydrogenase; ASA dehydrogenase; ASADH; Aspartate-beta-semialdehyde dehydrogenase; EC 1.2.1.11;; aspartate-semialdehyde dehydrogenase monomer (EC 1.2.1.11)	476.7	TIGR00978	0.997076023391813	2	asd: aspartate-semialdehyde dehydrogenase (EC 1.2.1.11)	SwissProt::A4YEN2,metacyc::MONOMER-13726	255.4	39.6	0.971988795518207
local__3f295591dd94ee1968bb029f450ffc1b	local	3f295591dd94ee1968bb029f450ffc1b	met	asd-S-ferredoxin	0	r_OH_PBB_124_UBA412_01590		Polyferredoxin protein MvhB				55.8	reanno::Miya:8499492	2025-01-30	0.54421768707483	0	Homocysteine formation from aspartate semialdehyde (NIL/ferredoxin component)						TCDB::Q59575	379.0	48.4	0.994269340974212
local__3f295591dd94ee1968bb029f450ffc1b	local	3f295591dd94ee1968bb029f450ffc1b	met	asd-S-ferredoxin	0	r_OH_PBB_124_UBA412_01256		hypothetical protein				53.9	SwissProt::Q8TPT3	33.3	0.553846153846154	0	L-aspartate semialdehyde sulfurtransferase iron-sulfur subunit						BRENDA::O29309	326.6	39.1	0.966731898238748
local__3f295591dd94ee1968bb029f450ffc1b	local	3f295591dd94ee1968bb029f450ffc1b	met	asd-S-ferredoxin	0	r_OH_PBB_124_UBA412_01011		Polyferredoxin protein MvhB				59.3	predicted:A6UQ02	40.8	0.537878787878788	0	SubName: Full=4Fe-4S ferredoxin iron-sulfur binding domain protein {ECO:0000313|EMBL:ABR54574.1};						metacyc::MONOMER-21360	59.3	33.9	0.608695652173913
local__3f295591dd94ee1968bb029f450ffc1b	local	3f295591dd94ee1968bb029f450ffc1b	met	asd-S-perS	1	r_OH_PBB_124_UBA412_00379		hypothetical protein				115.9	predicted:F2LX84	33.6	0.953191489361702	1	SubName: Full=ApbE family lipoprotein {ECO:0000313|EMBL:AEA33142.1};
local__3f295591dd94ee1968bb029f450ffc1b	local	3f295591dd94ee1968bb029f450ffc1b	met	asd-S-transferase	0	r_OH_PBB_124_UBA412_00375		hypothetical protein				164.9	BRENDA::Q57564,SwissProt::Q57564	33.7	0.585461689587426	0	L-aspartate semialdehyde sulfurtransferase (EC 2.8.1.16);; L-aspartate semialdehyde sulfurtransferase; EC 2.8.1.16
local__3f295591dd94ee1968bb029f450ffc1b	local	3f295591dd94ee1968bb029f450ffc1b	met	asp-kinase	1	r_OH_PBB_124_UBA412_00831		putative aspartokinase				168.3	BRENDA::P08495,CharProtDB::CH_090825,SwissProt::P08495,metacyc::MONOMER-6561,metacyc::MONOMER-6562	2025-08-30	0.906862745098039	1	aspartate kinase (EC 2.7.2.4);; aspartate kinase 2; EC 2.7.2.4;; Aspartokinase 2; Aspartate kinase 2; Aspartokinase II; EC 2.7.2.4;; aspartate kinase II &alpha; subunit (EC 2.7.2.4);; aspartate kinase II &beta; subunit (EC 2.7.2.4)	307.3	TIGR00657	0.764705882352941	1	aspartate kinase (EC 2.7.2.4)
local__3f295591dd94ee1968bb029f450ffc1b	local	3f295591dd94ee1968bb029f450ffc1b	met	hom	1	r_OH_PBB_124_UBA412_00232		hypothetical protein				330.1	curated2:Q58997	50.6	0.985119047619048	1	Homoserine dehydrogenase; HDH; EC 1.1.1.3
local__3f295591dd94ee1968bb029f450ffc1b	local	3f295591dd94ee1968bb029f450ffc1b	met	hom	0	r_OH_PBB_124_UBA412_00831		putative aspartokinase				152.9	BRENDA::Q9WZ17	2025-08-30	0.502029769959405	0	homoserine dehydrogenase (EC 1.1.1.3); aspartate kinase (EC 2.7.2.4)						BRENDA::P08495,CharProtDB::CH_090825,SwissProt::P08495,metacyc::MONOMER-6561,metacyc::MONOMER-6562	168.3	2025-08-30	0.906862745098039
local__3f295591dd94ee1968bb029f450ffc1b	local	3f295591dd94ee1968bb029f450ffc1b	met	mesA	2	r_OH_PBB_124_UBA412_00621		Methionine synthase				248.1	SwissProt::P55299,metacyc::MONOMER-20454	41.2	1	2	Methionine synthase; Homocysteine methyltransferase; Methylcobalamin:homocysteine methyltransferase; EC 2.1.1.-;; MtrA-dependent methionine synthase						BRENDA::P25665,CharProtDB::CH_003938,ecocyc::HOMOCYSMET-MONOMER,metacyc::HOMOCYSMET-MONOMER	105.1	2025-03-31	0.401062416998672
local__3f295591dd94ee1968bb029f450ffc1b	local	3f295591dd94ee1968bb029f450ffc1b	met	metA	1	r_OH_PBB_124_UBA412_00236		Homoserine O-acetyltransferase				380.2	SwissProt::D0L1T6	50.7	0.878411910669975	1	Homoserine O-succinyltransferase; HST; Homoserine transsuccinylase; HTS; EC 2.3.1.46						SwissProt::D3E3E4	681.4	65.8	0.997959183673469
local__3f295591dd94ee1968bb029f450ffc1b	local	3f295591dd94ee1968bb029f450ffc1b	met	metB	0	r_OH_PBB_124_UBA412_00732		O-succinylhomoserine sulfhydrylase				253.8	reanno::HerbieS:HSERO_RS16440	36.1	0.995157384987893	0	O-succinylhomoserine sulfhydrylase (EC 2.5.1.48)						SwissProt::Q9WZY4	516.5	60.8	0.983720930232558
local__3f295591dd94ee1968bb029f450ffc1b	local	3f295591dd94ee1968bb029f450ffc1b	met	metC	0	r_OH_PBB_124_UBA412_00732		O-succinylhomoserine sulfhydrylase				274.6	SwissProt::Q83A83	39.1	0.992248062015504	0	Cystathionine beta-lyase; CBL; Beta-cystathionase; Cysteine lyase; Cysteine-S-conjugate beta-lyase; EC 4.4.1.13						SwissProt::Q9WZY4	516.5	60.8	0.983720930232558
local__3f295591dd94ee1968bb029f450ffc1b	local	3f295591dd94ee1968bb029f450ffc1b	met	metC	0	r_OH_PBB_124_UBA412_00924		Aromatic-amino-acid aminotransferase 2				156.0	BRENDA::Q16773,SwissProt::Q16773,metacyc::HS10240-MONOMER	2025-06-30	0.753554502369668	0	kynurenine-oxoglutarate transaminase (EC 2.6.1.7);; Kynurenine--oxoglutarate transaminase 1; Cysteine-S-conjugate beta-lyase; Glutamine transaminase K; GTK; Glutamine--phenylpyruvate transaminase; Kynurenine aminotransferase 1; Kynurenine aminotransferase I; KATI; Kynurenine--oxoglutarate transaminase I; EC 2.6.1.7; EC 4.4.1.13; EC 2.6.1.64;; kynurenine aminotransferase I subunit (EC 2.6.1.117; E…						BRENDA::O59096	295.4	41.4	0.969151670951157
local__3f295591dd94ee1968bb029f450ffc1b	local	3f295591dd94ee1968bb029f450ffc1b	met	metX	2	r_OH_PBB_124_UBA412_00236		Homoserine O-acetyltransferase				681.4	SwissProt::D3E3E4	65.8	0.997959183673469	2	Homoserine O-acetyltransferase; HAT; Homoserine transacetylase; HTA; EC 2.3.1.31	477.9	TIGR01392	0.991452991452991	2	metX: homoserine O-acetyltransferase (EC 2.3.1.31)
local__3f295591dd94ee1968bb029f450ffc1b	local	3f295591dd94ee1968bb029f450ffc1b	met	metY	2	r_OH_PBB_124_UBA412_00732		O-succinylhomoserine sulfhydrylase				516.5	SwissProt::Q9WZY4	60.8	0.983720930232558	2	O-acetyl-L-homoserine sulfhydrylase; OAH sulfhydrylase; O-acetylhomoserine thiolase; EC 2.5.1.-						SwissProt::W7MS09	409.8	49.5	0.967667436489607
local__3f295591dd94ee1968bb029f450ffc1b	local	3f295591dd94ee1968bb029f450ffc1b	met	metZ	0	r_OH_PBB_124_UBA412_00732		O-succinylhomoserine sulfhydrylase				253.8	reanno::HerbieS:HSERO_RS16440	36.1	0.995157384987893	0	O-succinylhomoserine sulfhydrylase (EC 2.5.1.48)						SwissProt::Q9WZY4	516.5	60.8	0.983720930232558
local__3f295591dd94ee1968bb029f450ffc1b	local	3f295591dd94ee1968bb029f450ffc1b	met	split_metE_2	0	r_OH_PBB_124_UBA412_00621		Methionine synthase				112.5	predicted:G0EFB7_PYRF1	31.4	0.601769911504425	0	RecName: Full=Methionine synthase {ECO:0000256|HAMAP-Rule:MF_00288}; EC=2.1.1.- {ECO:0000256|HAMAP-Rule:MF_00288}; AltName: Full=Homocysteine methyltransferase {ECO:0000256|HAMAP-Rule:MF_00288};						SwissProt::P55299,metacyc::MONOMER-20454	248.1	41.2	1
local__3f295591dd94ee1968bb029f450ffc1b	local	3f295591dd94ee1968bb029f450ffc1b	phe	PPYAT	2	r_OH_PBB_124_UBA412_00187		2-aminoethylphosphonate--pyruvate transaminase				382.5	metacyc::MONOMER-15919	51.9	0.94025974025974	2	phosphoserine aminotransferase monomer (EC 2.6.1.1; EC 2.6.1.52)						SwissProt::Q9X1C0	317.4	45.7	0.9453125
local__3f295591dd94ee1968bb029f450ffc1b	local	3f295591dd94ee1968bb029f450ffc1b	phe	PPYAT	2	r_OH_PBB_124_UBA412_01125		Putative branched-chain-amino-acid aminotransferase				338.6	CharProtDB::CH_024500,ecocyc::BRANCHED-CHAINAMINOTRANSFER-MONOMER,metacyc::BRANCHED-CHAINAMINOTRANSFER-MONOMER	52.0	0.970873786407767	2	branched-chain-amino-acid aminotransferase; EC 2.6.1.42;; branched-chain-amino-acid aminotransferase (EC 2.6.1.1; EC 2.6.1.57; EC 2.6.1.27; EC 2.6.1.42; EC 2.6.1.6);; branched-chain-amino-acid aminotransferase (EC 2.6.1.1; EC 2.6.1.42; EC 2.6.1.6)
local__3f295591dd94ee1968bb029f450ffc1b	local	3f295591dd94ee1968bb029f450ffc1b	phe	PPYAT	2	r_OH_PBB_124_UBA412_00924		Aromatic-amino-acid aminotransferase 2				295.4	BRENDA::O59096	41.4	0.969151670951157	2	aromatic-amino-acid transaminase (EC 2.6.1.57)						SwissProt::P16524,metacyc::BSU14000-MONOMER	276.9	40.2	0.94910941475827
local__3f295591dd94ee1968bb029f450ffc1b	local	3f295591dd94ee1968bb029f450ffc1b	phe	PPYAT	1	r_OH_PBB_124_UBA412_01728		Histidinol-phosphate aminotransferase				201.8	metacyc::BSU22620-MONOMER	31.9	1	1	histidinol-phosphate aminotransferase; tyrosine/phenylalanine aminotransferase (promiscuous) (EC 2.6.1.1; EC 2.6.1.9)						reanno::DvH:206463	193.0	2025-05-31	0.96514745308311
local__3f295591dd94ee1968bb029f450ffc1b	local	3f295591dd94ee1968bb029f450ffc1b	phe	PPYAT	0	r_OH_PBB_124_UBA412_01373		Glutamate-1-semialdehyde 2,1-aminomutase				198.0	SwissProt::H8WR05,BRENDA::H8WR05	32.4	0.912442396313364	0	Beta-phenylalanine transaminase; Aromatic beta-amino acid aminotransferase; Beta-phenylalanine aminotransferase; VpAT; EC 2.6.1.-;; tyrosine transaminase (EC 2.6.1.5)						BRENDA::P30949	417.9	49.8	0.986046511627907
local__3f295591dd94ee1968bb029f450ffc1b	local	3f295591dd94ee1968bb029f450ffc1b	phe	aro-dehydratase	0	r_OH_PBB_124_UBA412_00512		Prephenate dehydratase				171.4	SwissProt::D3U716,BRENDA::D3U716	38.5	0.713197969543147	0	Arogenate dehydratase 2; PhADT2; Prephenate dehydratase ADT3; EC 4.2.1.91; EC 4.2.1.51;; arogenate dehydratase (EC 4.2.1.91)
local__3f295591dd94ee1968bb029f450ffc1b	local	3f295591dd94ee1968bb029f450ffc1b	phe	cmutase	2	r_OH_PBB_124_UBA412_01342		hypothetical protein				68.6	SwissProt::Q57696	43.2	0.888888888888889	2	Chorismate mutase; CM; Monofunctional chorismate mutase AroQ(f); EC 5.4.99.5	62.2	PF01817	1	2	CM_2
local__3f295591dd94ee1968bb029f450ffc1b	local	3f295591dd94ee1968bb029f450ffc1b	phe	cmutase	1	r_OH_PBB_124_UBA412_00512		Prephenate dehydratase				197.2	SwissProt::P27603	42.0	0.728767123287671	1	Bifunctional chorismate mutase/prephenate dehydratase; Chorismate mutase-prephenate dehydratase; P-protein; EC 5.4.99.5; EC 4.2.1.51						SwissProt::Q58054	188.3	43.9	1
local__3f295591dd94ee1968bb029f450ffc1b	local	3f295591dd94ee1968bb029f450ffc1b	phe	cmutase	0	r_OH_PBB_124_UBA412_00086		Anthranilate synthase component 1				135.2	BRENDA::P9WFX1,SwissProt::P9WFX1	32.5	0.56	0	isochorismate lyase (EC 4.2.99.21); isochorismate synthase (EC 5.4.4.2);; Salicylate synthase; Chorismate mutase; CM; Isochorismate synthase/isochorismate lyase; Mycobactin synthase protein; EC 5.4.99.5; EC 4.2.99.21; EC 5.4.4.2						BRENDA::P20580,SwissProt::P20580,metacyc::MONOMER-16005	384.8	41.1	0.997967479674797
local__3f295591dd94ee1968bb029f450ffc1b	local	3f295591dd94ee1968bb029f450ffc1b	phe	preph-dehydratase	2	r_OH_PBB_124_UBA412_00512		Prephenate dehydratase				188.3	SwissProt::Q58054	43.9	1	2	Prephenate dehydratase; PDT; MjPDT; EC 4.2.1.51
local__3f295591dd94ee1968bb029f450ffc1b	local	3f295591dd94ee1968bb029f450ffc1b	phe	ptransferase	0	r_OH_PBB_124_UBA412_00924		Aromatic-amino-acid aminotransferase 2				243.4	BRENDA::Q56232,CharProtDB::CH_088628,SwissProt::Q56232	36.7	0.950649350649351	0	aspartate-prephenate aminotransferase (EC 2.6.1.78);; aspartate transaminase; EC 2.6.1.1;; Aspartate/prephenate aminotransferase; AspAT / PAT; Transaminase A; EC 2.6.1.1; EC 2.6.1.78						SwissProt::P16524,metacyc::BSU14000-MONOMER	276.9	40.2	0.94910941475827
local__3f295591dd94ee1968bb029f450ffc1b	local	3f295591dd94ee1968bb029f450ffc1b	phe	ptransferase	0	r_OH_PBB_124_UBA412_01125		Putative branched-chain-amino-acid aminotransferase				186.8	BRENDA::P54691	37.7	0.954098360655738	0	branched-chain-amino-acid transaminase (EC 2.6.1.42); glutamate-prephenate aminotransferase (EC 2.6.1.79)						metacyc::MONOMER-11914	409.1	60.5	0.977124183006536
local__3f295591dd94ee1968bb029f450ffc1b	local	3f295591dd94ee1968bb029f450ffc1b	pro	OAT	1	r_OH_PBB_124_UBA412_00039		[LysW]-aminoadipate semialdehyde/glutamate semialdehyde transaminase				294.3	SwissProt::P38021	40.5	0.962593516209476	1	Ornithine aminotransferase; OAT; Ornithine--oxo-acid aminotransferase; EC 2.6.1.13						BRENDA::B1XNF8	324.7	42.4	0.952153110047847
local__3f295591dd94ee1968bb029f450ffc1b	local	3f295591dd94ee1968bb029f450ffc1b	pro	OAT	0	r_OH_PBB_124_UBA412_01373		Glutamate-1-semialdehyde 2,1-aminomutase				136.3	metacyc::MONOMER-16810	31.4	0.61965811965812	0	ornithine &delta;-aminotransferase (EC 2.6.1.13)						BRENDA::P30949	417.9	49.8	0.986046511627907
local__3f295591dd94ee1968bb029f450ffc1b	local	3f295591dd94ee1968bb029f450ffc1b	pro	argA	2	r_OH_PBB_124_UBA412_01242		Glutamate N-acetyltransferase				310.5	SwissProt::Q9K8V3	42.2	1	2	Arginine biosynthesis bifunctional protein ArgJ; EC 2.3.1.35; EC 2.3.1.1
local__3f295591dd94ee1968bb029f450ffc1b	local	3f295591dd94ee1968bb029f450ffc1b	pro	argB	2	r_OH_PBB_124_UBA412_01249		[LysW]-aminoadipate/[LysW]-glutamate kinase				298.9	BRENDA::Q9X2A4,SwissProt::Q9X2A4	53.4	0.975177304964539	2	acetylglutamate kinase (EC 2.7.2.8);; Acetylglutamate kinase; N-acetyl-L-glutamate 5-phosphotransferase; NAG kinase; NAGK; EC 2.7.2.8	254.2	TIGR00761	0.995670995670996	2	argB: acetylglutamate kinase (EC 2.7.2.8)
local__3f295591dd94ee1968bb029f450ffc1b	local	3f295591dd94ee1968bb029f450ffc1b	pro	argC	1	r_OH_PBB_124_UBA412_00574		[LysW]-L-2-aminoadipate/[LysW]-L-glutamate phosphate reductase				503.4	curated2:A5ULI7	69.9	1	1	N-acetyl-gamma-glutamyl-phosphate reductase; AGPR; EC 1.2.1.38; N-acetyl-glutamate semialdehyde dehydrogenase; NAGSA dehydrogenase	420.2	TIGR01850	0.997101449275362	1	argC: N-acetyl-gamma-glutamyl-phosphate reductase (EC 1.2.1.38)	BRENDA::Q5JFW1	271.9	43.5	0.996969696969697
local__3f295591dd94ee1968bb029f450ffc1b	local	3f295591dd94ee1968bb029f450ffc1b	pro	argD	2	r_OH_PBB_124_UBA412_00039		[LysW]-aminoadipate semialdehyde/glutamate semialdehyde transaminase				324.7	BRENDA::B1XNF8	42.4	0.952153110047847	2	acetylornithine transaminase (EC 2.6.1.11); 4-aminobutyrate-2-oxoglutarate transaminase (EC 2.6.1.19)
local__3f295591dd94ee1968bb029f450ffc1b	local	3f295591dd94ee1968bb029f450ffc1b	pro	argD	0	r_OH_PBB_124_UBA412_01373		Glutamate-1-semialdehyde 2,1-aminomutase				162.5	curated2:Q8FTN2	34.6	0.798507462686567	0	Acetylornithine aminotransferase; ACOAT; EC 2.6.1.11						BRENDA::P30949	417.9	49.8	0.986046511627907
local__3f295591dd94ee1968bb029f450ffc1b	local	3f295591dd94ee1968bb029f450ffc1b	pro	argJ	2	r_OH_PBB_124_UBA412_01242		Glutamate N-acetyltransferase				384.0	SwissProt::Q57645	50.9	1	2	Glutamate N-acetyltransferase; Ornithine acetyltransferase; OATase; Ornithine transacetylase; EC 2.3.1.35
local__3f295591dd94ee1968bb029f450ffc1b	local	3f295591dd94ee1968bb029f450ffc1b	pro	cyclodeaminase	2	r_OH_PBB_124_UBA412_00634		putative protein				446.0	uniprot:Q6LXX7	54.4	0.987951807228916	2	RecName: Full=LOR/SDH bifunctional enzyme conserved domain-containing protein {ECO:0000259|Pfam:PF04455};
local__3f295591dd94ee1968bb029f450ffc1b	local	3f295591dd94ee1968bb029f450ffc1b	pro	lysJ	1	r_OH_PBB_124_UBA412_00039		[LysW]-aminoadipate semialdehyde/glutamate semialdehyde transaminase				266.5	curated2:Q5JFW3	40.3	0.986187845303867	1	Putative [LysW]-aminoadipate semialdehyde/glutamate semialdehyde transaminase; EC 2.6.1.118; EC 2.6.1.124						BRENDA::B1XNF8	324.7	42.4	0.952153110047847
local__3f295591dd94ee1968bb029f450ffc1b	local	3f295591dd94ee1968bb029f450ffc1b	pro	lysJ	0	r_OH_PBB_124_UBA412_01373		Glutamate-1-semialdehyde 2,1-aminomutase				126.7	curated2:Q5JFW3	2025-05-31	0.848066298342541	0	Putative [LysW]-aminoadipate semialdehyde/glutamate semialdehyde transaminase; EC 2.6.1.118; EC 2.6.1.124						BRENDA::P30949	417.9	49.8	0.986046511627907
local__3f295591dd94ee1968bb029f450ffc1b	local	3f295591dd94ee1968bb029f450ffc1b	pro	lysY	1	r_OH_PBB_124_UBA412_00574		[LysW]-L-2-aminoadipate/[LysW]-L-glutamate phosphate reductase				271.9	BRENDA::Q5JFW1	43.5	0.996969696969697	1	[amino-group carrier protein]-5-phospho-L-glutamate reductase (EC 1.2.1.106)						SwissProt::Q93Z70	265.0	42.1	0.855361596009975
local__3f295591dd94ee1968bb029f450ffc1b	local	3f295591dd94ee1968bb029f450ffc1b	pro	lysZ	0	r_OH_PBB_124_UBA412_01249		[LysW]-aminoadipate/[LysW]-glutamate kinase				144.1	curated2:A9A1K7	34.2	0.940074906367041	0	Putative [LysW]-aminoadipate/[LysW]-glutamate kinase; EC 2.7.2.17; EC 2.7.2.19						BRENDA::Q9X2A4,SwissProt::Q9X2A4	298.9	53.4	0.975177304964539
local__3f295591dd94ee1968bb029f450ffc1b	local	3f295591dd94ee1968bb029f450ffc1b	pro	proB	0	r_OH_PBB_124_UBA412_00992		Uridylate kinase				63.2	curated2:Q1WRR5	2025-01-31	0.535580524344569	0	Glutamate 5-kinase; EC 2.7.2.11; Gamma-glutamyl kinase; GK						SwissProt::Q8U122,BRENDA::Q8U122	177.9	44.8	0.991111111111111
local__3f295591dd94ee1968bb029f450ffc1b	local	3f295591dd94ee1968bb029f450ffc1b	pro	proC	1	r_OH_PBB_124_UBA412_00203		Pyrroline-5-carboxylate reductase				180.6	curated2:P22350	39.5	0.972111553784861	1	Pyrroline-5-carboxylate reductase; P5C reductase; P5CR; EC 1.5.1.2; PCA reductase
local__3f295591dd94ee1968bb029f450ffc1b	local	3f295591dd94ee1968bb029f450ffc1b	ser	serA	2	r_OH_PBB_124_UBA412_01671		Glyoxylate/hydroxypyruvate reductase B				481.1	uniprot:Q6LWW6	46.5	0.996175908221797	2	RecName: Full=D-3-phosphoglycerate dehydrogenase {ECO:0000256|RuleBase:RU363003}; EC=1.1.1.95 {ECO:0000256|RuleBase:RU363003};	660.3	TIGR01327	0.998095238095238	2	serA: phosphoglycerate dehydrogenase (EC 1.1.1.95)
local__3f295591dd94ee1968bb029f450ffc1b	local	3f295591dd94ee1968bb029f450ffc1b	ser	serB	2	r_OH_PBB_124_UBA412_01566		hypothetical protein				195.7	SwissProt::Q58989,BRENDA::Q58989	47.6	0.976303317535545	2	Phosphoserine phosphatase; PSP; PSPase; O-phosphoserine phosphohydrolase; EC 3.1.3.3;; phosphoserine phosphatase (EC 3.1.3.3)	253.9	TIGR00338	0.940639269406393	2	serB: phosphoserine phosphatase SerB (EC 3.1.3.3)
local__3f295591dd94ee1968bb029f450ffc1b	local	3f295591dd94ee1968bb029f450ffc1b	ser	serB	0	r_OH_PBB_124_UBA412_00187		2-aminoethylphosphonate--pyruvate transaminase				183.3	uniprot:F9VNX9	33.5	0.903225806451613	0	SubName: Full=Phosphoserine aminotransferase {ECO:0000313|EMBL:BAK54487.1}; EC=2.6.1.52 {ECO:0000313|EMBL:BAK54487.1};						metacyc::MONOMER-15919	382.5	51.9	0.94025974025974
local__3f295591dd94ee1968bb029f450ffc1b	local	3f295591dd94ee1968bb029f450ffc1b	ser	serB	0	r_OH_PBB_124_UBA412_01671		Glyoxylate/hydroxypyruvate reductase B				176.8	reanno::Cola:Echvi_2777	32.0	0.550793650793651	0	fused D-3-phosphoglycerate dehydrogenase / phosphoserine phosphatase (EC 1.1.1.95; EC 3.1.3.3)						metacyc::SGL_RS08600-MONOMER	428.7	42.6	0.945848375451264
local__3f295591dd94ee1968bb029f450ffc1b	local	3f295591dd94ee1968bb029f450ffc1b	ser	serC	2	r_OH_PBB_124_UBA412_00187		2-aminoethylphosphonate--pyruvate transaminase				382.5	metacyc::MONOMER-15919	51.9	0.94025974025974	2	phosphoserine aminotransferase monomer (EC 2.6.1.1; EC 2.6.1.52)						SwissProt::Q9X1C0	317.4	45.7	0.9453125
local__3f295591dd94ee1968bb029f450ffc1b	local	3f295591dd94ee1968bb029f450ffc1b	thr	asd	2	r_OH_PBB_124_UBA412_00834		Aspartate-semialdehyde dehydrogenase				365.5	SwissProt::Q57658,metacyc::MONOMER-20453	51.4	0.977401129943503	2	Aspartate-semialdehyde dehydrogenase; ASA dehydrogenase; ASADH; Aspartate-beta-semialdehyde dehydrogenase; EC 1.2.1.11;; aspartate-semialdehyde dehydrogenase monomer (EC 1.2.1.11)	476.7	TIGR00978	0.997076023391813	2	asd: aspartate-semialdehyde dehydrogenase (EC 1.2.1.11)	SwissProt::A4YEN2,metacyc::MONOMER-13726	255.4	39.6	0.971988795518207
local__3f295591dd94ee1968bb029f450ffc1b	local	3f295591dd94ee1968bb029f450ffc1b	thr	asp-kinase	1	r_OH_PBB_124_UBA412_00831		putative aspartokinase				168.3	BRENDA::P08495,CharProtDB::CH_090825,SwissProt::P08495,metacyc::MONOMER-6561,metacyc::MONOMER-6562	2025-08-30	0.906862745098039	1	aspartate kinase (EC 2.7.2.4);; aspartate kinase 2; EC 2.7.2.4;; Aspartokinase 2; Aspartate kinase 2; Aspartokinase II; EC 2.7.2.4;; aspartate kinase II &alpha; subunit (EC 2.7.2.4);; aspartate kinase II &beta; subunit (EC 2.7.2.4)	307.3	TIGR00657	0.764705882352941	1	aspartate kinase (EC 2.7.2.4)
local__3f295591dd94ee1968bb029f450ffc1b	local	3f295591dd94ee1968bb029f450ffc1b	thr	hom	1	r_OH_PBB_124_UBA412_00232		hypothetical protein				330.1	curated2:Q58997	50.6	0.985119047619048	1	Homoserine dehydrogenase; HDH; EC 1.1.1.3
local__3f295591dd94ee1968bb029f450ffc1b	local	3f295591dd94ee1968bb029f450ffc1b	thr	hom	0	r_OH_PBB_124_UBA412_00831		putative aspartokinase				152.9	BRENDA::Q9WZ17	2025-08-30	0.502029769959405	0	homoserine dehydrogenase (EC 1.1.1.3); aspartate kinase (EC 2.7.2.4)						BRENDA::P08495,CharProtDB::CH_090825,SwissProt::P08495,metacyc::MONOMER-6561,metacyc::MONOMER-6562	168.3	2025-08-30	0.906862745098039
local__3f295591dd94ee1968bb029f450ffc1b	local	3f295591dd94ee1968bb029f450ffc1b	thr	homK	2	r_OH_PBB_124_UBA412_00231		2,3-bisphosphoglycerate-independent phosphoglycerate mutase 1				381.7	uniprot:Q8PX04	49.3	1	2	RecName: Full=2,3-bisphosphoglycerate-independent phosphoglycerate mutase; Short=BPG-independent PGAM; Short=Phosphoglyceromutase; Short=aPGAM; EC=5.4.2.12;						BRENDA::A0A1D3TXG7	310.8	42.3	0.955223880597015
local__3f295591dd94ee1968bb029f450ffc1b	local	3f295591dd94ee1968bb029f450ffc1b	thr	homK	0	r_OH_PBB_124_UBA412_01732		2,3-bisphosphoglycerate-independent phosphoglycerate mutase 1				237.3	uniprot:Q8PX04	34.1	0.994962216624685	0	RecName: Full=2,3-bisphosphoglycerate-independent phosphoglycerate mutase; Short=BPG-independent PGAM; Short=Phosphoglyceromutase; Short=aPGAM; EC=5.4.2.12;						BRENDA::Q59007,SwissProt::Q59007	424.5	50.7	0.990267639902676
local__3f295591dd94ee1968bb029f450ffc1b	local	3f295591dd94ee1968bb029f450ffc1b	thr	thrC	2	r_OH_PBB_124_UBA412_01200		Threonine synthase				470.7	CharProtDB::CH_107419,SwissProt::Q8TQD4	58.9	0.987654320987654	2	threonine synthase; EC 4.2.3.1;; Threonine synthase; TS; EC 4.2.3.1	365.8	TIGR00260	0.997058823529412	2	thrC: threonine synthase (EC 4.2.3.1)	BRENDA::P29848	70.9	2025-08-31	0.653465346534653
local__3f295591dd94ee1968bb029f450ffc1b	local	3f295591dd94ee1968bb029f450ffc1b	trp	IGPS	2	r_OH_PBB_124_UBA412_01624		Indole-3-glycerol phosphate synthase				172.9	uniprot:TRPC_BACTN	40.3	0.976923076923077	2	RecName: Full=Indole-3-glycerol phosphate synthase {ECO:0000255|HAMAP-Rule:MF_00134}; Short=IGPS {ECO:0000255|HAMAP-Rule:MF_00134}; EC=4.1.1.48 {ECO:0000255|HAMAP-Rule:MF_00134};
local__3f295591dd94ee1968bb029f450ffc1b	local	3f295591dd94ee1968bb029f450ffc1b	trp	PRAI	1	r_OH_PBB_124_UBA412_00576		Imidazole glycerol phosphate synthase subunit HisF				133.7	BRENDA::P16250,SwissProt::P16250	32.1	0.983333333333333	1	phosphoribosylanthranilate isomerase (EC 5.3.1.24);; Phosphoribosyl isomerase A; 1-(5-phosphoribosyl)-5-[(5-phosphoribosylamino)methylideneamino] imidazole-4-carboxamide isomerase; N-(5'-phosphoribosyl)anthranilate isomerase; PRAI; Phosphoribosylformimino-5-aminoimidazole carboxamide ribotide isomerase; EC 5.3.1.16; EC 5.3.1.24
local__3f295591dd94ee1968bb029f450ffc1b	local	3f295591dd94ee1968bb029f450ffc1b	trp	PRAI	1	r_OH_PBB_124_UBA412_01623		N-(5'-phosphoribosyl)anthranilate isomerase				173.7	curated2:Q97EF4	46.0	1	1	N-(5'-phosphoribosyl)anthranilate isomerase; PRAI; EC 5.3.1.24
local__3f295591dd94ee1968bb029f450ffc1b	local	3f295591dd94ee1968bb029f450ffc1b	trp	PRAI	0	r_OH_PBB_124_UBA412_01624		Indole-3-glycerol phosphate synthase				147.5	BRENDA::P00909,ecocyc::PRAI-IGPS,metacyc::PRAI-IGPS	36.0	0.554083885209713	0	phosphoribosylanthranilate isomerase (EC 5.3.1.24);; fused indole-3-glycerol phosphate synthase/phosphoribosylanthranilate isomerase (EC 4.1.1.48; EC 5.3.1.24);; fused indole-3-glycerol phosphate synthase/phosphoribosylanthranilate isomerase (EC 4.1.1.48; EC 5.3.1.24)						BRENDA::A1KJ27,BRENDA::A5U2W7,BRENDA::P9WFX7	166.0	36.9	0.930147058823529
local__3f295591dd94ee1968bb029f450ffc1b	local	3f295591dd94ee1968bb029f450ffc1b	trp	trpA	2	r_OH_PBB_124_UBA412_01621		Tryptophan synthase alpha chain				183.3	metacyc::MONOMER-3561,BRENDA::Q9YGA9	39.1	0.97609561752988	1	tryptophan synthase subunit &alpha; (EC 4.1.2.8);; tryptophan synthase (subunit 1/2) (EC 4.2.1.20)	302.5	TIGR00262	0.96875	2	trpA: tryptophan synthase, alpha subunit (EC 4.2.1.20)
local__3f295591dd94ee1968bb029f450ffc1b	local	3f295591dd94ee1968bb029f450ffc1b	trp	trpB	2	r_OH_PBB_124_UBA412_01622		Tryptophan synthase beta chain 1				130.6	uniprot:P50383	31.2	0.901176470588235	1	RecName: Full=Tryptophan synthase beta chain 1; EC=4.2.1.20;	649.5	TIGR00263	0.997402597402597	2	trpB: tryptophan synthase, beta subunit (EC 4.2.1.20)
local__3f295591dd94ee1968bb029f450ffc1b	local	3f295591dd94ee1968bb029f450ffc1b	trp	trpD_1	2	r_OH_PBB_124_UBA412_00087		Anthranilate synthase component 2				194.9	SwissProt::P28819,metacyc::BSU00750-MONOMER	47.3	0.969072164948454	2	Aminodeoxychorismate/anthranilate synthase component 2; ADC synthase; ADCS; 4-amino-4-deoxychorismate synthase component 2; Aminodeoxychorismate synthase, glutamine amidotransferase component; EC 2.6.1.85; EC 4.1.3.27;; 4-amino-4-deoxychorismate synthase; anthranilate synthase (subunit II) (EC 2.6.1.123)	196.6	TIGR00566	0.989583333333333	2	glutamine amidotransferase of anthranilate synthase or aminodeoxychorismate synthase
local__3f295591dd94ee1968bb029f450ffc1b	local	3f295591dd94ee1968bb029f450ffc1b	trp	trpD_1	0	r_OH_PBB_124_UBA412_01529		GMP synthase [glutamine-hydrolyzing] subunit A				102.1	curated2:Q57690	35.9	0.852791878172589	0	Anthranilate synthase component 2; AS; ASII; EC 4.1.3.27; Anthranilate synthase, GATase component; Anthranilate synthase, glutamine amidotransferase component						BRENDA::O59071	189.5	49.5	0.973544973544973
local__3f295591dd94ee1968bb029f450ffc1b	local	3f295591dd94ee1968bb029f450ffc1b	trp	trpD_1	0	r_OH_PBB_124_UBA412_00821		Carbamoyl-phosphate synthase small chain				68.2	curated2:Q9YGB2	30.0	0.75	0	Anthranilate synthase component 2; AS; ASII; EC 4.1.3.27; Anthranilate synthase, GATase component; Anthranilate synthase, glutamine amidotransferase component						SwissProt::P25993,metacyc::BSU15510-MONOMER	303.9	44.8	0.964285714285714
local__3f295591dd94ee1968bb029f450ffc1b	local	3f295591dd94ee1968bb029f450ffc1b	trp	trpE	2	r_OH_PBB_124_UBA412_00086		Anthranilate synthase component 1				384.8	BRENDA::P20580,SwissProt::P20580,metacyc::MONOMER-16005	41.1	0.997967479674797	2	anthranilate synthase (subunit 1/2) (EC 4.1.3.27);; Anthranilate synthase component 1; AS; ASI; EC 4.1.3.27;; anthranilate synthase &alpha; subunit (EC 4.1.3.27)	535.6	TIGR00564	0.995604395604396	2	trpE: anthranilate synthase component I (EC 4.1.3.27)
local__3f295591dd94ee1968bb029f450ffc1b	local	3f295591dd94ee1968bb029f450ffc1b	tyr	cmutase	2	r_OH_PBB_124_UBA412_01342		hypothetical protein				68.6	SwissProt::Q57696	43.2	0.888888888888889	2	Chorismate mutase; CM; Monofunctional chorismate mutase AroQ(f); EC 5.4.99.5	62.2	PF01817	1	2	CM_2
local__3f295591dd94ee1968bb029f450ffc1b	local	3f295591dd94ee1968bb029f450ffc1b	tyr	cmutase	1	r_OH_PBB_124_UBA412_00512		Prephenate dehydratase				197.2	SwissProt::P27603	42.0	0.728767123287671	1	Bifunctional chorismate mutase/prephenate dehydratase; Chorismate mutase-prephenate dehydratase; P-protein; EC 5.4.99.5; EC 4.2.1.51						SwissProt::Q58054	188.3	43.9	1
local__3f295591dd94ee1968bb029f450ffc1b	local	3f295591dd94ee1968bb029f450ffc1b	tyr	cmutase	0	r_OH_PBB_124_UBA412_00086		Anthranilate synthase component 1				135.2	BRENDA::P9WFX1,SwissProt::P9WFX1	32.5	0.56	0	isochorismate lyase (EC 4.2.99.21); isochorismate synthase (EC 5.4.4.2);; Salicylate synthase; Chorismate mutase; CM; Isochorismate synthase/isochorismate lyase; Mycobactin synthase protein; EC 5.4.99.5; EC 4.2.99.21; EC 5.4.4.2						BRENDA::P20580,SwissProt::P20580,metacyc::MONOMER-16005	384.8	41.1	0.997967479674797
local__3f295591dd94ee1968bb029f450ffc1b	local	3f295591dd94ee1968bb029f450ffc1b	tyr	ptransferase	0	r_OH_PBB_124_UBA412_00924		Aromatic-amino-acid aminotransferase 2				243.4	BRENDA::Q56232,CharProtDB::CH_088628,SwissProt::Q56232	36.7	0.950649350649351	0	aspartate-prephenate aminotransferase (EC 2.6.1.78);; aspartate transaminase; EC 2.6.1.1;; Aspartate/prephenate aminotransferase; AspAT / PAT; Transaminase A; EC 2.6.1.1; EC 2.6.1.78						SwissProt::P16524,metacyc::BSU14000-MONOMER	276.9	40.2	0.94910941475827
local__3f295591dd94ee1968bb029f450ffc1b	local	3f295591dd94ee1968bb029f450ffc1b	tyr	ptransferase	0	r_OH_PBB_124_UBA412_01125		Putative branched-chain-amino-acid aminotransferase				186.8	BRENDA::P54691	37.7	0.954098360655738	0	branched-chain-amino-acid transaminase (EC 2.6.1.42); glutamate-prephenate aminotransferase (EC 2.6.1.79)						metacyc::MONOMER-11914	409.1	60.5	0.977124183006536
local__3f295591dd94ee1968bb029f450ffc1b	local	3f295591dd94ee1968bb029f450ffc1b	tyr	tyrB	2	r_OH_PBB_124_UBA412_00924		Aromatic-amino-acid aminotransferase 2				295.4	BRENDA::O59096	41.4	0.969151670951157	2	aromatic-amino-acid transaminase (EC 2.6.1.57)						SwissProt::P16524,metacyc::BSU14000-MONOMER	276.9	40.2	0.94910941475827
local__3f295591dd94ee1968bb029f450ffc1b	local	3f295591dd94ee1968bb029f450ffc1b	tyr	tyrB	1	r_OH_PBB_124_UBA412_01125		Putative branched-chain-amino-acid aminotransferase				338.6	CharProtDB::CH_024500,ecocyc::BRANCHED-CHAINAMINOTRANSFER-MONOMER,metacyc::BRANCHED-CHAINAMINOTRANSFER-MONOMER	52.0	0.970873786407767	1	branched-chain-amino-acid aminotransferase; EC 2.6.1.42;; branched-chain-amino-acid aminotransferase (EC 2.6.1.1; EC 2.6.1.57; EC 2.6.1.27; EC 2.6.1.42; EC 2.6.1.6);; branched-chain-amino-acid aminotransferase (EC 2.6.1.1; EC 2.6.1.42; EC 2.6.1.6)						metacyc::MONOMER-11914	409.1	60.5	0.977124183006536
local__3f295591dd94ee1968bb029f450ffc1b	local	3f295591dd94ee1968bb029f450ffc1b	tyr	tyrB	1	r_OH_PBB_124_UBA412_01728		Histidinol-phosphate aminotransferase				201.8	metacyc::BSU22620-MONOMER	31.9	1	1	histidinol-phosphate aminotransferase; tyrosine/phenylalanine aminotransferase (promiscuous) (EC 2.6.1.1; EC 2.6.1.9)						reanno::DvH:206463	193.0	2025-05-31	0.96514745308311
local__3f295591dd94ee1968bb029f450ffc1b	local	3f295591dd94ee1968bb029f450ffc1b	tyr	tyrB	0	r_OH_PBB_124_UBA412_01373		Glutamate-1-semialdehyde 2,1-aminomutase				198.0	SwissProt::H8WR05,BRENDA::H8WR05	32.4	0.912442396313364	0	Beta-phenylalanine transaminase; Aromatic beta-amino acid aminotransferase; Beta-phenylalanine aminotransferase; VpAT; EC 2.6.1.-;; tyrosine transaminase (EC 2.6.1.5)						BRENDA::P30949	417.9	49.8	0.986046511627907
local__3f295591dd94ee1968bb029f450ffc1b	local	3f295591dd94ee1968bb029f450ffc1b	tyr	tyrB	0	r_OH_PBB_124_UBA412_00402		LL-diaminopimelate aminotransferase				152.1	curated2:O58489	30.2	0.964194373401535	0	Aspartate aminotransferase; AspAT; EC 2.6.1.1; Transaminase A						BRENDA::Q2NFU1	622.1	70.6	1
local__3f295591dd94ee1968bb029f450ffc1b	local	3f295591dd94ee1968bb029f450ffc1b	val	ilvC	2	r_OH_PBB_124_UBA412_01122		Ketol-acid reductoisomerase (NAD(+))				459.5	metacyc::MONOMER-11920	67.1	1	2	acetohydroxy-acid isomeroreductase subunit (EC 1.1.1.383)	452.6	TIGR00465	0.993630573248408	2	ilvC: ketol-acid reductoisomerase (EC 1.1.1.86)
local__3f295591dd94ee1968bb029f450ffc1b	local	3f295591dd94ee1968bb029f450ffc1b	val	ilvD	2	r_OH_PBB_124_UBA412_01112		Dihydroxy-acid dehydratase				773.5	metacyc::MONOMER-11919	65.9	1	2	dihydroxy-acid dehydratase subunit (EC 4.2.1.9)	810.4	TIGR00110	0.998158379373849	2	ilvD: dihydroxy-acid dehydratase (EC 4.2.1.9)
local__3f295591dd94ee1968bb029f450ffc1b	local	3f295591dd94ee1968bb029f450ffc1b	val	ilvE	2	r_OH_PBB_124_UBA412_01125		Putative branched-chain-amino-acid aminotransferase				409.1	metacyc::MONOMER-11914	60.5	0.977124183006536	2	branched-chain-amino-acid aminotransferase subunit (EC 2.6.1.42)	448.9	TIGR01122	0.996644295302013	2	ilvE: branched-chain amino acid aminotransferase (EC 2.6.1.42)
local__3f295591dd94ee1968bb029f450ffc1b	local	3f295591dd94ee1968bb029f450ffc1b	val	ilvH	2	r_OH_PBB_124_UBA412_01120		hypothetical protein				174.1	metacyc::MONOMER-11901	54.5	0.923076923076923	2	acetohydroxy-acid synthase small subunit (EC 2.2.1.6)	203.1	TIGR00119	0.987341772151899	2	ilvN: acetolactate synthase, small subunit (EC 2.2.1.6)
local__3f295591dd94ee1968bb029f450ffc1b	local	3f295591dd94ee1968bb029f450ffc1b	val	ilvI	2	r_OH_PBB_124_UBA412_01119		3D-(3,5/4)-trihydroxycyclohexane-1,2-dione hydrolase				642.1	metacyc::MONOMER-11900	55.8	0.951585976627713	2	acetohydroxy-acid synthase large subunit (EC 2.2.1.6)	834.0	TIGR00118	0.99640933572711	2	ilvB: acetolactate synthase, large subunit, biosynthetic type (EC 2.2.1.6)
local__3f295591dd94ee1968bb029f450ffc1b	local	3f295591dd94ee1968bb029f450ffc1b	val	ilvI	1	r_OH_PBB_124_UBA412_00182		3D-(3,5/4)-trihydroxycyclohexane-1,2-dione hydrolase				359.8	curated2:O08353	38.2	0.919866444073456	1	Probable acetolactate synthase large subunit; AHAS; EC 2.2.1.6; Acetohydroxy-acid synthase large subunit; ALS

## Sheet: M. wolinii
orgId	gdb	gid	pathway	step	score	locusId	sysName	desc	locusId2	sysName2	desc2	blastBits	curatedIds	identity	blastCoverage	blastScore	curatedDesc	hmmBits	hmmId	hmmCoverage	hmmScore	hmmDesc	otherIds	otherBits	otherIdentity	otherCoverage
NCBI__GCF_000621965.1	NCBI	GCF_000621965.1	arg	argA	2	WP_042707008.1	T523_RS00930	bifunctional ornithine acetyltransferase/N-acetylglutamate synthase				278.9	SwissProt::Q9Z4S1	41.7	0.959697732997481	2	Arginine biosynthesis bifunctional protein ArgJ; EC 2.3.1.35; EC 2.3.1.1
NCBI__GCF_000621965.1	NCBI	GCF_000621965.1	arg	argA	0	WP_042707000.1	T523_RS00890	acetylglutamate kinase				120.9	BRENDA::A0A0H2X8L7	2025-09-30	0.597315436241611	0	acetylglutamate kinase (EC 2.7.2.8)						BRENDA::Q9X2A4,SwissProt::Q9X2A4	293.5	52.6	0.975177304964539
NCBI__GCF_000621965.1	NCBI	GCF_000621965.1	arg	argB	2	WP_042707000.1	T523_RS00890	acetylglutamate kinase				293.5	BRENDA::Q9X2A4,SwissProt::Q9X2A4	52.6	0.975177304964539	2	acetylglutamate kinase (EC 2.7.2.8);; Acetylglutamate kinase; N-acetyl-L-glutamate 5-phosphotransferase; NAG kinase; NAGK; EC 2.7.2.8	256.9	TIGR00761	0.995670995670996	2	argB: acetylglutamate kinase (EC 2.7.2.8)
NCBI__GCF_000621965.1	NCBI	GCF_000621965.1	arg	argC	1	WP_042706885.1	T523_RS00475	N-acetyl-gamma-glutamyl-phosphate reductase				449.5	curated2:A5ULI7	62.5	1	1	N-acetyl-gamma-glutamyl-phosphate reductase; AGPR; EC 1.2.1.38; N-acetyl-glutamate semialdehyde dehydrogenase; NAGSA dehydrogenase	396.6	TIGR01850	1	1	argC: N-acetyl-gamma-glutamyl-phosphate reductase (EC 1.2.1.38)	BRENDA::Q5JFW1	262.7	42.8	0.996969696969697
NCBI__GCF_000621965.1	NCBI	GCF_000621965.1	arg	argD	2	WP_042707203.1	T523_RS01750	acetylornithine transaminase				344.4	BRENDA::B1XNF8	43.9	0.952153110047847	2	acetylornithine transaminase (EC 2.6.1.11); 4-aminobutyrate-2-oxoglutarate transaminase (EC 2.6.1.19)
NCBI__GCF_000621965.1	NCBI	GCF_000621965.1	arg	argD	0	WP_042707119.1	T523_RS01440	glutamate-1-semialdehyde 2,1-aminomutase				171.0	curated2:Q8TUZ5	32.0	0.969151670951157	0	Acetylornithine aminotransferase; ACOAT; EC 2.6.1.11						BRENDA::P30949	407.9	50.5	0.983720930232558
NCBI__GCF_000621965.1	NCBI	GCF_000621965.1	arg	argD'B	2	WP_042707203.1	T523_RS01750	acetylornithine transaminase				325.5	BRENDA::O30508,SwissProt::O30508,metacyc::MONOMER-11526	42.6	0.96551724137931	2	succinylornithine transaminase (EC 2.6.1.81);; Succinylornithine transaminase/acetylornithine aminotransferase; ACOAT; SOAT; Succinylornithine aminotransferase; EC 2.6.1.11; EC 2.6.1.81;; succinylornithine transaminase subunit (EC 2.6.1.13; EC 2.6.1.11; EC 2.6.1.81)
NCBI__GCF_000621965.1	NCBI	GCF_000621965.1	arg	argD'B	0	WP_042707119.1	T523_RS01440	glutamate-1-semialdehyde 2,1-aminomutase				151.8	SwissProt::Q8ZPV2	34.1	0.762254901960784	0	Succinylornithine transaminase; SOAT; Succinylornithine aminotransferase; EC 2.6.1.81						BRENDA::P30949	407.9	50.5	0.983720930232558
NCBI__GCF_000621965.1	NCBI	GCF_000621965.1	arg	argF'	0	WP_042707602.1	T523_RS03810	ornithine carbamoyltransferase				141.0	BRENDA::Q8P8J2,SwissProt::Q8P8J2,metacyc::MONOMER-12073	35.0	0.896755162241888	0	N-acetylornithine carbamoyltransferase (EC 2.1.3.9);; N-acetylornithine carbamoyltransferase; N-acetyl-L-ornithine transcarbamylase; AOTCase; Acetylornithine transcarbamylase; EC 2.1.3.9;; acetylornithine transcarbamylase subunit (EC 2.1.3.9)						metacyc::ARGFBACSU-MONOMER	304.7	54.1	0.943573667711599
NCBI__GCF_000621965.1	NCBI	GCF_000621965.1	arg	argG	2	WP_042708178.1	T523_RS06710	argininosuccinate synthase				320.1	SwissProt::P59846	44.6	0.9625	2	Argininosuccinate synthase; Citrulline--aspartate ligase; EC 6.3.4.5	509.0	TIGR00032	0.99238578680203	2	argG: argininosuccinate synthase (EC 6.3.4.5)
NCBI__GCF_000621965.1	NCBI	GCF_000621965.1	arg	argH	2	WP_042707425.1	T523_RS02895	argininosuccinate lyase				308.9	BRENDA::Q8DVX5	40.0	0.919565217391304	2	argininosuccinate lyase (EC 4.3.2.1)	581.7	TIGR00838	0.997802197802198	2	argH: argininosuccinate lyase (EC 4.3.2.1)
NCBI__GCF_000621965.1	NCBI	GCF_000621965.1	arg	argI	2	WP_042707602.1	T523_RS03810	ornithine carbamoyltransferase				304.3	metacyc::ARGFBACSU-MONOMER	53.8	0.943573667711599	2	ArgF (EC 2.1.3.3)	430.3	TIGR00658	0.993421052631579	2	argF: ornithine carbamoyltransferase (EC 2.1.3.3)
NCBI__GCF_000621965.1	NCBI	GCF_000621965.1	arg	argI	0	WP_042707353.1	T523_RS02560	aspartate carbamoyltransferase				141.7	curated2:P18186	33.0	0.93730407523511	0	Ornithine carbamoyltransferase; OTCase; EC 2.1.3.3						SwissProt::Q58976	362.8	59.1	0.990196078431373
NCBI__GCF_000621965.1	NCBI	GCF_000621965.1	arg	argJ	2	WP_042707008.1	T523_RS00930	bifunctional ornithine acetyltransferase/N-acetylglutamate synthase				389.4	SwissProt::Q57645	50.1	1	2	Glutamate N-acetyltransferase; Ornithine acetyltransferase; OATase; Ornithine transacetylase; EC 2.3.1.35
NCBI__GCF_000621965.1	NCBI	GCF_000621965.1	arg	carA	2	WP_042707837.1	T523_RS05150	glutamine-hydrolyzing carbamoyl-phosphate synthase small subunit				303.9	SwissProt::P25993,metacyc::BSU15510-MONOMER	44.3	0.958791208791209	2	Carbamoyl-phosphate synthase pyrimidine-specific small chain; Carbamoyl-phosphate synthetase glutamine chain; EC 6.3.5.5;; pyrimidine-specific carbamoyl-phosphate synthetase (small subunit, glutaminase subunit) (EC 6.3.5.5)	470.2	TIGR01368	0.997229916897507	2	carA: carbamoyl-phosphate synthase, small subunit (EC 6.3.5.5)
NCBI__GCF_000621965.1	NCBI	GCF_000621965.1	arg	carB	2	WP_042707838.1	T523_RS05155	carbamoyl-phosphate synthase large subunit				1091.3	SwissProt::P25994,metacyc::BSU15520-MONOMER	52.4	0.994397759103641	2	Carbamoyl-phosphate synthase pyrimidine-specific large chain; Carbamoyl-phosphate synthetase ammonia chain; EC 6.3.5.5;; pyrimidine-specific carbamoyl-phosphate synthetase (large subunit) (EC 6.3.5.5)	1518.4	TIGR01369	0.997148288973384	2	carB: carbamoyl-phosphate synthase, large subunit (EC 6.3.5.5)
NCBI__GCF_000621965.1	NCBI	GCF_000621965.1	arg	lysJ	0	WP_042707119.1	T523_RS01440	glutamate-1-semialdehyde 2,1-aminomutase				146.4	metacyc::MONOMER-18314	30.2	0.873385012919897	0	[amino group carrier protein]-C-terminal-L-glutamyl-&gamma;-L-lysine aminotransferase (EC 2.6.1.118; EC 2.6.1.124)						BRENDA::P30949	407.9	50.5	0.983720930232558
NCBI__GCF_000621965.1	NCBI	GCF_000621965.1	arg	lysJ	0	WP_042707203.1	T523_RS01750	acetylornithine transaminase				257.7	curated2:Q5JFW3	37.4	0.986187845303867	0	Putative [LysW]-aminoadipate semialdehyde/glutamate semialdehyde transaminase; EC 2.6.1.118; EC 2.6.1.124						BRENDA::B1XNF8	344.4	43.9	0.952153110047847
NCBI__GCF_000621965.1	NCBI	GCF_000621965.1	arg	lysY	1	WP_042706885.1	T523_RS00475	N-acetyl-gamma-glutamyl-phosphate reductase				262.7	BRENDA::Q5JFW1	42.8	0.996969696969697	1	[amino-group carrier protein]-5-phospho-L-glutamate reductase (EC 1.2.1.106)						SwissProt::Q93Z70	257.7	42.0	0.837905236907731
NCBI__GCF_000621965.1	NCBI	GCF_000621965.1	arg	lysZ	0	WP_042707000.1	T523_RS00890	acetylglutamate kinase				140.2	curated2:A9A1K7	33.8	0.970037453183521	0	Putative [LysW]-aminoadipate/[LysW]-glutamate kinase; EC 2.7.2.17; EC 2.7.2.19						BRENDA::Q9X2A4,SwissProt::Q9X2A4	293.5	52.6	0.975177304964539
NCBI__GCF_000621965.1	NCBI	GCF_000621965.1	asn	asnB	1	WP_042707297.1	T523_RS02280	asparagine synthetase B				307.8	curated2:Q58516	36.7	0.985212569316081	1	Putative asparagine synthetase [glutamine-hydrolyzing] 1; EC 6.3.5.4
NCBI__GCF_000621965.1	NCBI	GCF_000621965.1	asn	aspS2	2	WP_042707126.1	T523_RS01465	aspartate--tRNA(Asn) ligase				617.5	SwissProt::O26328,BRENDA::O26328	68.3	0.997711670480549	2	Aspartate--tRNA(Asp/Asn) ligase; Aspartyl-tRNA synthetase; AspRS; Non-discriminating aspartyl-tRNA synthetase; ND-AspRS; EC 6.1.1.23;; aspartate-tRNAAsn ligase (EC 6.1.1.23)	677.8	TIGR00458	1	1	aspS: aspartate--tRNA(Asn) ligase (EC 6.1.1.23)	BRENDA::Q52428,SwissProt::Q52428	479.6	53.4	1
NCBI__GCF_000621965.1	NCBI	GCF_000621965.1	asn	gatA	2	WP_042707503.1	T523_RS03305	Asp-tRNA(Asn)/Glu-tRNA(Gln) amidotransferase subunit GatA				590.9	curated2:Q2NHN5	64.4	0.995604395604396	1	Glutamyl-tRNA(Gln) amidotransferase subunit A; Glu-ADT subunit A; EC 6.3.5.7	545.9	TIGR00132	0.984978540772532	2	gatA: aspartyl/glutamyl-tRNA(Asn/Gln) amidotransferase, A subunit (EC 6.3.5.-)	BRENDA::P95896	168.3	30.0	0.833333333333333
NCBI__GCF_000621965.1	NCBI	GCF_000621965.1	asn	gatB	2	WP_042708169.1	T523_RS06630	Asp-tRNA(Asn)/Glu-tRNA(Gln) amidotransferase subunit GatB				665.6	curated2:O27341	69.5	1	1	Aspartyl/glutamyl-tRNA(Asn/Gln) amidotransferase subunit B; Asp/Glu-ADT subunit B; EC 6.3.5.-	570.1	TIGR00133	0.987525987525988	2	gatB: aspartyl/glutamyl-tRNA(Asn/Gln) amidotransferase, B subunit (EC 6.3.5.-)
NCBI__GCF_000621965.1	NCBI	GCF_000621965.1	asn	gatB	0	WP_042708385.1	T523_RS07715	Glu-tRNA(Gln) amidotransferase subunit GatE				116.7	curated2:B5YL60	35.3	0.526315789473684	0	Aspartyl/glutamyl-tRNA(Asn/Gln) amidotransferase subunit B; Asp/Glu-ADT subunit B; EC 6.3.5.-
NCBI__GCF_000621965.1	NCBI	GCF_000621965.1	chorismate	aroA	2	WP_042707907.1	T523_RS05420	3-phosphoshikimate 1-carboxyvinyltransferase				480.7	curated2:A5UJV0	58.8	0.997716894977169	1	3-phosphoshikimate 1-carboxyvinyltransferase; EC 2.5.1.19; 5-enolpyruvylshikimate-3-phosphate synthase; EPSP synthase; EPSPS	431.5	TIGR01356	0.995180722891566	2	aroA: 3-phosphoshikimate 1-carboxyvinyltransferase (EC 2.5.1.19)
NCBI__GCF_000621965.1	NCBI	GCF_000621965.1	chorismate	aroA'	2	WP_198016018.1	T523_RS01330	2-amino-3,7-dideoxy-D-threo-hept-6-ulosonate synthase				343.6	SwissProt::Q6LZE3	62.2	0.963235294117647	2	2-amino-3,7-dideoxy-D-threo-hept-6-ulosonate synthase; ADH synthase; ADHS; ADTH synthase; EC 2.2.1.10						metacyc::MONOMER-21318	226.1	41.8	0.942238267148014
NCBI__GCF_000621965.1	NCBI	GCF_000621965.1	chorismate	aroB'	2	WP_042707091.1	T523_RS01325	3-dehydroquinate synthase II				377.5	SwissProt::Q58646,metacyc::MONOMER-14595	52.9	0.997229916897507	2	3-dehydroquinate synthase; DHQ synthase; 3-dehydroquinate synthase II; EC 1.4.1.24;; dehydroquinate synthase II (EC 1.4.1.24)						metacyc::MONOMER-21319	171.8	34.7	0.779891304347826
NCBI__GCF_000621965.1	NCBI	GCF_000621965.1	chorismate	aroC	2	WP_042707890.1	T523_RS05320	chorismate synthase				314.7	SwissProt::P12008,ecocyc::AROC-MONOMER,metacyc::AROC-MONOMER	46.6	0.955678670360111	2	Chorismate synthase; CS; 5-enolpyruvylshikimate-3-phosphate phospholyase; EPSP phospholyase; EC 4.2.3.5;; chorismate synthase (EC 4.2.3.5);; chorismate synthase (EC 4.2.3.5)	446.8	TIGR00033	0.991452991452991	2	aroC: chorismate synthase (EC 4.2.3.5)
NCBI__GCF_000621965.1	NCBI	GCF_000621965.1	chorismate	aroD	2	WP_042708447.1	T523_RS08030	type I 3-dehydroquinate dehydratase				151.8	SwissProt::Q6LXF7,metacyc::MONOMER-14591	41.3	0.995412844036697	2	3-dehydroquinate dehydratase; 3-dehydroquinase; Type I DHQase; Type I dehydroquinase; DHQ1; EC 4.2.1.10;; 3-dehydroquinate dehydratase (EC 4.2.1.10)	179.5	TIGR01093	0.995633187772926	2	aroD: 3-dehydroquinate dehydratase, type I (EC 4.2.1.10)
NCBI__GCF_000621965.1	NCBI	GCF_000621965.1	chorismate	aroD	0	WP_042708562.1	T523_RS08530	shikimate dehydrogenase				164.9	BRENDA::A0A5H2X4C4	35.1	0.524163568773234	0	shikimate dehydrogenase (NADP+) (EC 1.1.1.25); 3-dehydroquinate dehydratase (EC 4.2.1.10)
NCBI__GCF_000621965.1	NCBI	GCF_000621965.1	chorismate	aroE	2	WP_042708562.1	T523_RS08530	shikimate dehydrogenase				284.6	SwissProt::Q58484,metacyc::MONOMER-18802	49.8	0.982269503546099	2	Shikimate dehydrogenase (NADP(+)); SDH; EC 1.1.1.25;; shikimate dehydrogenase monomer (EC 1.1.1.25)	276.9	TIGR00507	0.985185185185185	2	aroE: shikimate dehydrogenase (EC 1.1.1.25)
NCBI__GCF_000621965.1	NCBI	GCF_000621965.1	chorismate	aroL	2	WP_042706850.1	T523_RS00275	shikimate kinase				232.6	SwissProt::Q58835,metacyc::MONOMER-18801	46.1	0.968085106382979	2	Shikimate kinase; SK; EC 2.7.1.71;; shikimate kinase (EC 2.7.1.71)	237.3	TIGR01920	0.996240601503759	2	shikimate kinase (EC 2.7.1.71)
NCBI__GCF_000621965.1	NCBI	GCF_000621965.1	chorismate	asd	2	WP_042706845.1	T523_RS00245	aspartate-semialdehyde dehydrogenase				399.8	SwissProt::Q57658,metacyc::MONOMER-20453	57.1	0.977401129943503	2	Aspartate-semialdehyde dehydrogenase; ASA dehydrogenase; ASADH; Aspartate-beta-semialdehyde dehydrogenase; EC 1.2.1.11;; aspartate-semialdehyde dehydrogenase monomer (EC 1.2.1.11)	491.1	TIGR00978	0.997076023391813	2	asd: aspartate-semialdehyde dehydrogenase (EC 1.2.1.11)	SwissProt::Q96YK1,BRENDA::Q96YK1,metacyc::MONOMER-13611	263.5	39.4	0.966573816155989
NCBI__GCF_000621965.1	NCBI	GCF_000621965.1	chorismate	asp-kinase	2	WP_042706848.1	T523_RS00260	aspartate kinase				188.0	curated2:Q59229	34.0	0.975669099756691	1	Aspartokinase; EC 2.7.2.4; Aspartate kinase	427.9	TIGR00656	0.992628992628993	2	aspartate kinase, monofunctional class (EC 2.7.2.4)
NCBI__GCF_000621965.1	NCBI	GCF_000621965.1	chorismate	fbp	1	WP_042707745.1	T523_RS04600	fructose-1,6-bisphosphate aldolase/phosphatase				497.7	curated2:B6YTP6	65.7	0.986666666666667	1	Fructose-1,6-bisphosphate aldolase/phosphatase; FBP A/P; FBP aldolase/phosphatase; EC 3.1.3.11; EC 4.1.2.13
NCBI__GCF_000621965.1	NCBI	GCF_000621965.1	chorismate	fbp	0	WP_198016018.1	T523_RS01330	2-amino-3,7-dideoxy-D-threo-hept-6-ulosonate synthase				166.0	curated2:Q9V2I6	36.3	0.96085409252669	0	Fructose-bisphosphate aldolase class 1; EC 4.1.2.13; Fructose-bisphosphate aldolase class I; FBP aldolase						SwissProt::Q6LZE3	343.6	62.2	0.963235294117647
NCBI__GCF_000621965.1	NCBI	GCF_000621965.1	chorismate	tpiA	2	WP_042707862.1	T523_RS04940	triose-phosphate isomerase				265.0	SwissProt::O74025,BRENDA::O74025	58.8	0.97787610619469	2	Triosephosphate isomerase; TIM; TPI; Triose-phosphate isomerase; EC 5.3.1.1;; triose-phosphate isomerase (EC 5.3.1.1)	209.2	TIGR00419	1	2	tpiA: triose-phosphate isomerase (EC 5.3.1.1)
NCBI__GCF_000621965.1	NCBI	GCF_000621965.1	chorismate	tpiA	0	WP_042707805.1	T523_RS04955	phosphoglycerate kinase				226.1	BRENDA::P36204,SwissProt::P36204,metacyc::MONOMER-382	36.9	0.611620795107034	0	triose-phosphate isomerase (EC 5.3.1.1);; Bifunctional PGK/TIM; EC 2.7.2.3; EC 5.3.1.1;; Pgk (EC 2.7.2.3; EC 5.3.1.1)						BRENDA::P20971	482.6	57.4	0.995121951219512
NCBI__GCF_000621965.1	NCBI	GCF_000621965.1	cys	CBS	1	WP_042707905.1	T523_RS05410	cysteine synthase A				219.9	BRENDA::F9UT54	41.4	0.963696369636964	1	cysteine synthase (EC 2.5.1.47); cystathionine beta-synthase (EC 4.2.1.22)						BRENDA::P9WP55,SwissProt::P9WP55	363.2	59.4	0.990322580645161
NCBI__GCF_000621965.1	NCBI	GCF_000621965.1	cys	CGL	0	WP_042707896.1	T523_RS05360	O-acetylhomoserine aminocarboxypropyltransferase/cysteine synthase family protein				147.9	BRENDA::Q5H4T8	39.7	0.551637279596977	0	cystathionine gamma-lyase (EC 4.4.1.1)						SwissProt::Q9WZY4	481.1	57.3	0.976744186046512
NCBI__GCF_000621965.1	NCBI	GCF_000621965.1	cys	Mt_cysM	0	WP_042707905.1	T523_RS05410	cysteine synthase A				196.8	BRENDA::P9WP53,SwissProt::P9WP53,metacyc::G185E-5515-MONOMER	38.8	0.925696594427245	0	[CysO sulfur-carrier protein]-thiocarboxylate-dependent cysteine synthase (EC 2.5.1.113); O-phosphoserine sulfhydrylase (EC 2.5.1.65);; O-phosphoserine sulfhydrylase; OPS sulfhydrylase; CysO-thiocarboxylate-dependent cysteine synthase; Cysteine synthase B; CSase B; O-phosphoserine-specific cysteine synthase; [CysO sulfur-carrier protein]-thiocarboxylate-dependent cysteine synthase; EC 2.5.1.113;;…						BRENDA::P9WP55,SwissProt::P9WP55	363.2	59.4	0.990322580645161
NCBI__GCF_000621965.1	NCBI	GCF_000621965.1	cys	PSSH	1	WP_042707905.1	T523_RS05410	cysteine synthase A				233.4	metacyc::MONOMER-20568	43.8	0.976588628762542	1	<em>O</em>-phosphoserine sulfhydrylase monomer (EC 2.5.1.47; EC 2.5.1.65)						BRENDA::P9WP55,SwissProt::P9WP55	363.2	59.4	0.990322580645161
NCBI__GCF_000621965.1	NCBI	GCF_000621965.1	cys	SST	0	WP_042707298.1	T523_RS02285	homoserine O-acetyltransferase				271.2	SwissProt::S2KHP1	38.8	0.983651226158038	0	Serine O-succinyltransferase; SST; Homoserine O-succinyltransferase; HST; Homoserine transsuccinylase; HTS; EC 2.3.1.-; EC 2.3.1.46						SwissProt::D3E3E4	675.6	65.4	0.997959183673469
NCBI__GCF_000621965.1	NCBI	GCF_000621965.1	cys	cysE	2	WP_042707904.1	T523_RS05405	serine O-acetyltransferase				233.4	SwissProt::Q06750	54.7	0.986175115207373	2	Serine acetyltransferase; SAT; EC 2.3.1.30	239.1	TIGR01172	1	2	cysE: serine O-acetyltransferase (EC 2.3.1.30)
NCBI__GCF_000621965.1	NCBI	GCF_000621965.1	cys	cysE	0	WP_042707298.1	T523_RS02285	homoserine O-acetyltransferase				249.6	SwissProt::D2Z028,BRENDA::D2Z028,metacyc::MONOMER-18015	36.5	0.970588235294118	0	L-serine/homoserine O-acetyltransferase; Homoserine O-trans-acetylase; EC 2.3.1.30; EC 2.3.1.31;; serine O-acetyltransferase (EC 2.3.1.30); homoserine O-acetyltransferase (EC 2.3.1.31);; serine <em>O</em>-acetyltransferase (EC 2.3.1.30)						SwissProt::D3E3E4	675.6	65.4	0.997959183673469
NCBI__GCF_000621965.1	NCBI	GCF_000621965.1	cys	cysE	0	WP_042706829.1	T523_RS09325	DapH/DapD/GlmU-related protein				52.4	BRENDA::A0A0H2UNY1	35.7	0.507317073170732	0	serine O-acetyltransferase (EC 2.3.1.30)						BRENDA::Q5HCZ5	99.4	33.5	0.809045226130653
NCBI__GCF_000621965.1	NCBI	GCF_000621965.1	cys	cysK	2	WP_042707905.1	T523_RS05410	cysteine synthase A				363.2	BRENDA::P9WP55,SwissProt::P9WP55	59.4	0.990322580645161	2	cysteine synthase (EC 2.5.1.47);; O-acetylserine sulfhydrylase; OAS sulfhydrylase; OASS; Cysteine synthase A; CSase A; O-acetylserine (thiol)-lyase A; OAS-TL A; O-acetylserine-specific cysteine synthase; Sulfide-dependent cysteine synthase; EC 2.5.1.47	431.5	TIGR01139	0.993288590604027	2	cysK: cysteine synthase A (EC 2.5.1.47)
NCBI__GCF_000621965.1	NCBI	GCF_000621965.1	cys	cysK	1	WP_042707896.1	T523_RS05360	O-acetylhomoserine aminocarboxypropyltransferase/cysteine synthase family protein				416.0	SwissProt::P06106,metacyc::YLR303W-MONOMER	49.3	0.972972972972973	1	Homocysteine/cysteine synthase; O-acetylserine/O-acetylhomoserine sulfhydrylase; OAS-OAH SHLase; OAS-OAH sulfhydrylase; EC 2.5.1.47; EC 2.5.1.49;; Met17 (EC 2.5.1.49)						SwissProt::Q9WZY4	481.1	57.3	0.976744186046512
NCBI__GCF_000621965.1	NCBI	GCF_000621965.1	cys	cysK	0	WP_042707526.1	T523_RS03410	threonine synthase				61.6	curated2:Q9I526	31.2	0.668896321070234	0	Cysteine synthase B; CSase B; EC 2.5.1.47; O-acetylserine (thiol)-lyase B; OAS-TL B; O-acetylserine sulfhydrylase B						CharProtDB::CH_107419,SwissProt::Q8TQD4	463.4	57.9	0.987654320987654
NCBI__GCF_000621965.1	NCBI	GCF_000621965.1	cys	moeZ	0	WP_042707671.1	T523_RS04190	HesA/MoeB/ThiF family protein				110.9	SwissProt::P9WMN7,metacyc::G185E-7476-MONOMER	2025-03-30	0.548469387755102	0	Probable adenylyltransferase/sulfurtransferase MoeZ; EC 2.7.7.-; EC 2.8.1.-;; [sulfur-carrier protein CysO]--sulfur ligase						BRENDA::D4GSF3,SwissProt::D4GSF3,metacyc::MONOMER-20239	123.2	33.3	0.807407407407407
NCBI__GCF_000621965.1	NCBI	GCF_000621965.1	cys	serA	2	WP_042707552.1	T523_RS03545	phosphoglycerate dehydrogenase				495.4	uniprot:Q6LWW6	46.3	0.996175908221797	2	RecName: Full=D-3-phosphoglycerate dehydrogenase {ECO:0000256|RuleBase:RU363003}; EC=1.1.1.95 {ECO:0000256|RuleBase:RU363003};	665.2	TIGR01327	1	2	serA: phosphoglycerate dehydrogenase (EC 1.1.1.95)
NCBI__GCF_000621965.1	NCBI	GCF_000621965.1	cys	serC	2	WP_042707699.1	T523_RS04350	alanine--glyoxylate aminotransferase family protein				365.2	metacyc::MONOMER-15919	48.6	0.976623376623377	2	phosphoserine aminotransferase monomer (EC 2.6.1.1; EC 2.6.1.52)						SwissProt::Q9X1C0	305.8	43.4	0.963541666666667
NCBI__GCF_000621965.1	NCBI	GCF_000621965.1	gln	gatA	2	WP_042707503.1	T523_RS03305	Asp-tRNA(Asn)/Glu-tRNA(Gln) amidotransferase subunit GatA				590.9	curated2:Q2NHN5	64.4	0.995604395604396	1	Glutamyl-tRNA(Gln) amidotransferase subunit A; Glu-ADT subunit A; EC 6.3.5.7	545.9	TIGR00132	0.984978540772532	2	gatA: aspartyl/glutamyl-tRNA(Asn/Gln) amidotransferase, A subunit (EC 6.3.5.-)	BRENDA::P95896	168.3	30.0	0.833333333333333
NCBI__GCF_000621965.1	NCBI	GCF_000621965.1	gln	gatB	2	WP_042708169.1	T523_RS06630	Asp-tRNA(Asn)/Glu-tRNA(Gln) amidotransferase subunit GatB				665.6	curated2:O27341	69.5	1	1	Aspartyl/glutamyl-tRNA(Asn/Gln) amidotransferase subunit B; Asp/Glu-ADT subunit B; EC 6.3.5.-	570.1	TIGR00133	0.987525987525988	2	gatB: aspartyl/glutamyl-tRNA(Asn/Gln) amidotransferase, B subunit (EC 6.3.5.-)
NCBI__GCF_000621965.1	NCBI	GCF_000621965.1	gln	gatB	0	WP_042708385.1	T523_RS07715	Glu-tRNA(Gln) amidotransferase subunit GatE				116.7	curated2:B5YL60	35.3	0.526315789473684	0	Aspartyl/glutamyl-tRNA(Asn/Gln) amidotransferase subunit B; Asp/Glu-ADT subunit B; EC 6.3.5.-
NCBI__GCF_000621965.1	NCBI	GCF_000621965.1	gln	gatD	2	WP_042708386.1	T523_RS07720	Glu-tRNA(Gln) amidotransferase subunit GatD				541.6	metacyc::MONOMER-14998	61.2	0.995402298850575	2	glutamyl-tRNA(Gln) amidotransferase subunit D (EC 6.3.5.7)	569.3	TIGR02153	0.995061728395062	2	gatD: glutamyl-tRNA(Gln) amidotransferase, subunit D (EC 6.3.5.-)	BRENDA::Q8TZE8,SwissProt::Q8TZE8	171.8	33.2	1
NCBI__GCF_000621965.1	NCBI	GCF_000621965.1	gln	gatE	2	WP_042708385.1	T523_RS07715	Glu-tRNA(Gln) amidotransferase subunit GatE				781.2	metacyc::MONOMER-14999	63.4	0.998384491114701	2	glutamyl-tRNA(Gln) amidotransferase subunit E (EC 6.3.5.7)	896.8	TIGR00134	0.995176848874598	2	gatE: glutamyl-tRNA(Gln) amidotransferase, subunit E (EC 6.3.5.-)
NCBI__GCF_000621965.1	NCBI	GCF_000621965.1	gln	glnA	2	WP_052334636.1	T523_RS04185	type I glutamate--ammonia ligase				488.0	SwissProt::Q60182,BRENDA::Q60182	54.6	0.984581497797357	2	Glutamine synthetase; GS; Glutamate--ammonia ligase; Glutamine synthetase I alpha; GSI alpha; EC 6.3.1.2;; glutamine synthetase (EC 6.3.1.2)	442.7	TIGR00653	0.640692640692641	1	glnA: glutamine synthetase, type I (EC 6.3.1.2)
NCBI__GCF_000621965.1	NCBI	GCF_000621965.1	gln	gltX	0	WP_042707941.1	T523_RS05595	glutamate--tRNA ligase				134.4	SwissProt::Q8DLI5	32.7	0.614432989690722	0	Glutamate--tRNA ligase; Glutamyl-tRNA synthetase; GluRS; EC 6.1.1.17						CharProtDB::CH_007148,BRENDA::O26157	677.6	58.9	1
NCBI__GCF_000621965.1	NCBI	GCF_000621965.1	gly	agx1	0	WP_042707203.1	T523_RS01750	acetylornithine transaminase				243.8	SwissProt::Q94AL9	36.1	0.838574423480084	0	Alanine--glyoxylate aminotransferase 2 homolog 2, mitochondrial; Beta-alanine-pyruvate aminotransferase 2; EC 2.6.1.44						BRENDA::B1XNF8	344.4	43.9	0.952153110047847
NCBI__GCF_000621965.1	NCBI	GCF_000621965.1	gly	agx1	0	WP_042708012.1	T523_RS05950	pyridoxal phosphate-dependent aminotransferase				218.0	metacyc::MONOMER-21143	34.2	0.948320413436692	0	alanine&mdash;glyoxylate transaminase (EC 2.6.1.44)						BRENDA::O59096	307.0	41.7	0.974293059125964
NCBI__GCF_000621965.1	NCBI	GCF_000621965.1	gly	agx1	0	WP_042707699.1	T523_RS04350	alanine--glyoxylate aminotransferase family protein				217.6	BRENDA::Q56YA5,SwissProt::Q56YA5,metacyc::AT2G13360-MONOMER	34.8	0.947630922693267	0	asparagine-oxo-acid transaminase (EC 2.6.1.14); alanine-glyoxylate transaminase (EC 2.6.1.44); serine-glyoxylate transaminase (EC 2.6.1.45);; Serine--glyoxylate aminotransferase; Alanine--glyoxylate aminotransferase; AGT; Asparagine aminotransferase; Serine--pyruvate aminotransferase; EC 2.6.1.45; EC 2.6.1.44; EC 2.6.1.-; EC 2.6.1.51;; serine:glyoxylate aminotransferase (EC 2.6.1.45; EC 2.6.1.4)						metacyc::MONOMER-15919	365.2	48.6	0.976623376623377
NCBI__GCF_000621965.1	NCBI	GCF_000621965.1	gly	gly1	0	WP_042707180.1	T523_RS01635	serine hydroxymethyltransferase				229.9	SwissProt::D3DKC4	37.5	0.873536299765808	0	Serine hydroxymethyltransferase; SHMT; Serine methylase; L-threonine/L-allo-threonine aldolase; EC 2.1.2.1; EC 4.1.2.48						SwissProt::O27433	589.0	67.8	0.995271867612293
[truncated: 168 more rows]

## Sheet: M. boviskoreani
orgId	gdb	gid	pathway	step	score	locusId	sysName	desc	locusId2	sysName2	desc2	blastBits	curatedIds	identity	blastCoverage	blastScore	curatedDesc	hmmBits	hmmId	hmmCoverage	hmmScore	hmmDesc	otherIds	otherBits	otherIdentity	otherCoverage
[truncated: 236 more rows]

[truncated: 76 more sheets: M. shimae, MAG 290, SCG-928-I08, M. woesei, M. smithii, M. intestinii, M. oralis, M. millerae, M. gottschalkii, M. thaueri, M. massilliense, Th196P3_bin91, M. spinitermitis, Hm464_bin.67, M. cuticularis, AUS91_301-20bin119, TMH8, M. arboriphilus, M. endosymbioticus, M. filiformis …]
